# Supplementary material for: Alcohol use and tuberculosis clinical presentation at the time of diagnosis in Puducherry and Tamil Nadu, India
Source: PLoS One. 2020 Dec 17;15(12):e0240595. doi: 10.1371/journal.pone.0240595 (PMC7746146; doi:10.1371/journal.pone.0240595)
Supplement: S1 File — (ZIP) [file pone.0240595.s003.zip]

Archive with 2 entries (2 files):
- CXR_Data_30Oct.mht
- IC_Data_30Oct.mht
