# Supplementary material for: Alcohol use and tuberculosis clinical presentation at the time of diagnosis in Puducherry and Tamil Nadu, India
Source: PLoS One. 2020 Dec 17;15(12):e0240595. doi: 10.1371/journal.pone.0240595 (PMC7746146; doi:10.1371/journal.pone.0240595)
Supplement: S1 File — (ZIP) [file pone.0240595.s003.zip › CXR_Data_30Oct.mht]

From: "Saved by Internet Explorer 11"
Subject: SAS Output
Date: Fri, 30 Oct 2020 09:47:28 -0400
MIME-Version: 1.0
Content-Type: text/html;
	charset="Windows-1252"
Content-Transfer-Encoding: quoted-printable
Content-Location: file://C:\Users\Chelsie Cintron\AppData\Local\Temp\SAS Temporary Files\_TD23036_DESKTOP-1MJALRL_\sashtml.htm
X-MimeOLE: Produced By Microsoft MimeOLE

<!DOCTYPE HTML PUBLIC "-//W3C//DTD HTML 4.0 Transitional//EN">
<HTML><HEAD><META content=3D"IE=3D5.0000" =
http-equiv=3D"X-UA-Compatible">
<TITLE>SAS Output</TITLE>
<META name=3DGENERATOR content=3D"MSHTML 11.00.10570.1001">
<META content=3D"text/html; charset=3Dwindows-1252" =
http-equiv=3DContent-type>
<STYLE type=3Dtext/css>.accessiblecaption {
	FONT-SIZE: x-small; FONT-FAMILY: Arial, 'Albany AMT', Helvetica, Helv; =
FONT-WEIGHT: bold; COLOR: #112277; FONT-STYLE: normal; BACKGROUND-COLOR: =
#fafbfe
}
.activelink {
	COLOR: #800080
}
.aftercaption {
	FONT-SIZE: x-small; FONT-FAMILY: Arial, 'Albany AMT', Helvetica, Helv; =
FONT-WEIGHT: bold; COLOR: #112277; FONT-STYLE: normal; PADDING-TOP: 4pt; =
BORDER-SPACING: 0px; BACKGROUND-COLOR: #fafbfe
}
.batch {
	FONT-SIZE: x-small; BORDER-TOP: #c1c1c1 1px solid; FONT-FAMILY: 'SAS =
Monospace', 'Courier New', Courier, monospace; BORDER-RIGHT: #c1c1c1 1px =
solid; BORDER-COLLAPSE: separate; BORDER-BOTTOM: #c1c1c1 1px solid; =
FONT-WEIGHT: normal; COLOR: #000000; PADDING-BOTTOM: 7px; FONT-STYLE: =
normal; PADDING-TOP: 7px; PADDING-LEFT: 7px; BORDER-SPACING: 1px; =
BORDER-LEFT: #c1c1c1 1px solid; PADDING-RIGHT: 7px; BACKGROUND-COLOR: =
#fafbfe
}
.beforecaption {
	FONT-SIZE: x-small; FONT-FAMILY: Arial, 'Albany AMT', Helvetica, Helv; =
FONT-WEIGHT: bold; COLOR: #112277; FONT-STYLE: normal; BORDER-SPACING: =
0px; BACKGROUND-COLOR: #fafbfe
}
.body {
	FONT-SIZE: x-small; FONT-FAMILY: Arial, 'Albany AMT', Helvetica, Helv; =
FONT-WEIGHT: normal; COLOR: #000000; FONT-STYLE: normal; MARGIN-LEFT: =
8px; BACKGROUND-COLOR: #fafbfe; MARGIN-RIGHT: 8px
}
.bodydate {
	FONT-SIZE: x-small; FONT-FAMILY: Arial, 'Albany AMT', Helvetica, Helv; =
WIDTH: 100%; VERTICAL-ALIGN: top; FONT-WEIGHT: normal; COLOR: #000000; =
FONT-STYLE: normal; TEXT-ALIGN: right; BORDER-SPACING: 0px; =
BACKGROUND-COLOR: #fafbfe
}
.bycontentfolder {
	LIST-STYLE-TYPE: none; FONT-SIZE: x-small; FONT-FAMILY: Arial, 'Albany =
AMT', Helvetica, Helv; FONT-WEIGHT: normal; COLOR: #000000; FONT-STYLE: =
normal; MARGIN-LEFT: 6pt
}
.byline {
	FONT-SIZE: x-small; FONT-FAMILY: Arial, 'Albany AMT', Helvetica, Helv; =
FONT-WEIGHT: bold; COLOR: #112277; FONT-STYLE: normal; BORDER-SPACING: =
0px; BACKGROUND-COLOR: #fafbfe
}
.bylinecontainer {
	FONT-SIZE: x-small; BORDER-TOP: #000000 0px solid; FONT-FAMILY: Arial, =
'Albany AMT', Helvetica, Helv; BORDER-RIGHT: #000000 0px solid; WIDTH: =
100%; BORDER-BOTTOM: #000000 0px solid; FONT-WEIGHT: normal; COLOR: =
#000000; FONT-STYLE: normal; BORDER-SPACING: 1px; BORDER-LEFT: #000000 =
0px solid; BACKGROUND-COLOR: #fafbfe
}
.caption {
	FONT-SIZE: x-small; FONT-FAMILY: Arial, 'Albany AMT', Helvetica, Helv; =
FONT-WEIGHT: bold; COLOR: #112277; FONT-STYLE: normal; BORDER-SPACING: =
0px; BACKGROUND-COLOR: #fafbfe
}
.cell {
	FONT-SIZE: x-small; FONT-FAMILY: Arial, 'Albany AMT', Helvetica, Helv; =
FONT-WEIGHT: normal; COLOR: #000000; FONT-STYLE: normal; =
BACKGROUND-COLOR: #fafbfe
}
.container {
	FONT-SIZE: x-small; FONT-FAMILY: Arial, 'Albany AMT', Helvetica, Helv; =
FONT-WEIGHT: normal; COLOR: #000000; FONT-STYLE: normal; =
BACKGROUND-COLOR: #fafbfe
}
.contentfolder {
	LIST-STYLE-TYPE: none; FONT-SIZE: x-small; FONT-FAMILY: Arial, 'Albany =
AMT', Helvetica, Helv; FONT-WEIGHT: normal; COLOR: #000000; FONT-STYLE: =
normal; MARGIN-LEFT: 6pt
}
.contentitem {
	LIST-STYLE-TYPE: none; FONT-SIZE: x-small; FONT-FAMILY: Arial, 'Albany =
AMT', Helvetica, Helv; FONT-WEIGHT: normal; COLOR: #000000; FONT-STYLE: =
normal; MARGIN-LEFT: 6pt
}
.contentproclabel {
	FONT-SIZE: x-small; FONT-FAMILY: Arial, 'Albany AMT', Helvetica, Helv; =
FONT-WEIGHT: bold; COLOR: #112277; FONT-STYLE: normal; BACKGROUND-COLOR: =
#fafbfe
}
.contentprocname {
	FONT-SIZE: x-small; FONT-FAMILY: Arial, 'Albany AMT', Helvetica, Helv; =
FONT-WEIGHT: bold; COLOR: #112277; FONT-STYLE: normal; BACKGROUND-COLOR: =
#fafbfe
}
.contents {
	LIST-STYLE-TYPE: decimal; FONT-SIZE: x-small; FONT-FAMILY: Arial, =
'Albany AMT', Helvetica, Helv; FONT-WEIGHT: normal; COLOR: #000000; =
FONT-STYLE: normal; MARGIN-LEFT: 8px; BACKGROUND-COLOR: #fafbfe; =
MARGIN-RIGHT: 8px
}
.contentsdate {
	FONT-SIZE: x-small; FONT-FAMILY: Arial, 'Albany AMT', Helvetica, Helv; =
WIDTH: 100%; FONT-WEIGHT: normal; COLOR: #000000; FONT-STYLE: normal; =
BACKGROUND-COLOR: #fafbfe
}
.contenttitle {
	FONT-SIZE: x-small; FONT-FAMILY: Arial, 'Albany AMT', Helvetica, Helv; =
FONT-WEIGHT: bold; COLOR: #112277; FONT-STYLE: italic; BACKGROUND-COLOR: =
#fafbfe
}
.continued {
	FONT-SIZE: x-small; FONT-FAMILY: Arial, 'Albany AMT', Helvetica, Helv; =
WIDTH: 100%; FONT-WEIGHT: bold; COLOR: #112277; FONT-STYLE: normal; =
BORDER-SPACING: 0px; BACKGROUND-COLOR: #fafbfe
}
.data {
	FONT-SIZE: x-small; BORDER-TOP: #c1c1c1 0px solid; FONT-FAMILY: Arial, =
'Albany AMT', Helvetica, Helv; BORDER-RIGHT: #c1c1c1 1px solid; =
BORDER-BOTTOM: #c1c1c1 1px solid; FONT-WEIGHT: normal; FONT-STYLE: =
normal; BORDER-LEFT: #c1c1c1 0px solid; BACKGROUND-COLOR: #ffffff
}
.dataemphasis {
	FONT-SIZE: x-small; BORDER-TOP: #c1c1c1 0px solid; FONT-FAMILY: Arial, =
'Albany AMT', Helvetica, Helv; BORDER-RIGHT: #c1c1c1 1px solid; =
BORDER-BOTTOM: #c1c1c1 1px solid; FONT-WEIGHT: normal; FONT-STYLE: =
normal; BORDER-LEFT: #c1c1c1 0px solid; BACKGROUND-COLOR: #ffffff
}
.dataemphasisfixed {
	FONT-SIZE: x-small; BORDER-TOP: #c1c1c1 0px solid; FONT-FAMILY: =
'Courier New', Courier, monospace; BORDER-RIGHT: #c1c1c1 1px solid; =
BORDER-BOTTOM: #c1c1c1 1px solid; FONT-WEIGHT: normal; FONT-STYLE: =
italic; BORDER-LEFT: #c1c1c1 0px solid; BACKGROUND-COLOR: #ffffff
}
.dataempty {
	FONT-SIZE: x-small; BORDER-TOP: #c1c1c1 0px solid; FONT-FAMILY: Arial, =
'Albany AMT', Helvetica, Helv; BORDER-RIGHT: #c1c1c1 1px solid; =
BORDER-BOTTOM: #c1c1c1 1px solid; FONT-WEIGHT: normal; FONT-STYLE: =
normal; BORDER-LEFT: #c1c1c1 0px solid; BACKGROUND-COLOR: #ffffff
}
.datafixed {
	FONT-SIZE: x-small; BORDER-TOP: #c1c1c1 0px solid; FONT-FAMILY: =
'Courier New', Courier; BORDER-RIGHT: #c1c1c1 1px solid; BORDER-BOTTOM: =
#c1c1c1 1px solid; FONT-WEIGHT: normal; FONT-STYLE: normal; BORDER-LEFT: =
#c1c1c1 0px solid; BACKGROUND-COLOR: #ffffff
}
.datastrong {
	FONT-SIZE: x-small; BORDER-TOP: #c1c1c1 0px solid; FONT-FAMILY: Arial, =
'Albany AMT', Helvetica, Helv; BORDER-RIGHT: #c1c1c1 1px solid; =
BORDER-BOTTOM: #c1c1c1 1px solid; FONT-WEIGHT: bold; COLOR: #000000; =
FONT-STYLE: normal; BORDER-LEFT: #c1c1c1 0px solid; BACKGROUND-COLOR: =
#ffffff
}
.datastrongfixed {
	FONT-SIZE: x-small; BORDER-TOP: #c1c1c1 0px solid; FONT-FAMILY: =
'Courier New', Courier, monospace; BORDER-RIGHT: #c1c1c1 1px solid; =
BORDER-BOTTOM: #c1c1c1 1px solid; FONT-WEIGHT: bold; COLOR: #000000; =
FONT-STYLE: normal; BORDER-LEFT: #c1c1c1 0px solid; BACKGROUND-COLOR: =
#ffffff
}
.date {
	FONT-SIZE: x-small; FONT-FAMILY: Arial, 'Albany AMT', Helvetica, Helv; =
WIDTH: 100%; FONT-WEIGHT: normal; COLOR: #000000; FONT-STYLE: normal; =
BACKGROUND-COLOR: #fafbfe
}
.document {
	FONT-SIZE: x-small; FONT-FAMILY: Arial, 'Albany AMT', Helvetica, Helv; =
FONT-WEIGHT: normal; COLOR: #000000; FONT-STYLE: normal; =
BACKGROUND-COLOR: #fafbfe
}
A:link {
	COLOR: #0000ff
}
A:visited {
	COLOR: #800080
}
A:active {
	COLOR: #800080
}
.errorbanner {
	FONT-SIZE: x-small; FONT-FAMILY: Arial, 'Albany AMT', Helvetica, Helv; =
FONT-WEIGHT: bold; COLOR: #112277; FONT-STYLE: normal; BACKGROUND-COLOR: =
#fafbfe
}
.errorcontent {
	FONT-SIZE: x-small; FONT-FAMILY: Arial, 'Albany AMT', Helvetica, Helv; =
FONT-WEIGHT: normal; COLOR: #112277; FONT-STYLE: normal; =
BACKGROUND-COLOR: #fafbfe
}
.errorcontentfixed {
	FONT-SIZE: x-small; FONT-FAMILY: 'Courier New', Courier; FONT-WEIGHT: =
normal; COLOR: #112277; FONT-STYLE: normal; BACKGROUND-COLOR: #fafbfe
}
.extendedpage {
	FONT-SIZE: x-small; BORDER-TOP: #000000 1pt solid; FONT-FAMILY: Arial, =
'Albany AMT', Helvetica, Helv; BORDER-RIGHT: #000000 1pt solid; =
BORDER-BOTTOM: #000000 1pt solid; FONT-WEIGHT: normal; COLOR: #112277; =
FONT-STYLE: italic; TEXT-ALIGN: center; BORDER-LEFT: #000000 1pt solid; =
BACKGROUND-COLOR: #fafbfe
}
.fatalbanner {
	FONT-SIZE: x-small; FONT-FAMILY: Arial, 'Albany AMT', Helvetica, Helv; =
FONT-WEIGHT: bold; COLOR: #112277; FONT-STYLE: normal; BACKGROUND-COLOR: =
#fafbfe
}
.fatalcontent {
	FONT-SIZE: x-small; FONT-FAMILY: Arial, 'Albany AMT', Helvetica, Helv; =
FONT-WEIGHT: normal; COLOR: #112277; FONT-STYLE: normal; =
BACKGROUND-COLOR: #fafbfe
}
.fatalcontentfixed {
	FONT-SIZE: x-small; FONT-FAMILY: 'Courier New', Courier; FONT-WEIGHT: =
normal; COLOR: #112277; FONT-STYLE: normal; BACKGROUND-COLOR: #fafbfe
}
.folderaction {
	LIST-STYLE-TYPE: none; FONT-SIZE: x-small; FONT-FAMILY: Arial, 'Albany =
AMT', Helvetica, Helv; FONT-WEIGHT: normal; COLOR: #000000; FONT-STYLE: =
normal; MARGIN-LEFT: 6pt
}
.footer {
	FONT-SIZE: x-small; BORDER-TOP: #b0b7bb 0px solid; FONT-FAMILY: Arial, =
'Albany AMT', Helvetica, Helv; BORDER-RIGHT: #b0b7bb 1px solid; =
BORDER-BOTTOM: #b0b7bb 1px solid; FONT-WEIGHT: bold; COLOR: #112277; =
FONT-STYLE: normal; BORDER-LEFT: #b0b7bb 0px solid; BACKGROUND-COLOR: =
#edf2f9
}
.footeremphasis {
	FONT-SIZE: x-small; BORDER-TOP: #b0b7bb 0px solid; FONT-FAMILY: Arial, =
'Albany AMT', Helvetica, Helv; BORDER-RIGHT: #b0b7bb 1px solid; =
BORDER-BOTTOM: #b0b7bb 1px solid; FONT-WEIGHT: normal; COLOR: #112277; =
FONT-STYLE: italic; BORDER-LEFT: #b0b7bb 0px solid; BACKGROUND-COLOR: =
#edf2f9
}
.footeremphasisfixed {
	FONT-SIZE: x-small; BORDER-TOP: #b0b7bb 0px solid; FONT-FAMILY: =
'Courier New', Courier, monospace; BORDER-RIGHT: #b0b7bb 1px solid; =
BORDER-BOTTOM: #b0b7bb 1px solid; FONT-WEIGHT: normal; COLOR: #112277; =
FONT-STYLE: italic; BORDER-LEFT: #b0b7bb 0px solid; BACKGROUND-COLOR: =
#edf2f9
}
.footerempty {
	FONT-SIZE: x-small; BORDER-TOP: #b0b7bb 0px solid; FONT-FAMILY: Arial, =
'Albany AMT', Helvetica, Helv; BORDER-RIGHT: #b0b7bb 1px solid; =
BORDER-BOTTOM: #b0b7bb 1px solid; FONT-WEIGHT: bold; COLOR: #112277; =
FONT-STYLE: normal; BORDER-LEFT: #b0b7bb 0px solid; BACKGROUND-COLOR: =
#edf2f9
}
.footerfixed {
	FONT-SIZE: x-small; BORDER-TOP: #b0b7bb 0px solid; FONT-FAMILY: =
'Courier New', Courier; BORDER-RIGHT: #b0b7bb 1px solid; BORDER-BOTTOM: =
#b0b7bb 1px solid; FONT-WEIGHT: normal; COLOR: #112277; FONT-STYLE: =
normal; BORDER-LEFT: #b0b7bb 0px solid; BACKGROUND-COLOR: #edf2f9
}
.footerstrong {
	FONT-SIZE: x-small; BORDER-TOP: #b0b7bb 0px solid; FONT-FAMILY: Arial, =
'Albany AMT', Helvetica, Helv; BORDER-RIGHT: #b0b7bb 1px solid; =
BORDER-BOTTOM: #b0b7bb 1px solid; FONT-WEIGHT: bold; COLOR: #112277; =
FONT-STYLE: normal; BORDER-LEFT: #b0b7bb 0px solid; BACKGROUND-COLOR: =
#edf2f9
}
.footerstrongfixed {
	FONT-SIZE: x-small; BORDER-TOP: #b0b7bb 0px solid; FONT-FAMILY: =
'Courier New', Courier, monospace; BORDER-RIGHT: #b0b7bb 1px solid; =
BORDER-BOTTOM: #b0b7bb 1px solid; FONT-WEIGHT: bold; COLOR: #112277; =
FONT-STYLE: normal; BORDER-LEFT: #b0b7bb 0px solid; BACKGROUND-COLOR: =
#edf2f9
}
.frame {
	FONT-SIZE: x-small; FONT-FAMILY: Arial, 'Albany AMT', Helvetica, Helv; =
FONT-WEIGHT: normal; COLOR: #000000; FONT-STYLE: normal; =
BACKGROUND-COLOR: #fafbfe
}
.graph {
	FONT-SIZE: x-small; BORDER-TOP: #c1c1c1 1px solid; FONT-FAMILY: Arial, =
'Albany AMT', Helvetica, Helv; BORDER-RIGHT: #c1c1c1 1px solid; =
BORDER-COLLAPSE: separate; BORDER-BOTTOM: #c1c1c1 1px solid; =
FONT-WEIGHT: normal; COLOR: #000000; FONT-STYLE: normal; BORDER-SPACING: =
1px; BORDER-LEFT: #c1c1c1 1px solid; BACKGROUND-COLOR: #fafbfe
}
.header {
	FONT-SIZE: x-small; BORDER-TOP: #b0b7bb 0px solid; FONT-FAMILY: Arial, =
'Albany AMT', Helvetica, Helv; BORDER-RIGHT: #b0b7bb 1px solid; =
BORDER-BOTTOM: #b0b7bb 1px solid; FONT-WEIGHT: bold; COLOR: #112277; =
FONT-STYLE: normal; BORDER-LEFT: #b0b7bb 0px solid; BACKGROUND-COLOR: =
#edf2f9
}
.headeremphasis {
	FONT-SIZE: x-small; BORDER-TOP: #b0b7bb 0px solid; FONT-FAMILY: Arial, =
'Albany AMT', Helvetica, Helv; BORDER-RIGHT: #b0b7bb 1px solid; =
BORDER-BOTTOM: #b0b7bb 1px solid; FONT-WEIGHT: normal; COLOR: #000000; =
FONT-STYLE: italic; BORDER-LEFT: #b0b7bb 0px solid; BACKGROUND-COLOR: =
#d8dbd3
}
.headeremphasisfixed {
	FONT-SIZE: x-small; BORDER-TOP: #b0b7bb 0px solid; FONT-FAMILY: =
'Courier New', Courier, monospace; BORDER-RIGHT: #b0b7bb 1px solid; =
BORDER-BOTTOM: #b0b7bb 1px solid; FONT-WEIGHT: normal; COLOR: #000000; =
FONT-STYLE: italic; BORDER-LEFT: #b0b7bb 0px solid; BACKGROUND-COLOR: =
#d8dbd3
}
.headerempty {
	FONT-SIZE: x-small; BORDER-TOP: #b0b7bb 0px solid; FONT-FAMILY: Arial, =
'Albany AMT', Helvetica, Helv; BORDER-RIGHT: #b0b7bb 1px solid; =
BORDER-BOTTOM: #b0b7bb 1px solid; FONT-WEIGHT: bold; COLOR: #112277; =
FONT-STYLE: normal; BORDER-LEFT: #b0b7bb 0px solid; BACKGROUND-COLOR: =
#edf2f9
}
.headerfixed {
	FONT-SIZE: x-small; BORDER-TOP: #b0b7bb 0px solid; FONT-FAMILY: =
'Courier New', Courier; BORDER-RIGHT: #b0b7bb 1px solid; BORDER-BOTTOM: =
#b0b7bb 1px solid; FONT-WEIGHT: normal; COLOR: #112277; FONT-STYLE: =
normal; BORDER-LEFT: #b0b7bb 0px solid; BACKGROUND-COLOR: #edf2f9
}
.headersandfooters {
	FONT-SIZE: x-small; FONT-FAMILY: Arial, 'Albany AMT', Helvetica, Helv; =
FONT-WEIGHT: bold; COLOR: #000000; FONT-STYLE: normal; BACKGROUND-COLOR: =
#edf2f9
}
.headerstrong {
	FONT-SIZE: x-small; BORDER-TOP: #b0b7bb 0px solid; FONT-FAMILY: Arial, =
'Albany AMT', Helvetica, Helv; BORDER-RIGHT: #b0b7bb 1px solid; =
BORDER-BOTTOM: #b0b7bb 1px solid; FONT-WEIGHT: bold; COLOR: #000000; =
FONT-STYLE: normal; BORDER-LEFT: #b0b7bb 0px solid; BACKGROUND-COLOR: =
#d8dbd3
}
.headerstrongfixed {
	FONT-SIZE: x-small; BORDER-TOP: #b0b7bb 0px solid; FONT-FAMILY: =
'Courier New', Courier, monospace; BORDER-RIGHT: #b0b7bb 1px solid; =
BORDER-BOTTOM: #b0b7bb 1px solid; FONT-WEIGHT: bold; COLOR: #000000; =
FONT-STYLE: normal; BORDER-LEFT: #b0b7bb 0px solid; BACKGROUND-COLOR: =
#d8dbd3
}
.heading1 {
	FONT-FAMILY: Arial, Helvetica, sans-serif
}
.heading2 {
	FONT-FAMILY: Arial, Helvetica, sans-serif
}
.heading3 {
	FONT-FAMILY: Arial, Helvetica, sans-serif
}
.heading4 {
	FONT-FAMILY: Arial, Helvetica, sans-serif
}
.heading5 {
	FONT-FAMILY: Arial, Helvetica, sans-serif
}
.heading6 {
	FONT-FAMILY: Arial, Helvetica, sans-serif
}
.index {
	FONT-SIZE: x-small; FONT-FAMILY: Arial, 'Albany AMT', Helvetica, Helv; =
FONT-WEIGHT: normal; COLOR: #000000; FONT-STYLE: normal; =
BACKGROUND-COLOR: #fafbfe
}
.indexaction {
	LIST-STYLE-TYPE: none; FONT-SIZE: x-small; FONT-FAMILY: Arial, 'Albany =
AMT', Helvetica, Helv; FONT-WEIGHT: normal; COLOR: #000000; FONT-STYLE: =
normal; MARGIN-LEFT: 6pt
}
.indexitem {
	LIST-STYLE-TYPE: none; FONT-SIZE: x-small; FONT-FAMILY: Arial, 'Albany =
AMT', Helvetica, Helv; FONT-WEIGHT: normal; COLOR: #000000; FONT-STYLE: =
normal; MARGIN-LEFT: 6pt
}
.indexprocname {
	FONT-SIZE: x-small; FONT-FAMILY: Arial, 'Albany AMT', Helvetica, Helv; =
FONT-WEIGHT: bold; COLOR: #112277; FONT-STYLE: normal; BACKGROUND-COLOR: =
#fafbfe
}
.indextitle {
	FONT-SIZE: x-small; FONT-FAMILY: Arial, 'Albany AMT', Helvetica, Helv; =
FONT-WEIGHT: bold; COLOR: #112277; FONT-STYLE: italic; BACKGROUND-COLOR: =
#fafbfe
}
.layoutcontainer {
	BORDER-TOP: #000000 0px solid; BORDER-RIGHT: #000000 0px solid; =
BORDER-BOTTOM: #000000 0px solid; BORDER-SPACING: 30px; BORDER-LEFT: =
#000000 0px solid
}
.layoutregion {
	BORDER-TOP: #000000 0px solid; BORDER-RIGHT: #000000 0px solid; =
BORDER-BOTTOM: #000000 0px solid; BORDER-SPACING: 30px; BORDER-LEFT: =
#000000 0px solid
}
.linecontent {
	FONT-SIZE: x-small; BORDER-TOP: #c1c1c1 0px solid; FONT-FAMILY: Arial, =
'Albany AMT', Helvetica, Helv; BORDER-RIGHT: #c1c1c1 1px solid; =
BORDER-BOTTOM: #c1c1c1 1px solid; FONT-WEIGHT: normal; COLOR: #112277; =
FONT-STYLE: normal; BORDER-LEFT: #c1c1c1 0px solid; BACKGROUND-COLOR: =
#fafbfe
}
.link {
	COLOR: #0000ff
}
.list {
	LIST-STYLE-TYPE: disc; FONT-SIZE: x-small; FONT-FAMILY: Arial, 'Albany =
AMT', Helvetica, Helv; FONT-WEIGHT: normal; COLOR: #000000; FONT-STYLE: =
normal; BACKGROUND-COLOR: #fafbfe
}
.list10 {
	LIST-STYLE-TYPE: square; FONT-SIZE: x-small; FONT-FAMILY: Arial, =
'Albany AMT', Helvetica, Helv; FONT-WEIGHT: normal; COLOR: #000000; =
FONT-STYLE: normal; BACKGROUND-COLOR: #fafbfe
}
.list2 {
	LIST-STYLE-TYPE: circle; FONT-SIZE: x-small; FONT-FAMILY: Arial, =
'Albany AMT', Helvetica, Helv; FONT-WEIGHT: normal; COLOR: #000000; =
FONT-STYLE: normal; BACKGROUND-COLOR: #fafbfe
}
.list3 {
	LIST-STYLE-TYPE: square; FONT-SIZE: x-small; FONT-FAMILY: Arial, =
'Albany AMT', Helvetica, Helv; FONT-WEIGHT: normal; COLOR: #000000; =
FONT-STYLE: normal; BACKGROUND-COLOR: #fafbfe
}
.list4 {
	LIST-STYLE-TYPE: square; FONT-SIZE: x-small; FONT-FAMILY: Arial, =
'Albany AMT', Helvetica, Helv; FONT-WEIGHT: normal; COLOR: #000000; =
FONT-STYLE: normal; BACKGROUND-COLOR: #fafbfe
}
.list5 {
	LIST-STYLE-TYPE: square; FONT-SIZE: x-small; FONT-FAMILY: Arial, =
'Albany AMT', Helvetica, Helv; FONT-WEIGHT: normal; COLOR: #000000; =
FONT-STYLE: normal; BACKGROUND-COLOR: #fafbfe
}
.list6 {
	LIST-STYLE-TYPE: square; FONT-SIZE: x-small; FONT-FAMILY: Arial, =
'Albany AMT', Helvetica, Helv; FONT-WEIGHT: normal; COLOR: #000000; =
FONT-STYLE: normal; BACKGROUND-COLOR: #fafbfe
}
.list7 {
	LIST-STYLE-TYPE: square; FONT-SIZE: x-small; FONT-FAMILY: Arial, =
'Albany AMT', Helvetica, Helv; FONT-WEIGHT: normal; COLOR: #000000; =
FONT-STYLE: normal; BACKGROUND-COLOR: #fafbfe
}
.list8 {
	LIST-STYLE-TYPE: square; FONT-SIZE: x-small; FONT-FAMILY: Arial, =
'Albany AMT', Helvetica, Helv; FONT-WEIGHT: normal; COLOR: #000000; =
FONT-STYLE: normal; BACKGROUND-COLOR: #fafbfe
}
.list9 {
	LIST-STYLE-TYPE: square; FONT-SIZE: x-small; FONT-FAMILY: Arial, =
'Albany AMT', Helvetica, Helv; FONT-WEIGHT: normal; COLOR: #000000; =
FONT-STYLE: normal; BACKGROUND-COLOR: #fafbfe
}
.listitem {
	LIST-STYLE-TYPE: disc; FONT-SIZE: x-small; FONT-FAMILY: Arial, 'Albany =
AMT', Helvetica, Helv; FONT-WEIGHT: normal; COLOR: #000000; FONT-STYLE: =
normal; BACKGROUND-COLOR: #fafbfe
}
.listitem10 {
	LIST-STYLE-TYPE: square; FONT-SIZE: x-small; FONT-FAMILY: Arial, =
'Albany AMT', Helvetica, Helv; FONT-WEIGHT: normal; COLOR: #000000; =
FONT-STYLE: normal; BACKGROUND-COLOR: #fafbfe
}
.listitem2 {
	LIST-STYLE-TYPE: circle; FONT-SIZE: x-small; FONT-FAMILY: Arial, =
'Albany AMT', Helvetica, Helv; FONT-WEIGHT: normal; COLOR: #000000; =
FONT-STYLE: normal; BACKGROUND-COLOR: #fafbfe
}
.listitem3 {
	LIST-STYLE-TYPE: square; FONT-SIZE: x-small; FONT-FAMILY: Arial, =
'Albany AMT', Helvetica, Helv; FONT-WEIGHT: normal; COLOR: #000000; =
FONT-STYLE: normal; BACKGROUND-COLOR: #fafbfe
}
.listitem4 {
	LIST-STYLE-TYPE: square; FONT-SIZE: x-small; FONT-FAMILY: Arial, =
'Albany AMT', Helvetica, Helv; FONT-WEIGHT: normal; COLOR: #000000; =
FONT-STYLE: normal; BACKGROUND-COLOR: #fafbfe
}
.listitem5 {
	LIST-STYLE-TYPE: square; FONT-SIZE: x-small; FONT-FAMILY: Arial, =
'Albany AMT', Helvetica, Helv; FONT-WEIGHT: normal; COLOR: #000000; =
FONT-STYLE: normal; BACKGROUND-COLOR: #fafbfe
}
.listitem6 {
	LIST-STYLE-TYPE: square; FONT-SIZE: x-small; FONT-FAMILY: Arial, =
'Albany AMT', Helvetica, Helv; FONT-WEIGHT: normal; COLOR: #000000; =
FONT-STYLE: normal; BACKGROUND-COLOR: #fafbfe
}
.listitem7 {
	LIST-STYLE-TYPE: square; FONT-SIZE: x-small; FONT-FAMILY: Arial, =
'Albany AMT', Helvetica, Helv; FONT-WEIGHT: normal; COLOR: #000000; =
FONT-STYLE: normal; BACKGROUND-COLOR: #fafbfe
}
.listitem8 {
	LIST-STYLE-TYPE: square; FONT-SIZE: x-small; FONT-FAMILY: Arial, =
'Albany AMT', Helvetica, Helv; FONT-WEIGHT: normal; COLOR: #000000; =
FONT-STYLE: normal; BACKGROUND-COLOR: #fafbfe
}
.listitem9 {
	LIST-STYLE-TYPE: square; FONT-SIZE: x-small; FONT-FAMILY: Arial, =
'Albany AMT', Helvetica, Helv; FONT-WEIGHT: normal; COLOR: #000000; =
FONT-STYLE: normal; BACKGROUND-COLOR: #fafbfe
}
.note {
	FONT-SIZE: x-small; FONT-FAMILY: Arial, 'Albany AMT', Helvetica, Helv; =
FONT-WEIGHT: normal; COLOR: #112277; FONT-STYLE: normal; =
BACKGROUND-COLOR: #fafbfe
}
.notebanner {
	FONT-SIZE: x-small; FONT-FAMILY: Arial, 'Albany AMT', Helvetica, Helv; =
FONT-WEIGHT: bold; COLOR: #112277; FONT-STYLE: normal; BACKGROUND-COLOR: =
#fafbfe
}
.notecontent {
	FONT-SIZE: x-small; FONT-FAMILY: Arial, 'Albany AMT', Helvetica, Helv; =
FONT-WEIGHT: normal; COLOR: #112277; FONT-STYLE: normal; =
BACKGROUND-COLOR: #fafbfe
}
.notecontentfixed {
	FONT-SIZE: x-small; FONT-FAMILY: 'Courier New', Courier; FONT-WEIGHT: =
normal; COLOR: #112277; FONT-STYLE: normal; BACKGROUND-COLOR: #fafbfe
}
.output {
	FONT-SIZE: x-small; BORDER-TOP: #c1c1c1 1px solid; FONT-FAMILY: Arial, =
'Albany AMT', Helvetica, Helv; BORDER-RIGHT: #c1c1c1 1px solid; =
BORDER-COLLAPSE: separate; BORDER-BOTTOM: #c1c1c1 1px solid; =
FONT-WEIGHT: normal; COLOR: #000000; FONT-STYLE: normal; BORDER-SPACING: =
1px; BORDER-LEFT: #c1c1c1 1px solid; BACKGROUND-COLOR: #fafbfe
}
.pageno {
	FONT-SIZE: x-small; FONT-FAMILY: Arial, 'Albany AMT', Helvetica, Helv; =
VERTICAL-ALIGN: top; FONT-WEIGHT: bold; COLOR: #112277; FONT-STYLE: =
normal; TEXT-ALIGN: right; BORDER-SPACING: 0px; BACKGROUND-COLOR: =
#fafbfe
}
.pages {
	LIST-STYLE-TYPE: decimal; FONT-SIZE: x-small; FONT-FAMILY: Arial, =
'Albany AMT', Helvetica, Helv; FONT-WEIGHT: normal; COLOR: #000000; =
FONT-STYLE: normal; MARGIN-LEFT: 8px; BACKGROUND-COLOR: #fafbfe; =
MARGIN-RIGHT: 8px
}
.pagesdate {
	FONT-SIZE: x-small; FONT-FAMILY: Arial, 'Albany AMT', Helvetica, Helv; =
WIDTH: 100%; FONT-WEIGHT: normal; COLOR: #000000; FONT-STYLE: normal; =
BACKGROUND-COLOR: #fafbfe
}
.pagesitem {
	LIST-STYLE-TYPE: none; FONT-SIZE: x-small; FONT-FAMILY: Arial, 'Albany =
AMT', Helvetica, Helv; FONT-WEIGHT: normal; COLOR: #000000; FONT-STYLE: =
normal; MARGIN-LEFT: 6pt
}
.pagesproclabel {
	FONT-SIZE: x-small; FONT-FAMILY: Arial, 'Albany AMT', Helvetica, Helv; =
FONT-WEIGHT: bold; COLOR: #112277; FONT-STYLE: normal; BACKGROUND-COLOR: =
#fafbfe
}
.pagesprocname {
	FONT-SIZE: x-small; FONT-FAMILY: Arial, 'Albany AMT', Helvetica, Helv; =
FONT-WEIGHT: bold; COLOR: #112277; FONT-STYLE: normal; BACKGROUND-COLOR: =
#fafbfe
}
.pagestitle {
	FONT-SIZE: x-small; FONT-FAMILY: Arial, 'Albany AMT', Helvetica, Helv; =
FONT-WEIGHT: bold; COLOR: #112277; FONT-STYLE: italic; BACKGROUND-COLOR: =
#fafbfe
}
.paragraph {
	FONT-SIZE: x-small; FONT-FAMILY: Arial, 'Albany AMT', Helvetica, Helv; =
FONT-WEIGHT: normal; COLOR: #000000; FONT-STYLE: normal; =
BACKGROUND-COLOR: #fafbfe
}
.parskip {
	FONT-SIZE: x-small; BORDER-TOP: #000000 0px solid; FONT-FAMILY: Arial, =
'Albany AMT', Helvetica, Helv; BORDER-RIGHT: #000000 0px solid; =
BORDER-BOTTOM: #000000 0px solid; FONT-WEIGHT: bold; FONT-STYLE: normal; =
BORDER-SPACING: 0px; BORDER-LEFT: #000000 0px solid
}
.prepage {
	FONT-SIZE: x-small; FONT-FAMILY: Arial, 'Albany AMT', Helvetica, Helv; =
FONT-WEIGHT: normal; COLOR: #112277; FONT-STYLE: normal; TEXT-ALIGN: =
left; BACKGROUND-COLOR: #fafbfe
}
.proctitle {
	FONT-SIZE: x-small; FONT-FAMILY: Arial, 'Albany AMT', Helvetica, Helv; =
FONT-WEIGHT: bold; COLOR: #112277; FONT-STYLE: normal; BACKGROUND-COLOR: =
#fafbfe
}
.proctitlefixed {
	FONT-SIZE: x-small; FONT-FAMILY: 'Courier New', Courier, monospace; =
FONT-WEIGHT: bold; COLOR: #112277; FONT-STYLE: normal; BACKGROUND-COLOR: =
#fafbfe
}
.rowfooter {
	FONT-SIZE: x-small; BORDER-TOP: #b0b7bb 0px solid; FONT-FAMILY: Arial, =
'Albany AMT', Helvetica, Helv; BORDER-RIGHT: #b0b7bb 1px solid; =
BORDER-BOTTOM: #b0b7bb 1px solid; FONT-WEIGHT: bold; COLOR: #112277; =
FONT-STYLE: normal; BORDER-LEFT: #b0b7bb 0px solid; BACKGROUND-COLOR: =
#edf2f9
}
.rowfooteremphasis {
	FONT-SIZE: x-small; BORDER-TOP: #b0b7bb 0px solid; FONT-FAMILY: Arial, =
'Albany AMT', Helvetica, Helv; BORDER-RIGHT: #b0b7bb 1px solid; =
BORDER-BOTTOM: #b0b7bb 1px solid; FONT-WEIGHT: normal; COLOR: #112277; =
FONT-STYLE: italic; BORDER-LEFT: #b0b7bb 0px solid; BACKGROUND-COLOR: =
#edf2f9
}
.rowfooteremphasisfixed {
	FONT-SIZE: x-small; BORDER-TOP: #b0b7bb 0px solid; FONT-FAMILY: =
'Courier New', Courier, monospace; BORDER-RIGHT: #b0b7bb 1px solid; =
BORDER-BOTTOM: #b0b7bb 1px solid; FONT-WEIGHT: normal; COLOR: #112277; =
FONT-STYLE: italic; BORDER-LEFT: #b0b7bb 0px solid; BACKGROUND-COLOR: =
#edf2f9
}
.rowfooterempty {
	FONT-SIZE: x-small; BORDER-TOP: #b0b7bb 0px solid; FONT-FAMILY: Arial, =
'Albany AMT', Helvetica, Helv; BORDER-RIGHT: #b0b7bb 1px solid; =
BORDER-BOTTOM: #b0b7bb 1px solid; FONT-WEIGHT: bold; COLOR: #112277; =
FONT-STYLE: normal; BORDER-LEFT: #b0b7bb 0px solid; BACKGROUND-COLOR: =
#edf2f9
}
.rowfooterfixed {
	FONT-SIZE: x-small; BORDER-TOP: #b0b7bb 0px solid; FONT-FAMILY: =
'Courier New', Courier; BORDER-RIGHT: #b0b7bb 1px solid; BORDER-BOTTOM: =
#b0b7bb 1px solid; FONT-WEIGHT: normal; COLOR: #112277; FONT-STYLE: =
normal; BORDER-LEFT: #b0b7bb 0px solid; BACKGROUND-COLOR: #edf2f9
}
.rowfooterstrong {
	FONT-SIZE: x-small; BORDER-TOP: #b0b7bb 0px solid; FONT-FAMILY: Arial, =
'Albany AMT', Helvetica, Helv; BORDER-RIGHT: #b0b7bb 1px solid; =
BORDER-BOTTOM: #b0b7bb 1px solid; FONT-WEIGHT: bold; COLOR: #112277; =
FONT-STYLE: normal; BORDER-LEFT: #b0b7bb 0px solid; BACKGROUND-COLOR: =
#edf2f9
}
.rowfooterstrongfixed {
	FONT-SIZE: x-small; BORDER-TOP: #b0b7bb 0px solid; FONT-FAMILY: =
'Courier New', Courier, monospace; BORDER-RIGHT: #b0b7bb 1px solid; =
BORDER-BOTTOM: #b0b7bb 1px solid; FONT-WEIGHT: bold; COLOR: #112277; =
FONT-STYLE: normal; BORDER-LEFT: #b0b7bb 0px solid; BACKGROUND-COLOR: =
#edf2f9
}
.rowheader {
	FONT-SIZE: x-small; BORDER-TOP: #b0b7bb 0px solid; FONT-FAMILY: Arial, =
'Albany AMT', Helvetica, Helv; BORDER-RIGHT: #b0b7bb 1px solid; =
BORDER-BOTTOM: #b0b7bb 1px solid; FONT-WEIGHT: bold; COLOR: #112277; =
FONT-STYLE: normal; BORDER-LEFT: #b0b7bb 0px solid; BACKGROUND-COLOR: =
#edf2f9
}
.rowheaderemphasis {
	FONT-SIZE: x-small; BORDER-TOP: #b0b7bb 0px solid; FONT-FAMILY: Arial, =
'Albany AMT', Helvetica, Helv; BORDER-RIGHT: #b0b7bb 1px solid; =
BORDER-BOTTOM: #b0b7bb 1px solid; FONT-WEIGHT: normal; COLOR: #112277; =
FONT-STYLE: italic; BORDER-LEFT: #b0b7bb 0px solid; BACKGROUND-COLOR: =
#edf2f9
}
.rowheaderemphasisfixed {
	FONT-SIZE: x-small; BORDER-TOP: #b0b7bb 0px solid; FONT-FAMILY: =
'Courier New', Courier, monospace; BORDER-RIGHT: #b0b7bb 1px solid; =
BORDER-BOTTOM: #b0b7bb 1px solid; FONT-WEIGHT: normal; COLOR: #112277; =
FONT-STYLE: italic; BORDER-LEFT: #b0b7bb 0px solid; BACKGROUND-COLOR: =
#edf2f9
}
.rowheaderempty {
	FONT-SIZE: x-small; BORDER-TOP: #b0b7bb 0px solid; FONT-FAMILY: Arial, =
'Albany AMT', Helvetica, Helv; BORDER-RIGHT: #b0b7bb 1px solid; =
BORDER-BOTTOM: #b0b7bb 1px solid; FONT-WEIGHT: bold; COLOR: #112277; =
FONT-STYLE: normal; BORDER-LEFT: #b0b7bb 0px solid; BACKGROUND-COLOR: =
#edf2f9
}
.rowheaderfixed {
	FONT-SIZE: x-small; BORDER-TOP: #b0b7bb 0px solid; FONT-FAMILY: =
'Courier New', Courier; BORDER-RIGHT: #b0b7bb 1px solid; BORDER-BOTTOM: =
#b0b7bb 1px solid; FONT-WEIGHT: normal; COLOR: #112277; FONT-STYLE: =
normal; BORDER-LEFT: #b0b7bb 0px solid; BACKGROUND-COLOR: #edf2f9
}
.rowheaderstrong {
	FONT-SIZE: x-small; BORDER-TOP: #b0b7bb 0px solid; FONT-FAMILY: Arial, =
'Albany AMT', Helvetica, Helv; BORDER-RIGHT: #b0b7bb 1px solid; =
BORDER-BOTTOM: #b0b7bb 1px solid; FONT-WEIGHT: bold; COLOR: #112277; =
FONT-STYLE: normal; BORDER-LEFT: #b0b7bb 0px solid; BACKGROUND-COLOR: =
#edf2f9
}
.rowheaderstrongfixed {
	FONT-SIZE: x-small; BORDER-TOP: #b0b7bb 0px solid; FONT-FAMILY: =
'Courier New', Courier, monospace; BORDER-RIGHT: #b0b7bb 1px solid; =
BORDER-BOTTOM: #b0b7bb 1px solid; FONT-WEIGHT: bold; COLOR: #112277; =
FONT-STYLE: normal; BORDER-LEFT: #b0b7bb 0px solid; BACKGROUND-COLOR: =
#edf2f9
}
.systemfooter {
	FONT-SIZE: x-small; FONT-FAMILY: Arial, 'Albany AMT', Helvetica, Helv; =
FONT-WEIGHT: normal; COLOR: #112277; FONT-STYLE: normal; =
BACKGROUND-COLOR: #fafbfe
}
.systemfooter10 {
	FONT-SIZE: x-small; FONT-FAMILY: Arial, 'Albany AMT', Helvetica, Helv; =
FONT-WEIGHT: normal; COLOR: #112277; FONT-STYLE: normal; =
BACKGROUND-COLOR: #fafbfe
}
.systemfooter2 {
	FONT-SIZE: x-small; FONT-FAMILY: Arial, 'Albany AMT', Helvetica, Helv; =
FONT-WEIGHT: normal; COLOR: #112277; FONT-STYLE: normal; =
BACKGROUND-COLOR: #fafbfe
}
.systemfooter3 {
	FONT-SIZE: x-small; FONT-FAMILY: Arial, 'Albany AMT', Helvetica, Helv; =
FONT-WEIGHT: normal; COLOR: #112277; FONT-STYLE: normal; =
BACKGROUND-COLOR: #fafbfe
}
.systemfooter4 {
	FONT-SIZE: x-small; FONT-FAMILY: Arial, 'Albany AMT', Helvetica, Helv; =
FONT-WEIGHT: normal; COLOR: #112277; FONT-STYLE: normal; =
BACKGROUND-COLOR: #fafbfe
}
.systemfooter5 {
	FONT-SIZE: x-small; FONT-FAMILY: Arial, 'Albany AMT', Helvetica, Helv; =
FONT-WEIGHT: normal; COLOR: #112277; FONT-STYLE: normal; =
BACKGROUND-COLOR: #fafbfe
}
.systemfooter6 {
	FONT-SIZE: x-small; FONT-FAMILY: Arial, 'Albany AMT', Helvetica, Helv; =
FONT-WEIGHT: normal; COLOR: #112277; FONT-STYLE: normal; =
BACKGROUND-COLOR: #fafbfe
}
.systemfooter7 {
	FONT-SIZE: x-small; FONT-FAMILY: Arial, 'Albany AMT', Helvetica, Helv; =
FONT-WEIGHT: normal; COLOR: #112277; FONT-STYLE: normal; =
BACKGROUND-COLOR: #fafbfe
}
.systemfooter8 {
	FONT-SIZE: x-small; FONT-FAMILY: Arial, 'Albany AMT', Helvetica, Helv; =
FONT-WEIGHT: normal; COLOR: #112277; FONT-STYLE: normal; =
BACKGROUND-COLOR: #fafbfe
}
.systemfooter9 {
	FONT-SIZE: x-small; FONT-FAMILY: Arial, 'Albany AMT', Helvetica, Helv; =
FONT-WEIGHT: normal; COLOR: #112277; FONT-STYLE: normal; =
BACKGROUND-COLOR: #fafbfe
}
.systemtitle {
	FONT-SIZE: small; FONT-FAMILY: Arial, 'Albany AMT', Helvetica, Helv; =
FONT-WEIGHT: bold; COLOR: #112277; FONT-STYLE: normal; BACKGROUND-COLOR: =
#fafbfe
}
.systemtitle10 {
	FONT-SIZE: small; FONT-FAMILY: Arial, 'Albany AMT', Helvetica, Helv; =
FONT-WEIGHT: bold; COLOR: #112277; FONT-STYLE: normal; BACKGROUND-COLOR: =
#fafbfe
}
.systemtitle2 {
	FONT-SIZE: small; FONT-FAMILY: Arial, 'Albany AMT', Helvetica, Helv; =
FONT-WEIGHT: bold; COLOR: #112277; FONT-STYLE: normal; BACKGROUND-COLOR: =
#fafbfe
}
.systemtitle3 {
	FONT-SIZE: small; FONT-FAMILY: Arial, 'Albany AMT', Helvetica, Helv; =
FONT-WEIGHT: bold; COLOR: #112277; FONT-STYLE: normal; BACKGROUND-COLOR: =
#fafbfe
}
.systemtitle4 {
	FONT-SIZE: small; FONT-FAMILY: Arial, 'Albany AMT', Helvetica, Helv; =
FONT-WEIGHT: bold; COLOR: #112277; FONT-STYLE: normal; BACKGROUND-COLOR: =
#fafbfe
}
.systemtitle5 {
	FONT-SIZE: small; FONT-FAMILY: Arial, 'Albany AMT', Helvetica, Helv; =
FONT-WEIGHT: bold; COLOR: #112277; FONT-STYLE: normal; BACKGROUND-COLOR: =
#fafbfe
}
.systemtitle6 {
	FONT-SIZE: small; FONT-FAMILY: Arial, 'Albany AMT', Helvetica, Helv; =
FONT-WEIGHT: bold; COLOR: #112277; FONT-STYLE: normal; BACKGROUND-COLOR: =
#fafbfe
}
.systemtitle7 {
	FONT-SIZE: small; FONT-FAMILY: Arial, 'Albany AMT', Helvetica, Helv; =
FONT-WEIGHT: bold; COLOR: #112277; FONT-STYLE: normal; BACKGROUND-COLOR: =
#fafbfe
}
.systemtitle8 {
	FONT-SIZE: small; FONT-FAMILY: Arial, 'Albany AMT', Helvetica, Helv; =
FONT-WEIGHT: bold; COLOR: #112277; FONT-STYLE: normal; BACKGROUND-COLOR: =
#fafbfe
}
.systemtitle9 {
	FONT-SIZE: small; FONT-FAMILY: Arial, 'Albany AMT', Helvetica, Helv; =
FONT-WEIGHT: bold; COLOR: #112277; FONT-STYLE: normal; BACKGROUND-COLOR: =
#fafbfe
}
.systitleandfootercontainer {
	FONT-SIZE: x-small; BORDER-TOP: #000000 0px solid; FONT-FAMILY: Arial, =
'Albany AMT', Helvetica, Helv; BORDER-RIGHT: #000000 0px solid; WIDTH: =
100%; BORDER-BOTTOM: #000000 0px solid; FONT-WEIGHT: normal; COLOR: =
#000000; FONT-STYLE: normal; BORDER-SPACING: 1px; BORDER-LEFT: #000000 =
0px solid; BACKGROUND-COLOR: #fafbfe
}
.table {
	BORDER-TOP: #c1c1c1 1px solid; BORDER-RIGHT: #c1c1c1 0px solid; =
BORDER-COLLAPSE: collapse; BORDER-BOTTOM: #c1c1c1 0px solid; =
BORDER-SPACING: 0px; BORDER-LEFT: #c1c1c1 1px solid
}
.top_stacked_value {
	BORDER-TOP: 0px; BORDER-RIGHT: 0px; BORDER-BOTTOM: 0px; PADDING-BOTTOM: =
1px; BORDER-LEFT: 0px
}
.middle_stacked_value {
	BORDER-TOP: 0px; BORDER-RIGHT: 0px; BORDER-BOTTOM: 0px; PADDING-BOTTOM: =
1px; PADDING-TOP: 1px; BORDER-LEFT: 0px
}
.bottom_stacked_value {
	BORDER-TOP: 0px; BORDER-RIGHT: 0px; BORDER-BOTTOM: 0px; PADDING-TOP: =
1px; BORDER-LEFT: 0px
}
.titleandnotecontainer {
	FONT-SIZE: x-small; BORDER-TOP: #000000 0px solid; FONT-FAMILY: Arial, =
'Albany AMT', Helvetica, Helv; BORDER-RIGHT: #000000 0px solid; WIDTH: =
100%; BORDER-BOTTOM: #000000 0px solid; FONT-WEIGHT: normal; COLOR: =
#000000; FONT-STYLE: normal; BORDER-SPACING: 1px; BORDER-LEFT: #000000 =
0px solid; BACKGROUND-COLOR: #fafbfe
}
.titlesandfooters {
	FONT-SIZE: x-small; FONT-FAMILY: Arial, 'Albany AMT', Helvetica, Helv; =
FONT-WEIGHT: bold; COLOR: #112277; FONT-STYLE: normal; BACKGROUND-COLOR: =
#fafbfe
}
.usertext {
	FONT-SIZE: x-small; FONT-FAMILY: Arial, 'Albany AMT', Helvetica, Helv; =
FONT-WEIGHT: normal; COLOR: #112277; FONT-STYLE: normal; =
BACKGROUND-COLOR: #fafbfe
}
.visitedlink {
	COLOR: #800080
}
.warnbanner {
	FONT-SIZE: x-small; FONT-FAMILY: Arial, 'Albany AMT', Helvetica, Helv; =
FONT-WEIGHT: bold; COLOR: #112277; FONT-STYLE: normal; BACKGROUND-COLOR: =
#fafbfe
}
.warncontent {
	FONT-SIZE: x-small; FONT-FAMILY: Arial, 'Albany AMT', Helvetica, Helv; =
FONT-WEIGHT: normal; COLOR: #112277; FONT-STYLE: normal; =
BACKGROUND-COLOR: #fafbfe
}
.warncontentfixed {
	FONT-SIZE: x-small; FONT-FAMILY: 'Courier New', Courier; FONT-WEIGHT: =
normal; COLOR: #112277; FONT-STYLE: normal; BACKGROUND-COLOR: #fafbfe
}
.l {
	TEXT-ALIGN: left
}
.c {
	TEXT-ALIGN: center
}
.r {
	TEXT-ALIGN: right
}
.d {
	TEXT-ALIGN: right
}
.j {
	TEXT-ALIGN: justify
}
.t {
	VERTICAL-ALIGN: top
}
.m {
	VERTICAL-ALIGN: middle
}
.b {
	VERTICAL-ALIGN: bottom
}
TD {
	VERTICAL-ALIGN: top
}
TH {
	VERTICAL-ALIGN: top
}
.stacked_cell {
	PADDING-BOTTOM: 0px; PADDING-TOP: 0px; PADDING-LEFT: 0px; =
PADDING-RIGHT: 0px
}
</STYLE>

<SCRIPT language=3Djavascript type=3Dtext/javascript>
<!--=20
function startup(){

}
function shutdown(){

}

//-->
</SCRIPT>
</HEAD>
<BODY class=3Dbody onload=3Dstartup() onunload=3Dshutdown()>
<SCRIPT language=3Djavascript type=3Dtext/javascript>
<!--=20
var _info =3D navigator.userAgent
var _ie =3D (_info.indexOf("MSIE") > 0
          && _info.indexOf("Win") > 0
          && _info.indexOf("Windows 3.1") < 0);
var _ie64 =3D _info.indexOf("x64") > 0

//-->
</SCRIPT>

<DIV class=3Dbranch><A name=3DIDX></A>
<TABLE class=3Dsystitleandfootercontainer cellSpacing=3D1 =
cellPadding=3D1 rules=3Dnone=20
width=3D"100%" summary=3D"Page Layout" border=3D0 frame=3Dvoid>
  <TBODY>
  <TR>
    <TD class=3D"c systemtitle">The SAS =
System</TD></TR></TBODY></TABLE><BR>
<DIV>
<DIV align=3Dcenter>
<TABLE class=3Dtable borderColor=3D#c1c1c1 cellSpacing=3D0 =
cellPadding=3D5 rules=3Dall=20
summary=3D"Procedure Print: Data Set ICDATA.CXR_2" frame=3Dbox>
  <COLGROUP>
  <COL></COLGROUP>
  <COLGROUP>
  <COL>
  <COL>
  <COL>
  <COL></COLGROUP>
  <THEAD>
  <TR>
    <TH class=3D"r header" scope=3Dcol>Obs</TH>
    <TH class=3D"l header" scope=3Dcol>SUBJID</TH>
    <TH class=3D"l header" scope=3Dcol>CXR_PERF</TH>
    <TH class=3D"r header" scope=3Dcol>CXR_CXRSCOR</TH>
    <TH class=3D"l header" scope=3Dcol>CXR_CAVIT</TH></TR></THEAD>
  <TBODY>
  <TR>
    <TH class=3D"r rowheader" scope=3Drow>1</TH>
    <TD class=3D"l data">10200208A</TD>
    <TD class=3D"l data">Yes</TD>
    <TD class=3D"r data">60</TD>
    <TD class=3D"l data">No</TD></TR>
  <TR>
    <TH class=3D"r rowheader" scope=3Drow>2</TH>
    <TD class=3D"l data">10200215A</TD>
    <TD class=3D"l data">Yes</TD>
    <TD class=3D"r data">40</TD>
    <TD class=3D"l data">Yes</TD></TR>
  <TR>
    <TH class=3D"r rowheader" scope=3Drow>3</TH>
    <TD class=3D"l data">10200217A</TD>
    <TD class=3D"l data">Yes</TD>
    <TD class=3D"r data">50</TD>
    <TD class=3D"l data">Yes</TD></TR>
  <TR>
    <TH class=3D"r rowheader" scope=3Drow>4</TH>
    <TD class=3D"l data">10200218A</TD>
    <TD class=3D"l data">Yes</TD>
    <TD class=3D"r data">70</TD>
    <TD class=3D"l data">Yes</TD></TR>
  <TR>
    <TH class=3D"r rowheader" scope=3Drow>5</TH>
    <TD class=3D"l data">10200219A</TD>
    <TD class=3D"l data">Yes</TD>
    <TD class=3D"r data">53</TD>
    <TD class=3D"l data">Yes</TD></TR>
  <TR>
    <TH class=3D"r rowheader" scope=3Drow>6</TH>
    <TD class=3D"l data">10200224A</TD>
    <TD class=3D"l data">Yes</TD>
    <TD class=3D"r data">30</TD>
    <TD class=3D"l data">Yes</TD></TR>
  <TR>
    <TH class=3D"r rowheader" scope=3Drow>7</TH>
    <TD class=3D"l data">10200226A</TD>
    <TD class=3D"l data">Yes</TD>
    <TD class=3D"r data">93</TD>
    <TD class=3D"l data">Yes</TD></TR>
  <TR>
    <TH class=3D"r rowheader" scope=3Drow>8</TH>
    <TD class=3D"l data">10200227A</TD>
    <TD class=3D"l data">Yes</TD>
    <TD class=3D"r data">53</TD>
    <TD class=3D"l data">Yes</TD></TR>
  <TR>
    <TH class=3D"r rowheader" scope=3Drow>9</TH>
    <TD class=3D"l data">10200232A</TD>
    <TD class=3D"l data">Yes</TD>
    <TD class=3D"r data">47</TD>
    <TD class=3D"l data">Yes</TD></TR>
  <TR>
    <TH class=3D"r rowheader" scope=3Drow>10</TH>
    <TD class=3D"l data">10200235A</TD>
    <TD class=3D"l data">Yes</TD>
    <TD class=3D"r data">30</TD>
    <TD class=3D"l data">Yes</TD></TR>
  <TR>
    <TH class=3D"r rowheader" scope=3Drow>11</TH>
    <TD class=3D"l data">10200239A</TD>
    <TD class=3D"l data">Yes</TD>
    <TD class=3D"r data">20</TD>
    <TD class=3D"l data">Yes</TD></TR>
  <TR>
    <TH class=3D"r rowheader" scope=3Drow>12</TH>
    <TD class=3D"l data">10200242A</TD>
    <TD class=3D"l data">Yes</TD>
    <TD class=3D"r data">35</TD>
    <TD class=3D"l data">Yes</TD></TR>
  <TR>
    <TH class=3D"r rowheader" scope=3Drow>13</TH>
    <TD class=3D"l data">10200250A</TD>
    <TD class=3D"l data">Yes</TD>
    <TD class=3D"r data">89</TD>
    <TD class=3D"l data">Yes</TD></TR>
  <TR>
    <TH class=3D"r rowheader" scope=3Drow>14</TH>
    <TD class=3D"l data">10200252A</TD>
    <TD class=3D"l data">Yes</TD>
    <TD class=3D"r data">43</TD>
    <TD class=3D"l data">No</TD></TR>
  <TR>
    <TH class=3D"r rowheader" scope=3Drow>15</TH>
    <TD class=3D"l data">10200255A</TD>
    <TD class=3D"l data">Yes</TD>
    <TD class=3D"r data">43</TD>
    <TD class=3D"l data">No</TD></TR>
  <TR>
    <TH class=3D"r rowheader" scope=3Drow>16</TH>
    <TD class=3D"l data">10200263A</TD>
    <TD class=3D"l data">Yes</TD>
    <TD class=3D"r data">50</TD>
    <TD class=3D"l data">Yes</TD></TR>
  <TR>
    <TH class=3D"r rowheader" scope=3Drow>17</TH>
    <TD class=3D"l data">10200266A</TD>
    <TD class=3D"l data">Yes</TD>
    <TD class=3D"r data">56</TD>
    <TD class=3D"l data">Yes</TD></TR>
  <TR>
    <TH class=3D"r rowheader" scope=3Drow>18</TH>
    <TD class=3D"l data">10200272A</TD>
    <TD class=3D"l data">Yes</TD>
    <TD class=3D"r data">35</TD>
    <TD class=3D"l data">Yes</TD></TR>
  <TR>
    <TH class=3D"r rowheader" scope=3Drow>19</TH>
    <TD class=3D"l data">10200276A</TD>
    <TD class=3D"l data">Yes</TD>
    <TD class=3D"r data">95</TD>
    <TD class=3D"l data">Yes</TD></TR>
  <TR>
    <TH class=3D"r rowheader" scope=3Drow>20</TH>
    <TD class=3D"l data">10200295A</TD>
    <TD class=3D"l data">Yes</TD>
    <TD class=3D"r data">43</TD>
    <TD class=3D"l data">No</TD></TR>
  <TR>
    <TH class=3D"r rowheader" scope=3Drow>21</TH>
    <TD class=3D"l data">10200296A</TD>
    <TD class=3D"l data">Yes</TD>
    <TD class=3D"r data">53</TD>
    <TD class=3D"l data">Yes</TD></TR>
  <TR>
    <TH class=3D"r rowheader" scope=3Drow>22</TH>
    <TD class=3D"l data">10200297A</TD>
    <TD class=3D"l data">Yes</TD>
    <TD class=3D"r data">80</TD>
    <TD class=3D"l data">Yes</TD></TR>
  <TR>
    <TH class=3D"r rowheader" scope=3Drow>23</TH>
    <TD class=3D"l data">10200298A</TD>
    <TD class=3D"l data">Yes</TD>
    <TD class=3D"r data">80</TD>
    <TD class=3D"l data">Yes</TD></TR>
  <TR>
    <TH class=3D"r rowheader" scope=3Drow>24</TH>
    <TD class=3D"l data">10200301A</TD>
    <TD class=3D"l data">Yes</TD>
    <TD class=3D"r data">70</TD>
    <TD class=3D"l data">Yes</TD></TR>
  <TR>
    <TH class=3D"r rowheader" scope=3Drow>25</TH>
    <TD class=3D"l data">10200303A</TD>
    <TD class=3D"l data">Yes</TD>
    <TD class=3D"r data">90</TD>
    <TD class=3D"l data">Yes</TD></TR>
  <TR>
    <TH class=3D"r rowheader" scope=3Drow>26</TH>
    <TD class=3D"l data">10200309A</TD>
    <TD class=3D"l data">Yes</TD>
    <TD class=3D"r data">80</TD>
    <TD class=3D"l data">Yes</TD></TR>
  <TR>
    <TH class=3D"r rowheader" scope=3Drow>27</TH>
    <TD class=3D"l data">10200313A</TD>
    <TD class=3D"l data">Yes</TD>
    <TD class=3D"r data">40</TD>
    <TD class=3D"l data">Yes</TD></TR>
  <TR>
    <TH class=3D"r rowheader" scope=3Drow>28</TH>
    <TD class=3D"l data">10200326A</TD>
    <TD class=3D"l data">Yes</TD>
    <TD class=3D"r data">20</TD>
    <TD class=3D"l data">No</TD></TR>
  <TR>
    <TH class=3D"r rowheader" scope=3Drow>29</TH>
    <TD class=3D"l data">10200328A</TD>
    <TD class=3D"l data">Yes</TD>
    <TD class=3D"r data">40</TD>
    <TD class=3D"l data">Yes</TD></TR>
  <TR>
    <TH class=3D"r rowheader" scope=3Drow>30</TH>
    <TD class=3D"l data">10200332A</TD>
    <TD class=3D"l data">Yes</TD>
    <TD class=3D"r data">47</TD>
    <TD class=3D"l data">Yes</TD></TR>
  <TR>
    <TH class=3D"r rowheader" scope=3Drow>31</TH>
    <TD class=3D"l data">10200335A</TD>
    <TD class=3D"l data">Yes</TD>
    <TD class=3D"r data">50</TD>
    <TD class=3D"l data">Yes</TD></TR>
  <TR>
    <TH class=3D"r rowheader" scope=3Drow>32</TH>
    <TD class=3D"l data">10200340A</TD>
    <TD class=3D"l data">Yes</TD>
    <TD class=3D"r data">50</TD>
    <TD class=3D"l data">Yes</TD></TR>
  <TR>
    <TH class=3D"r rowheader" scope=3Drow>33</TH>
    <TD class=3D"l data">10200341A</TD>
    <TD class=3D"l data">Yes</TD>
    <TD class=3D"r data">50</TD>
    <TD class=3D"l data">Yes</TD></TR>
  <TR>
    <TH class=3D"r rowheader" scope=3Drow>34</TH>
    <TD class=3D"l data">10200343A</TD>
    <TD class=3D"l data">Yes</TD>
    <TD class=3D"r data">33</TD>
    <TD class=3D"l data">No</TD></TR>
  <TR>
    <TH class=3D"r rowheader" scope=3Drow>35</TH>
    <TD class=3D"l data">10200347A</TD>
    <TD class=3D"l data">Yes</TD>
    <TD class=3D"r data">53</TD>
    <TD class=3D"l data">Yes</TD></TR>
  <TR>
    <TH class=3D"r rowheader" scope=3Drow>36</TH>
    <TD class=3D"l data">10200351A</TD>
    <TD class=3D"l data">Yes</TD>
    <TD class=3D"r data">36</TD>
    <TD class=3D"l data">Yes</TD></TR>
  <TR>
    <TH class=3D"r rowheader" scope=3Drow>37</TH>
    <TD class=3D"l data">10200376A</TD>
    <TD class=3D"l data">Yes</TD>
    <TD class=3D"r data">30</TD>
    <TD class=3D"l data">No</TD></TR>
  <TR>
    <TH class=3D"r rowheader" scope=3Drow>38</TH>
    <TD class=3D"l data">10200384A</TD>
    <TD class=3D"l data">Yes</TD>
    <TD class=3D"r data">20</TD>
    <TD class=3D"l data">No</TD></TR>
  <TR>
    <TH class=3D"r rowheader" scope=3Drow>39</TH>
    <TD class=3D"l data">10200396A</TD>
    <TD class=3D"l data">Yes</TD>
    <TD class=3D"r data">33</TD>
    <TD class=3D"l data">Yes</TD></TR>
  <TR>
    <TH class=3D"r rowheader" scope=3Drow>40</TH>
    <TD class=3D"l data">10200400A</TD>
    <TD class=3D"l data">Yes</TD>
    <TD class=3D"r data">69</TD>
    <TD class=3D"l data">Yes</TD></TR>
  <TR>
    <TH class=3D"r rowheader" scope=3Drow>41</TH>
    <TD class=3D"l data">10200415A</TD>
    <TD class=3D"l data">Yes</TD>
    <TD class=3D"r data">13</TD>
    <TD class=3D"l data">No</TD></TR>
  <TR>
    <TH class=3D"r rowheader" scope=3Drow>42</TH>
    <TD class=3D"l data">10200416A</TD>
    <TD class=3D"l data">Yes</TD>
    <TD class=3D"r data">36</TD>
    <TD class=3D"l data">Yes</TD></TR>
  <TR>
    <TH class=3D"r rowheader" scope=3Drow>43</TH>
    <TD class=3D"l data">10200417A</TD>
    <TD class=3D"l data">Yes</TD>
    <TD class=3D"r data">86</TD>
    <TD class=3D"l data">Yes</TD></TR>
  <TR>
    <TH class=3D"r rowheader" scope=3Drow>44</TH>
    <TD class=3D"l data">10200424A</TD>
    <TD class=3D"l data">Yes</TD>
    <TD class=3D"r data">33</TD>
    <TD class=3D"l data">No</TD></TR>
  <TR>
    <TH class=3D"r rowheader" scope=3Drow>45</TH>
    <TD class=3D"l data">10200426A</TD>
    <TD class=3D"l data">Yes</TD>
    <TD class=3D"r data">43</TD>
    <TD class=3D"l data">Yes</TD></TR>
  <TR>
    <TH class=3D"r rowheader" scope=3Drow>46</TH>
    <TD class=3D"l data">10200583A</TD>
    <TD class=3D"l data">Yes</TD>
    <TD class=3D"r data">46</TD>
    <TD class=3D"l data">No</TD></TR>
  <TR>
    <TH class=3D"r rowheader" scope=3Drow>47</TH>
    <TD class=3D"l data">10200585A</TD>
    <TD class=3D"l data">Yes</TD>
    <TD class=3D"r data">0</TD>
    <TD class=3D"l data">Yes</TD></TR>
  <TR>
    <TH class=3D"r rowheader" scope=3Drow>48</TH>
    <TD class=3D"l data">10200591A</TD>
    <TD class=3D"l data">Yes</TD>
    <TD class=3D"r data">40</TD>
    <TD class=3D"l data">Yes</TD></TR>
  <TR>
    <TH class=3D"r rowheader" scope=3Drow>49</TH>
    <TD class=3D"l data">10200594A</TD>
    <TD class=3D"l data">Yes</TD>
    <TD class=3D"r data">21</TD>
    <TD class=3D"l data">No</TD></TR>
  <TR>
    <TH class=3D"r rowheader" scope=3Drow>50</TH>
    <TD class=3D"l data">10200600A</TD>
    <TD class=3D"l data">Yes</TD>
    <TD class=3D"r data">40</TD>
    <TD class=3D"l data">Yes</TD></TR>
  <TR>
    <TH class=3D"r rowheader" scope=3Drow>51</TH>
    <TD class=3D"l data">10200601A</TD>
    <TD class=3D"l data">Yes</TD>
    <TD class=3D"r data">15</TD>
    <TD class=3D"l data">No</TD></TR>
  <TR>
    <TH class=3D"r rowheader" scope=3Drow>52</TH>
    <TD class=3D"l data">10200615A</TD>
    <TD class=3D"l data">Yes</TD>
    <TD class=3D"r data">40</TD>
    <TD class=3D"l data">Yes</TD></TR>
  <TR>
    <TH class=3D"r rowheader" scope=3Drow>53</TH>
    <TD class=3D"l data">10200619A</TD>
    <TD class=3D"l data">Yes</TD>
    <TD class=3D"r data">21</TD>
    <TD class=3D"l data">Yes</TD></TR>
  <TR>
    <TH class=3D"r rowheader" scope=3Drow>54</TH>
    <TD class=3D"l data">10200620A</TD>
    <TD class=3D"l data">Yes</TD>
    <TD class=3D"r data">13</TD>
    <TD class=3D"l data">No</TD></TR>
  <TR>
    <TH class=3D"r rowheader" scope=3Drow>55</TH>
    <TD class=3D"l data">10200621A</TD>
    <TD class=3D"l data">Yes</TD>
    <TD class=3D"r data">49</TD>
    <TD class=3D"l data">Yes</TD></TR>
  <TR>
    <TH class=3D"r rowheader" scope=3Drow>56</TH>
    <TD class=3D"l data">10200624A</TD>
    <TD class=3D"l data">Yes</TD>
    <TD class=3D"r data">.</TD>
    <TD class=3D"l data">&nbsp;</TD></TR>
  <TR>
    <TH class=3D"r rowheader" scope=3Drow>57</TH>
    <TD class=3D"l data">10200625A</TD>
    <TD class=3D"l data">Yes</TD>
    <TD class=3D"r data">.</TD>
    <TD class=3D"l data">&nbsp;</TD></TR>
  <TR>
    <TH class=3D"r rowheader" scope=3Drow>58</TH>
    <TD class=3D"l data">10200627A</TD>
    <TD class=3D"l data">Yes</TD>
    <TD class=3D"r data">23</TD>
    <TD class=3D"l data">Yes</TD></TR>
  <TR>
    <TH class=3D"r rowheader" scope=3Drow>59</TH>
    <TD class=3D"l data">10200629A</TD>
    <TD class=3D"l data">Yes</TD>
    <TD class=3D"r data">.</TD>
    <TD class=3D"l data">&nbsp;</TD></TR>
  <TR>
    <TH class=3D"r rowheader" scope=3Drow>60</TH>
    <TD class=3D"l data">10200630A</TD>
    <TD class=3D"l data">Yes</TD>
    <TD class=3D"r data">.</TD>
    <TD class=3D"l data">&nbsp;</TD></TR>
  <TR>
    <TH class=3D"r rowheader" scope=3Drow>61</TH>
    <TD class=3D"l data">10200635A</TD>
    <TD class=3D"l data">Yes</TD>
    <TD class=3D"r data">47</TD>
    <TD class=3D"l data">No</TD></TR>
  <TR>
    <TH class=3D"r rowheader" scope=3Drow>62</TH>
    <TD class=3D"l data">10200640A</TD>
    <TD class=3D"l data">Yes</TD>
    <TD class=3D"r data">32</TD>
    <TD class=3D"l data">Yes</TD></TR>
  <TR>
    <TH class=3D"r rowheader" scope=3Drow>63</TH>
    <TD class=3D"l data">10200641A</TD>
    <TD class=3D"l data">Yes</TD>
    <TD class=3D"r data">.</TD>
    <TD class=3D"l data">&nbsp;</TD></TR>
  <TR>
    <TH class=3D"r rowheader" scope=3Drow>64</TH>
    <TD class=3D"l data">10200642A</TD>
    <TD class=3D"l data">Yes</TD>
    <TD class=3D"r data">42</TD>
    <TD class=3D"l data">Yes</TD></TR>
  <TR>
    <TH class=3D"r rowheader" scope=3Drow>65</TH>
    <TD class=3D"l data">10200645A</TD>
    <TD class=3D"l data">Yes</TD>
    <TD class=3D"r data">.</TD>
    <TD class=3D"l data">&nbsp;</TD></TR>
  <TR>
    <TH class=3D"r rowheader" scope=3Drow>66</TH>
    <TD class=3D"l data">10200647A</TD>
    <TD class=3D"l data">Yes</TD>
    <TD class=3D"r data">5</TD>
    <TD class=3D"l data">No</TD></TR>
  <TR>
    <TH class=3D"r rowheader" scope=3Drow>67</TH>
    <TD class=3D"l data">10200649A</TD>
    <TD class=3D"l data">Yes</TD>
    <TD class=3D"r data">66</TD>
    <TD class=3D"l data">Yes</TD></TR>
  <TR>
    <TH class=3D"r rowheader" scope=3Drow>68</TH>
    <TD class=3D"l data">10200651A</TD>
    <TD class=3D"l data">Yes</TD>
    <TD class=3D"r data">.</TD>
    <TD class=3D"l data">&nbsp;</TD></TR>
  <TR>
    <TH class=3D"r rowheader" scope=3Drow>69</TH>
    <TD class=3D"l data">10200654A</TD>
    <TD class=3D"l data">Yes</TD>
    <TD class=3D"r data">.</TD>
    <TD class=3D"l data">&nbsp;</TD></TR>
  <TR>
    <TH class=3D"r rowheader" scope=3Drow>70</TH>
    <TD class=3D"l data">10200655A</TD>
    <TD class=3D"l data">Yes</TD>
    <TD class=3D"r data">44</TD>
    <TD class=3D"l data">Yes</TD></TR>
  <TR>
    <TH class=3D"r rowheader" scope=3Drow>71</TH>
    <TD class=3D"l data">10200656A</TD>
    <TD class=3D"l data">Yes</TD>
    <TD class=3D"r data">27</TD>
    <TD class=3D"l data">Yes</TD></TR>
  <TR>
    <TH class=3D"r rowheader" scope=3Drow>72</TH>
    <TD class=3D"l data">10200661A</TD>
    <TD class=3D"l data">Yes</TD>
    <TD class=3D"r data">53</TD>
    <TD class=3D"l data">Yes</TD></TR>
  <TR>
    <TH class=3D"r rowheader" scope=3Drow>73</TH>
    <TD class=3D"l data">10200662A</TD>
    <TD class=3D"l data">Yes</TD>
    <TD class=3D"r data">27</TD>
    <TD class=3D"l data">No</TD></TR>
  <TR>
    <TH class=3D"r rowheader" scope=3Drow>74</TH>
    <TD class=3D"l data">10200663A</TD>
    <TD class=3D"l data">Yes</TD>
    <TD class=3D"r data">44</TD>
    <TD class=3D"l data">Yes</TD></TR>
  <TR>
    <TH class=3D"r rowheader" scope=3Drow>75</TH>
    <TD class=3D"l data">10200664A</TD>
    <TD class=3D"l data">Yes</TD>
    <TD class=3D"r data">18</TD>
    <TD class=3D"l data">No</TD></TR>
  <TR>
    <TH class=3D"r rowheader" scope=3Drow>76</TH>
    <TD class=3D"l data">10200670A</TD>
    <TD class=3D"l data">Yes</TD>
    <TD class=3D"r data">44</TD>
    <TD class=3D"l data">Yes</TD></TR>
  <TR>
    <TH class=3D"r rowheader" scope=3Drow>77</TH>
    <TD class=3D"l data">10200676A</TD>
    <TD class=3D"l data">Yes</TD>
    <TD class=3D"r data">28</TD>
    <TD class=3D"l data">Yes</TD></TR>
  <TR>
    <TH class=3D"r rowheader" scope=3Drow>78</TH>
    <TD class=3D"l data">10200682A</TD>
    <TD class=3D"l data">Yes</TD>
    <TD class=3D"r data">14</TD>
    <TD class=3D"l data">Yes</TD></TR>
  <TR>
    <TH class=3D"r rowheader" scope=3Drow>79</TH>
    <TD class=3D"l data">10200683A</TD>
    <TD class=3D"l data">Yes</TD>
    <TD class=3D"r data">8</TD>
    <TD class=3D"l data">Yes</TD></TR>
  <TR>
    <TH class=3D"r rowheader" scope=3Drow>80</TH>
    <TD class=3D"l data">10200685A</TD>
    <TD class=3D"l data">Yes</TD>
    <TD class=3D"r data">11</TD>
    <TD class=3D"l data">No</TD></TR>
  <TR>
    <TH class=3D"r rowheader" scope=3Drow>81</TH>
    <TD class=3D"l data">10200686A</TD>
    <TD class=3D"l data">Yes</TD>
    <TD class=3D"r data">.</TD>
    <TD class=3D"l data">&nbsp;</TD></TR>
  <TR>
    <TH class=3D"r rowheader" scope=3Drow>82</TH>
    <TD class=3D"l data">10200687A</TD>
    <TD class=3D"l data">Yes</TD>
    <TD class=3D"r data">.</TD>
    <TD class=3D"l data">&nbsp;</TD></TR>
  <TR>
    <TH class=3D"r rowheader" scope=3Drow>83</TH>
    <TD class=3D"l data">10200693A</TD>
    <TD class=3D"l data">Yes</TD>
    <TD class=3D"r data">20</TD>
    <TD class=3D"l data">No</TD></TR>
  <TR>
    <TH class=3D"r rowheader" scope=3Drow>84</TH>
    <TD class=3D"l data">10200696A</TD>
    <TD class=3D"l data">Yes</TD>
    <TD class=3D"r data">27</TD>
    <TD class=3D"l data">No</TD></TR>
  <TR>
    <TH class=3D"r rowheader" scope=3Drow>85</TH>
    <TD class=3D"l data">10200697A</TD>
    <TD class=3D"l data">Yes</TD>
    <TD class=3D"r data">38</TD>
    <TD class=3D"l data">Yes</TD></TR>
  <TR>
    <TH class=3D"r rowheader" scope=3Drow>86</TH>
    <TD class=3D"l data">10200700A</TD>
    <TD class=3D"l data">Yes</TD>
    <TD class=3D"r data">29</TD>
    <TD class=3D"l data">Yes</TD></TR>
  <TR>
    <TH class=3D"r rowheader" scope=3Drow>87</TH>
    <TD class=3D"l data">10200704A</TD>
    <TD class=3D"l data">Yes</TD>
    <TD class=3D"r data">30</TD>
    <TD class=3D"l data">Yes</TD></TR>
  <TR>
    <TH class=3D"r rowheader" scope=3Drow>88</TH>
    <TD class=3D"l data">10200712A</TD>
    <TD class=3D"l data">Yes</TD>
    <TD class=3D"r data">86</TD>
    <TD class=3D"l data">Yes</TD></TR>
  <TR>
    <TH class=3D"r rowheader" scope=3Drow>89</TH>
    <TD class=3D"l data">10200713A</TD>
    <TD class=3D"l data">Yes</TD>
    <TD class=3D"r data">6</TD>
    <TD class=3D"l data">Yes</TD></TR>
  <TR>
    <TH class=3D"r rowheader" scope=3Drow>90</TH>
    <TD class=3D"l data">10200717A</TD>
    <TD class=3D"l data">Yes</TD>
    <TD class=3D"r data">16</TD>
    <TD class=3D"l data">Yes</TD></TR>
  <TR>
    <TH class=3D"r rowheader" scope=3Drow>91</TH>
    <TD class=3D"l data">10200718A</TD>
    <TD class=3D"l data">Yes</TD>
    <TD class=3D"r data">60</TD>
    <TD class=3D"l data">Yes</TD></TR>
  <TR>
    <TH class=3D"r rowheader" scope=3Drow>92</TH>
    <TD class=3D"l data">10200720A</TD>
    <TD class=3D"l data">Yes</TD>
    <TD class=3D"r data">30</TD>
    <TD class=3D"l data">No</TD></TR>
  <TR>
    <TH class=3D"r rowheader" scope=3Drow>93</TH>
    <TD class=3D"l data">10200723A</TD>
    <TD class=3D"l data">Yes</TD>
    <TD class=3D"r data">18</TD>
    <TD class=3D"l data">No</TD></TR>
  <TR>
    <TH class=3D"r rowheader" scope=3Drow>94</TH>
    <TD class=3D"l data">10200726A</TD>
    <TD class=3D"l data">Yes</TD>
    <TD class=3D"r data">27</TD>
    <TD class=3D"l data">Yes</TD></TR>
  <TR>
    <TH class=3D"r rowheader" scope=3Drow>95</TH>
    <TD class=3D"l data">10200732A</TD>
    <TD class=3D"l data">Yes</TD>
    <TD class=3D"r data">43</TD>
    <TD class=3D"l data">Yes</TD></TR>
  <TR>
    <TH class=3D"r rowheader" scope=3Drow>96</TH>
    <TD class=3D"l data">10200733A</TD>
    <TD class=3D"l data">Yes</TD>
    <TD class=3D"r data">20</TD>
    <TD class=3D"l data">Yes</TD></TR>
  <TR>
    <TH class=3D"r rowheader" scope=3Drow>97</TH>
    <TD class=3D"l data">10200736A</TD>
    <TD class=3D"l data">Yes</TD>
    <TD class=3D"r data">62</TD>
    <TD class=3D"l data">Yes</TD></TR>
  <TR>
    <TH class=3D"r rowheader" scope=3Drow>98</TH>
    <TD class=3D"l data">10200737A</TD>
    <TD class=3D"l data">Yes</TD>
    <TD class=3D"r data">.</TD>
    <TD class=3D"l data">&nbsp;</TD></TR>
  <TR>
    <TH class=3D"r rowheader" scope=3Drow>99</TH>
    <TD class=3D"l data">10200738A</TD>
    <TD class=3D"l data">Yes</TD>
    <TD class=3D"r data">17</TD>
    <TD class=3D"l data">Yes</TD></TR>
  <TR>
    <TH class=3D"r rowheader" scope=3Drow>100</TH>
    <TD class=3D"l data">10200740A</TD>
    <TD class=3D"l data">Yes</TD>
    <TD class=3D"r data">19</TD>
    <TD class=3D"l data">Yes</TD></TR>
  <TR>
    <TH class=3D"r rowheader" scope=3Drow>101</TH>
    <TD class=3D"l data">10200743A</TD>
    <TD class=3D"l data">Yes</TD>
    <TD class=3D"r data">16</TD>
    <TD class=3D"l data">Yes</TD></TR>
  <TR>
    <TH class=3D"r rowheader" scope=3Drow>102</TH>
    <TD class=3D"l data">10200744A</TD>
    <TD class=3D"l data">Yes</TD>
    <TD class=3D"r data">21</TD>
    <TD class=3D"l data">Yes</TD></TR>
  <TR>
    <TH class=3D"r rowheader" scope=3Drow>103</TH>
    <TD class=3D"l data">10200749A</TD>
    <TD class=3D"l data">Yes</TD>
    <TD class=3D"r data">17</TD>
    <TD class=3D"l data">Yes</TD></TR>
  <TR>
    <TH class=3D"r rowheader" scope=3Drow>104</TH>
    <TD class=3D"l data">10200751A</TD>
    <TD class=3D"l data">Yes</TD>
    <TD class=3D"r data">34</TD>
    <TD class=3D"l data">Yes</TD></TR>
  <TR>
    <TH class=3D"r rowheader" scope=3Drow>105</TH>
    <TD class=3D"l data">10200757A</TD>
    <TD class=3D"l data">Yes</TD>
    <TD class=3D"r data">16</TD>
    <TD class=3D"l data">Yes</TD></TR>
  <TR>
    <TH class=3D"r rowheader" scope=3Drow>106</TH>
    <TD class=3D"l data">10200758A</TD>
    <TD class=3D"l data">Yes</TD>
    <TD class=3D"r data">45</TD>
    <TD class=3D"l data">Yes</TD></TR>
  <TR>
    <TH class=3D"r rowheader" scope=3Drow>107</TH>
    <TD class=3D"l data">10200762A</TD>
    <TD class=3D"l data">Yes</TD>
    <TD class=3D"r data">9</TD>
    <TD class=3D"l data">No</TD></TR>
  <TR>
    <TH class=3D"r rowheader" scope=3Drow>108</TH>
    <TD class=3D"l data">10200769A</TD>
    <TD class=3D"l data">Yes</TD>
    <TD class=3D"r data">.</TD>
    <TD class=3D"l data">&nbsp;</TD></TR>
  <TR>
    <TH class=3D"r rowheader" scope=3Drow>109</TH>
    <TD class=3D"l data">10200771A</TD>
    <TD class=3D"l data">Yes</TD>
    <TD class=3D"r data">7</TD>
    <TD class=3D"l data">Yes</TD></TR>
  <TR>
    <TH class=3D"r rowheader" scope=3Drow>110</TH>
    <TD class=3D"l data">10200772A</TD>
    <TD class=3D"l data">Yes</TD>
    <TD class=3D"r data">14</TD>
    <TD class=3D"l data">No</TD></TR>
  <TR>
    <TH class=3D"r rowheader" scope=3Drow>111</TH>
    <TD class=3D"l data">10200773A</TD>
    <TD class=3D"l data">Yes</TD>
    <TD class=3D"r data">59</TD>
    <TD class=3D"l data">Yes</TD></TR>
  <TR>
    <TH class=3D"r rowheader" scope=3Drow>112</TH>
    <TD class=3D"l data">10200776A</TD>
    <TD class=3D"l data">Yes</TD>
    <TD class=3D"r data">52</TD>
    <TD class=3D"l data">Yes</TD></TR>
  <TR>
    <TH class=3D"r rowheader" scope=3Drow>113</TH>
    <TD class=3D"l data">10200780A</TD>
    <TD class=3D"l data">Yes</TD>
    <TD class=3D"r data">15</TD>
    <TD class=3D"l data">No</TD></TR>
  <TR>
    <TH class=3D"r rowheader" scope=3Drow>114</TH>
    <TD class=3D"l data">10200781A</TD>
    <TD class=3D"l data">Yes</TD>
    <TD class=3D"r data">39</TD>
    <TD class=3D"l data">Yes</TD></TR>
  <TR>
    <TH class=3D"r rowheader" scope=3Drow>115</TH>
    <TD class=3D"l data">10200783A</TD>
    <TD class=3D"l data">Yes</TD>
    <TD class=3D"r data">15</TD>
    <TD class=3D"l data">No</TD></TR>
  <TR>
    <TH class=3D"r rowheader" scope=3Drow>116</TH>
    <TD class=3D"l data">10200784A</TD>
    <TD class=3D"l data">Yes</TD>
    <TD class=3D"r data">13</TD>
    <TD class=3D"l data">No</TD></TR>
  <TR>
    <TH class=3D"r rowheader" scope=3Drow>117</TH>
    <TD class=3D"l data">10200785A</TD>
    <TD class=3D"l data">Yes</TD>
    <TD class=3D"r data">39</TD>
    <TD class=3D"l data">Yes</TD></TR>
  <TR>
    <TH class=3D"r rowheader" scope=3Drow>118</TH>
    <TD class=3D"l data">10200789A</TD>
    <TD class=3D"l data">Yes</TD>
    <TD class=3D"r data">29</TD>
    <TD class=3D"l data">No</TD></TR>
  <TR>
    <TH class=3D"r rowheader" scope=3Drow>119</TH>
    <TD class=3D"l data">10200792A</TD>
    <TD class=3D"l data">Yes</TD>
    <TD class=3D"r data">38</TD>
    <TD class=3D"l data">Yes</TD></TR>
  <TR>
    <TH class=3D"r rowheader" scope=3Drow>120</TH>
    <TD class=3D"l data">10200793A</TD>
    <TD class=3D"l data">Yes</TD>
    <TD class=3D"r data">44</TD>
    <TD class=3D"l data">Yes</TD></TR>
  <TR>
    <TH class=3D"r rowheader" scope=3Drow>121</TH>
    <TD class=3D"l data">10200794A</TD>
    <TD class=3D"l data">Yes</TD>
    <TD class=3D"r data">24</TD>
    <TD class=3D"l data">Yes</TD></TR>
  <TR>
    <TH class=3D"r rowheader" scope=3Drow>122</TH>
    <TD class=3D"l data">10200797A</TD>
    <TD class=3D"l data">Yes</TD>
    <TD class=3D"r data">3</TD>
    <TD class=3D"l data">No</TD></TR>
  <TR>
    <TH class=3D"r rowheader" scope=3Drow>123</TH>
    <TD class=3D"l data">10200798A</TD>
    <TD class=3D"l data">Yes</TD>
    <TD class=3D"r data">24</TD>
    <TD class=3D"l data">Yes</TD></TR>
  <TR>
    <TH class=3D"r rowheader" scope=3Drow>124</TH>
    <TD class=3D"l data">10200801A</TD>
    <TD class=3D"l data">Yes</TD>
    <TD class=3D"r data">44</TD>
    <TD class=3D"l data">Yes</TD></TR>
  <TR>
    <TH class=3D"r rowheader" scope=3Drow>125</TH>
    <TD class=3D"l data">10200804A</TD>
    <TD class=3D"l data">Yes</TD>
    <TD class=3D"r data">30</TD>
    <TD class=3D"l data">No</TD></TR>
  <TR>
    <TH class=3D"r rowheader" scope=3Drow>126</TH>
    <TD class=3D"l data">10200805A</TD>
    <TD class=3D"l data">Yes</TD>
    <TD class=3D"r data">13</TD>
    <TD class=3D"l data">Yes</TD></TR>
  <TR>
    <TH class=3D"r rowheader" scope=3Drow>127</TH>
    <TD class=3D"l data">10200807A</TD>
    <TD class=3D"l data">Yes</TD>
    <TD class=3D"r data">34</TD>
    <TD class=3D"l data">Yes</TD></TR>
  <TR>
    <TH class=3D"r rowheader" scope=3Drow>128</TH>
    <TD class=3D"l data">10200811A</TD>
    <TD class=3D"l data">Yes</TD>
    <TD class=3D"r data">53</TD>
    <TD class=3D"l data">Yes</TD></TR>
  <TR>
    <TH class=3D"r rowheader" scope=3Drow>129</TH>
    <TD class=3D"l data">10200819A</TD>
    <TD class=3D"l data">Yes</TD>
    <TD class=3D"r data">18</TD>
    <TD class=3D"l data">Yes</TD></TR>
  <TR>
    <TH class=3D"r rowheader" scope=3Drow>130</TH>
    <TD class=3D"l data">10200822A</TD>
    <TD class=3D"l data">Yes</TD>
    <TD class=3D"r data">26</TD>
    <TD class=3D"l data">Yes</TD></TR>
  <TR>
    <TH class=3D"r rowheader" scope=3Drow>131</TH>
    <TD class=3D"l data">10200823A</TD>
    <TD class=3D"l data">Yes</TD>
    <TD class=3D"r data">22</TD>
    <TD class=3D"l data">No</TD></TR>
  <TR>
    <TH class=3D"r rowheader" scope=3Drow>132</TH>
    <TD class=3D"l data">10200835A</TD>
    <TD class=3D"l data">Yes</TD>
    <TD class=3D"r data">.</TD>
    <TD class=3D"l data">&nbsp;</TD></TR>
  <TR>
    <TH class=3D"r rowheader" scope=3Drow>133</TH>
    <TD class=3D"l data">10200836A</TD>
    <TD class=3D"l data">Yes</TD>
    <TD class=3D"r data">38</TD>
    <TD class=3D"l data">No</TD></TR>
  <TR>
    <TH class=3D"r rowheader" scope=3Drow>134</TH>
    <TD class=3D"l data">10200837A</TD>
    <TD class=3D"l data">Yes</TD>
    <TD class=3D"r data">.</TD>
    <TD class=3D"l data">&nbsp;</TD></TR>
  <TR>
    <TH class=3D"r rowheader" scope=3Drow>135</TH>
    <TD class=3D"l data">10200838A</TD>
    <TD class=3D"l data">Yes</TD>
    <TD class=3D"r data">29</TD>
    <TD class=3D"l data">Yes</TD></TR>
  <TR>
    <TH class=3D"r rowheader" scope=3Drow>136</TH>
    <TD class=3D"l data">10200839A</TD>
    <TD class=3D"l data">Yes</TD>
    <TD class=3D"r data">38</TD>
    <TD class=3D"l data">Yes</TD></TR>
  <TR>
    <TH class=3D"r rowheader" scope=3Drow>137</TH>
    <TD class=3D"l data">10200850A</TD>
    <TD class=3D"l data">Yes</TD>
    <TD class=3D"r data">.</TD>
    <TD class=3D"l data">&nbsp;</TD></TR>
  <TR>
    <TH class=3D"r rowheader" scope=3Drow>138</TH>
    <TD class=3D"l data">10200853A</TD>
    <TD class=3D"l data">Yes</TD>
    <TD class=3D"r data">.</TD>
    <TD class=3D"l data">&nbsp;</TD></TR>
  <TR>
    <TH class=3D"r rowheader" scope=3Drow>139</TH>
    <TD class=3D"l data">10200854A</TD>
    <TD class=3D"l data">Yes</TD>
    <TD class=3D"r data">18</TD>
    <TD class=3D"l data">No</TD></TR>
  <TR>
    <TH class=3D"r rowheader" scope=3Drow>140</TH>
    <TD class=3D"l data">10200861A</TD>
    <TD class=3D"l data">Yes</TD>
    <TD class=3D"r data">37</TD>
    <TD class=3D"l data">Yes</TD></TR>
  <TR>
    <TH class=3D"r rowheader" scope=3Drow>141</TH>
    <TD class=3D"l data">10200866A</TD>
    <TD class=3D"l data">Yes</TD>
    <TD class=3D"r data">.</TD>
    <TD class=3D"l data">&nbsp;</TD></TR>
  <TR>
    <TH class=3D"r rowheader" scope=3Drow>142</TH>
    <TD class=3D"l data">10200867A</TD>
    <TD class=3D"l data">Yes</TD>
    <TD class=3D"r data">71</TD>
    <TD class=3D"l data">Yes</TD></TR>
  <TR>
    <TH class=3D"r rowheader" scope=3Drow>143</TH>
    <TD class=3D"l data">10200877A</TD>
    <TD class=3D"l data">Yes</TD>
    <TD class=3D"r data">50</TD>
    <TD class=3D"l data">Yes</TD></TR>
  <TR>
    <TH class=3D"r rowheader" scope=3Drow>144</TH>
    <TD class=3D"l data">10200878A</TD>
    <TD class=3D"l data">Yes</TD>
    <TD class=3D"r data">41</TD>
    <TD class=3D"l data">Yes</TD></TR>
  <TR>
    <TH class=3D"r rowheader" scope=3Drow>145</TH>
    <TD class=3D"l data">10200879A</TD>
    <TD class=3D"l data">Yes</TD>
    <TD class=3D"r data">49</TD>
    <TD class=3D"l data">Yes</TD></TR>
  <TR>
    <TH class=3D"r rowheader" scope=3Drow>146</TH>
    <TD class=3D"l data">10200882A</TD>
    <TD class=3D"l data">Yes</TD>
    <TD class=3D"r data">.</TD>
    <TD class=3D"l data">&nbsp;</TD></TR>
  <TR>
    <TH class=3D"r rowheader" scope=3Drow>147</TH>
    <TD class=3D"l data">10200885A</TD>
    <TD class=3D"l data">Yes</TD>
    <TD class=3D"r data">18</TD>
    <TD class=3D"l data">Yes</TD></TR>
  <TR>
    <TH class=3D"r rowheader" scope=3Drow>148</TH>
    <TD class=3D"l data">10200894A</TD>
    <TD class=3D"l data">Yes</TD>
    <TD class=3D"r data">29</TD>
    <TD class=3D"l data">No</TD></TR>
  <TR>
    <TH class=3D"r rowheader" scope=3Drow>149</TH>
    <TD class=3D"l data">10200896A</TD>
    <TD class=3D"l data">Yes</TD>
    <TD class=3D"r data">31</TD>
    <TD class=3D"l data">Yes</TD></TR>
  <TR>
    <TH class=3D"r rowheader" scope=3Drow>150</TH>
    <TD class=3D"l data">10200899A</TD>
    <TD class=3D"l data">Yes</TD>
    <TD class=3D"r data">28</TD>
    <TD class=3D"l data">No</TD></TR>
  <TR>
    <TH class=3D"r rowheader" scope=3Drow>151</TH>
    <TD class=3D"l data">10200901A</TD>
    <TD class=3D"l data">Yes</TD>
    <TD class=3D"r data">34</TD>
    <TD class=3D"l data">Yes</TD></TR>
  <TR>
    <TH class=3D"r rowheader" scope=3Drow>152</TH>
    <TD class=3D"l data">10200902A</TD>
    <TD class=3D"l data">Yes</TD>
    <TD class=3D"r data">50</TD>
    <TD class=3D"l data">Yes</TD></TR>
  <TR>
    <TH class=3D"r rowheader" scope=3Drow>153</TH>
    <TD class=3D"l data">10200904A</TD>
    <TD class=3D"l data">Yes</TD>
    <TD class=3D"r data">11</TD>
    <TD class=3D"l data">Yes</TD></TR>
  <TR>
    <TH class=3D"r rowheader" scope=3Drow>154</TH>
    <TD class=3D"l data">10200905A</TD>
    <TD class=3D"l data">Yes</TD>
    <TD class=3D"r data">61</TD>
    <TD class=3D"l data">Yes</TD></TR>
  <TR>
    <TH class=3D"r rowheader" scope=3Drow>155</TH>
    <TD class=3D"l data">10200907A</TD>
    <TD class=3D"l data">Yes</TD>
    <TD class=3D"r data">12</TD>
    <TD class=3D"l data">Yes</TD></TR>
  <TR>
    <TH class=3D"r rowheader" scope=3Drow>156</TH>
    <TD class=3D"l data">10200924A</TD>
    <TD class=3D"l data">Yes</TD>
    <TD class=3D"r data">19</TD>
    <TD class=3D"l data">Yes</TD></TR>
  <TR>
    <TH class=3D"r rowheader" scope=3Drow>157</TH>
    <TD class=3D"l data">10200925A</TD>
    <TD class=3D"l data">Yes</TD>
    <TD class=3D"r data">33</TD>
    <TD class=3D"l data">Yes</TD></TR>
  <TR>
    <TH class=3D"r rowheader" scope=3Drow>158</TH>
    <TD class=3D"l data">10200927A</TD>
    <TD class=3D"l data">Yes</TD>
    <TD class=3D"r data">56</TD>
    <TD class=3D"l data">Yes</TD></TR>
  <TR>
    <TH class=3D"r rowheader" scope=3Drow>159</TH>
    <TD class=3D"l data">10200929A</TD>
    <TD class=3D"l data">Yes</TD>
    <TD class=3D"r data">.</TD>
    <TD class=3D"l data">&nbsp;</TD></TR>
  <TR>
    <TH class=3D"r rowheader" scope=3Drow>160</TH>
    <TD class=3D"l data">10200942A</TD>
    <TD class=3D"l data">Yes</TD>
    <TD class=3D"r data">.</TD>
    <TD class=3D"l data">&nbsp;</TD></TR>
  <TR>
    <TH class=3D"r rowheader" scope=3Drow>161</TH>
    <TD class=3D"l data">10200943A</TD>
    <TD class=3D"l data">Yes</TD>
    <TD class=3D"r data">18</TD>
    <TD class=3D"l data">Yes</TD></TR>
  <TR>
    <TH class=3D"r rowheader" scope=3Drow>162</TH>
    <TD class=3D"l data">10200944A</TD>
    <TD class=3D"l data">Yes</TD>
    <TD class=3D"r data">16</TD>
    <TD class=3D"l data">Yes</TD></TR>
  <TR>
    <TH class=3D"r rowheader" scope=3Drow>163</TH>
    <TD class=3D"l data">10200945A</TD>
    <TD class=3D"l data">Yes</TD>
    <TD class=3D"r data">17</TD>
    <TD class=3D"l data">Yes</TD></TR>
  <TR>
    <TH class=3D"r rowheader" scope=3Drow>164</TH>
    <TD class=3D"l data">10200946A</TD>
    <TD class=3D"l data">Yes</TD>
    <TD class=3D"r data">14</TD>
    <TD class=3D"l data">No</TD></TR>
  <TR>
    <TH class=3D"r rowheader" scope=3Drow>165</TH>
    <TD class=3D"l data">10200947A</TD>
    <TD class=3D"l data">Yes</TD>
    <TD class=3D"r data">30</TD>
    <TD class=3D"l data">Yes</TD></TR>
  <TR>
    <TH class=3D"r rowheader" scope=3Drow>166</TH>
    <TD class=3D"l data">10200948A</TD>
    <TD class=3D"l data">Yes</TD>
    <TD class=3D"r data">16</TD>
    <TD class=3D"l data">Yes</TD></TR>
  <TR>
    <TH class=3D"r rowheader" scope=3Drow>167</TH>
    <TD class=3D"l data">10200953A</TD>
    <TD class=3D"l data">Yes</TD>
    <TD class=3D"r data">7</TD>
    <TD class=3D"l data">No</TD></TR>
  <TR>
    <TH class=3D"r rowheader" scope=3Drow>168</TH>
    <TD class=3D"l data">10200959A</TD>
    <TD class=3D"l data">Yes</TD>
    <TD class=3D"r data">40</TD>
    <TD class=3D"l data">Yes</TD></TR>
  <TR>
    <TH class=3D"r rowheader" scope=3Drow>169</TH>
    <TD class=3D"l data">10200962A</TD>
    <TD class=3D"l data">Yes</TD>
    <TD class=3D"r data">25</TD>
    <TD class=3D"l data">Yes</TD></TR>
  <TR>
    <TH class=3D"r rowheader" scope=3Drow>170</TH>
    <TD class=3D"l data">10200967A</TD>
    <TD class=3D"l data">Yes</TD>
    <TD class=3D"r data">.</TD>
    <TD class=3D"l data">&nbsp;</TD></TR>
  <TR>
    <TH class=3D"r rowheader" scope=3Drow>171</TH>
    <TD class=3D"l data">10200973A</TD>
    <TD class=3D"l data">Yes</TD>
    <TD class=3D"r data">24</TD>
    <TD class=3D"l data">Yes</TD></TR>
  <TR>
    <TH class=3D"r rowheader" scope=3Drow>172</TH>
    <TD class=3D"l data">10200974A</TD>
    <TD class=3D"l data">Yes</TD>
    <TD class=3D"r data">12</TD>
    <TD class=3D"l data">Yes</TD></TR>
  <TR>
    <TH class=3D"r rowheader" scope=3Drow>173</TH>
    <TD class=3D"l data">10200988A</TD>
    <TD class=3D"l data">Yes</TD>
    <TD class=3D"r data">25</TD>
    <TD class=3D"l data">Yes</TD></TR>
  <TR>
    <TH class=3D"r rowheader" scope=3Drow>174</TH>
    <TD class=3D"l data">10200989A</TD>
    <TD class=3D"l data">Yes</TD>
    <TD class=3D"r data">14</TD>
    <TD class=3D"l data">No</TD></TR>
  <TR>
    <TH class=3D"r rowheader" scope=3Drow>175</TH>
    <TD class=3D"l data">10200993A</TD>
    <TD class=3D"l data">Yes</TD>
    <TD class=3D"r data">45</TD>
    <TD class=3D"l data">Yes</TD></TR>
  <TR>
    <TH class=3D"r rowheader" scope=3Drow>176</TH>
    <TD class=3D"l data">10200995A</TD>
    <TD class=3D"l data">Yes</TD>
    <TD class=3D"r data">28</TD>
    <TD class=3D"l data">Yes</TD></TR>
  <TR>
    <TH class=3D"r rowheader" scope=3Drow>177</TH>
    <TD class=3D"l data">10200996A</TD>
    <TD class=3D"l data">Yes</TD>
    <TD class=3D"r data">22</TD>
    <TD class=3D"l data">Yes</TD></TR>
  <TR>
    <TH class=3D"r rowheader" scope=3Drow>178</TH>
    <TD class=3D"l data">10201003A</TD>
    <TD class=3D"l data">Yes</TD>
    <TD class=3D"r data">30</TD>
    <TD class=3D"l data">Yes</TD></TR>
  <TR>
    <TH class=3D"r rowheader" scope=3Drow>179</TH>
    <TD class=3D"l data">10201005A</TD>
    <TD class=3D"l data">Yes</TD>
    <TD class=3D"r data">18</TD>
    <TD class=3D"l data">No</TD></TR>
  <TR>
    <TH class=3D"r rowheader" scope=3Drow>180</TH>
    <TD class=3D"l data">10201007A</TD>
    <TD class=3D"l data">Yes</TD>
    <TD class=3D"r data">38</TD>
    <TD class=3D"l data">Yes</TD></TR>
  <TR>
    <TH class=3D"r rowheader" scope=3Drow>181</TH>
    <TD class=3D"l data">10201009A</TD>
    <TD class=3D"l data">Yes</TD>
    <TD class=3D"r data">54</TD>
    <TD class=3D"l data">Yes</TD></TR>
  <TR>
    <TH class=3D"r rowheader" scope=3Drow>182</TH>
    <TD class=3D"l data">10201010A</TD>
    <TD class=3D"l data">Yes</TD>
    <TD class=3D"r data">16</TD>
    <TD class=3D"l data">Yes</TD></TR>
  <TR>
    <TH class=3D"r rowheader" scope=3Drow>183</TH>
    <TD class=3D"l data">10201011A</TD>
    <TD class=3D"l data">Yes</TD>
    <TD class=3D"r data">22</TD>
    <TD class=3D"l data">No</TD></TR>
  <TR>
    <TH class=3D"r rowheader" scope=3Drow>184</TH>
    <TD class=3D"l data">10201014A</TD>
    <TD class=3D"l data">Yes</TD>
    <TD class=3D"r data">27</TD>
    <TD class=3D"l data">Yes</TD></TR>
  <TR>
    <TH class=3D"r rowheader" scope=3Drow>185</TH>
    <TD class=3D"l data">10201015A</TD>
    <TD class=3D"l data">Yes</TD>
    <TD class=3D"r data">17</TD>
    <TD class=3D"l data">Yes</TD></TR>
  <TR>
    <TH class=3D"r rowheader" scope=3Drow>186</TH>
    <TD class=3D"l data">10201017A</TD>
    <TD class=3D"l data">Yes</TD>
    <TD class=3D"r data">14</TD>
    <TD class=3D"l data">Yes</TD></TR>
  <TR>
    <TH class=3D"r rowheader" scope=3Drow>187</TH>
    <TD class=3D"l data">10201018A</TD>
    <TD class=3D"l data">Yes</TD>
    <TD class=3D"r data">46</TD>
    <TD class=3D"l data">Yes</TD></TR>
  <TR>
    <TH class=3D"r rowheader" scope=3Drow>188</TH>
    <TD class=3D"l data">10201019A</TD>
    <TD class=3D"l data">Yes</TD>
    <TD class=3D"r data">11</TD>
    <TD class=3D"l data">Yes</TD></TR>
  <TR>
    <TH class=3D"r rowheader" scope=3Drow>189</TH>
    <TD class=3D"l data">10201020A</TD>
    <TD class=3D"l data">Yes</TD>
    <TD class=3D"r data">44</TD>
    <TD class=3D"l data">No</TD></TR>
  <TR>
    <TH class=3D"r rowheader" scope=3Drow>190</TH>
    <TD class=3D"l data">10201022A</TD>
    <TD class=3D"l data">Yes</TD>
    <TD class=3D"r data">10</TD>
    <TD class=3D"l data">No</TD></TR>
  <TR>
    <TH class=3D"r rowheader" scope=3Drow>191</TH>
    <TD class=3D"l data">10201026A</TD>
    <TD class=3D"l data">Yes</TD>
    <TD class=3D"r data">52</TD>
    <TD class=3D"l data">Yes</TD></TR>
  <TR>
    <TH class=3D"r rowheader" scope=3Drow>192</TH>
    <TD class=3D"l data">10201034A</TD>
    <TD class=3D"l data">Yes</TD>
    <TD class=3D"r data">27</TD>
    <TD class=3D"l data">Yes</TD></TR>
  <TR>
    <TH class=3D"r rowheader" scope=3Drow>193</TH>
    <TD class=3D"l data">10201036A</TD>
    <TD class=3D"l data">Yes</TD>
    <TD class=3D"r data">23</TD>
    <TD class=3D"l data">Yes</TD></TR>
  <TR>
    <TH class=3D"r rowheader" scope=3Drow>194</TH>
    <TD class=3D"l data">10201037A</TD>
    <TD class=3D"l data">Yes</TD>
    <TD class=3D"r data">45</TD>
    <TD class=3D"l data">Yes</TD></TR>
  <TR>
    <TH class=3D"r rowheader" scope=3Drow>195</TH>
    <TD class=3D"l data">10201044A</TD>
    <TD class=3D"l data">Yes</TD>
    <TD class=3D"r data">27</TD>
    <TD class=3D"l data">No</TD></TR>
  <TR>
    <TH class=3D"r rowheader" scope=3Drow>196</TH>
    <TD class=3D"l data">10201049A</TD>
    <TD class=3D"l data">Yes</TD>
    <TD class=3D"r data">19</TD>
    <TD class=3D"l data">Yes</TD></TR>
  <TR>
    <TH class=3D"r rowheader" scope=3Drow>197</TH>
    <TD class=3D"l data">10201053A</TD>
    <TD class=3D"l data">Yes</TD>
    <TD class=3D"r data">40</TD>
    <TD class=3D"l data">Yes</TD></TR>
  <TR>
    <TH class=3D"r rowheader" scope=3Drow>198</TH>
    <TD class=3D"l data">10201057A</TD>
    <TD class=3D"l data">Yes</TD>
    <TD class=3D"r data">33</TD>
    <TD class=3D"l data">Yes</TD></TR>
  <TR>
    <TH class=3D"r rowheader" scope=3Drow>199</TH>
    <TD class=3D"l data">10201058A</TD>
    <TD class=3D"l data">Yes</TD>
    <TD class=3D"r data">57</TD>
    <TD class=3D"l data">Yes</TD></TR>
  <TR>
    <TH class=3D"r rowheader" scope=3Drow>200</TH>
    <TD class=3D"l data">10201061A</TD>
    <TD class=3D"l data">Yes</TD>
    <TD class=3D"r data">36</TD>
    <TD class=3D"l data">Yes</TD></TR>
  <TR>
    <TH class=3D"r rowheader" scope=3Drow>201</TH>
    <TD class=3D"l data">10201062A</TD>
    <TD class=3D"l data">Yes</TD>
    <TD class=3D"r data">14</TD>
    <TD class=3D"l data">No</TD></TR>
  <TR>
    <TH class=3D"r rowheader" scope=3Drow>202</TH>
    <TD class=3D"l data">10201063A</TD>
    <TD class=3D"l data">Yes</TD>
    <TD class=3D"r data">19</TD>
    <TD class=3D"l data">Yes</TD></TR>
  <TR>
    <TH class=3D"r rowheader" scope=3Drow>203</TH>
    <TD class=3D"l data">10201066A</TD>
    <TD class=3D"l data">Yes</TD>
    <TD class=3D"r data">48</TD>
    <TD class=3D"l data">Yes</TD></TR>
  <TR>
    <TH class=3D"r rowheader" scope=3Drow>204</TH>
    <TD class=3D"l data">10201067A</TD>
    <TD class=3D"l data">Yes</TD>
    <TD class=3D"r data">11</TD>
    <TD class=3D"l data">No</TD></TR>
  <TR>
    <TH class=3D"r rowheader" scope=3Drow>205</TH>
    <TD class=3D"l data">10201068A</TD>
    <TD class=3D"l data">Yes</TD>
    <TD class=3D"r data">51</TD>
    <TD class=3D"l data">Yes</TD></TR>
  <TR>
    <TH class=3D"r rowheader" scope=3Drow>206</TH>
    <TD class=3D"l data">10201070A</TD>
    <TD class=3D"l data">Yes</TD>
    <TD class=3D"r data">13</TD>
    <TD class=3D"l data">Yes</TD></TR>
  <TR>
    <TH class=3D"r rowheader" scope=3Drow>207</TH>
    <TD class=3D"l data">10201071A</TD>
    <TD class=3D"l data">Yes</TD>
    <TD class=3D"r data">20</TD>
    <TD class=3D"l data">Yes</TD></TR>
  <TR>
    <TH class=3D"r rowheader" scope=3Drow>208</TH>
    <TD class=3D"l data">10201072A</TD>
    <TD class=3D"l data">Yes</TD>
    <TD class=3D"r data">12</TD>
    <TD class=3D"l data">No</TD></TR>
  <TR>
    <TH class=3D"r rowheader" scope=3Drow>209</TH>
    <TD class=3D"l data">10201076A</TD>
    <TD class=3D"l data">Yes</TD>
    <TD class=3D"r data">29</TD>
    <TD class=3D"l data">Yes</TD></TR>
  <TR>
    <TH class=3D"r rowheader" scope=3Drow>210</TH>
    <TD class=3D"l data">10201078A</TD>
    <TD class=3D"l data">Yes</TD>
    <TD class=3D"r data">52</TD>
    <TD class=3D"l data">No</TD></TR>
  <TR>
    <TH class=3D"r rowheader" scope=3Drow>211</TH>
    <TD class=3D"l data">10201082A</TD>
    <TD class=3D"l data">Yes</TD>
    <TD class=3D"r data">29</TD>
    <TD class=3D"l data">Yes</TD></TR>
  <TR>
    <TH class=3D"r rowheader" scope=3Drow>212</TH>
    <TD class=3D"l data">10201085A</TD>
    <TD class=3D"l data">Yes</TD>
    <TD class=3D"r data">20</TD>
    <TD class=3D"l data">Yes</TD></TR>
  <TR>
    <TH class=3D"r rowheader" scope=3Drow>213</TH>
    <TD class=3D"l data">10201087A</TD>
    <TD class=3D"l data">Yes</TD>
    <TD class=3D"r data">32</TD>
    <TD class=3D"l data">Yes</TD></TR>
  <TR>
    <TH class=3D"r rowheader" scope=3Drow>214</TH>
    <TD class=3D"l data">10201089A</TD>
    <TD class=3D"l data">Yes</TD>
    <TD class=3D"r data">16</TD>
    <TD class=3D"l data">Yes</TD></TR>
  <TR>
    <TH class=3D"r rowheader" scope=3Drow>215</TH>
    <TD class=3D"l data">10201102A</TD>
    <TD class=3D"l data">Yes</TD>
    <TD class=3D"r data">33</TD>
    <TD class=3D"l data">Yes</TD></TR>
  <TR>
    <TH class=3D"r rowheader" scope=3Drow>216</TH>
    <TD class=3D"l data">10201116A</TD>
    <TD class=3D"l data">Yes</TD>
    <TD class=3D"r data">38</TD>
    <TD class=3D"l data">Yes</TD></TR>
  <TR>
    <TH class=3D"r rowheader" scope=3Drow>217</TH>
    <TD class=3D"l data">10201118A</TD>
    <TD class=3D"l data">Yes</TD>
    <TD class=3D"r data">36</TD>
    <TD class=3D"l data">Yes</TD></TR>
  <TR>
    <TH class=3D"r rowheader" scope=3Drow>218</TH>
    <TD class=3D"l data">10201119A</TD>
    <TD class=3D"l data">Yes</TD>
    <TD class=3D"r data">34</TD>
    <TD class=3D"l data">Yes</TD></TR>
  <TR>
    <TH class=3D"r rowheader" scope=3Drow>219</TH>
    <TD class=3D"l data">10201121A</TD>
    <TD class=3D"l data">Yes</TD>
    <TD class=3D"r data">29</TD>
    <TD class=3D"l data">Yes</TD></TR>
  <TR>
    <TH class=3D"r rowheader" scope=3Drow>220</TH>
    <TD class=3D"l data">10201122A</TD>
    <TD class=3D"l data">Yes</TD>
    <TD class=3D"r data">13</TD>
    <TD class=3D"l data">Yes</TD></TR>
  <TR>
    <TH class=3D"r rowheader" scope=3Drow>221</TH>
    <TD class=3D"l data">10201124A</TD>
    <TD class=3D"l data">Yes</TD>
    <TD class=3D"r data">5</TD>
    <TD class=3D"l data">Yes</TD></TR>
  <TR>
    <TH class=3D"r rowheader" scope=3Drow>222</TH>
    <TD class=3D"l data">10201126A</TD>
    <TD class=3D"l data">Yes</TD>
    <TD class=3D"r data">30</TD>
    <TD class=3D"l data">Yes</TD></TR>
  <TR>
    <TH class=3D"r rowheader" scope=3Drow>223</TH>
    <TD class=3D"l data">10201127A</TD>
    <TD class=3D"l data">Yes</TD>
    <TD class=3D"r data">22</TD>
    <TD class=3D"l data">No</TD></TR>
  <TR>
    <TH class=3D"r rowheader" scope=3Drow>224</TH>
    <TD class=3D"l data">10201129A</TD>
    <TD class=3D"l data">Yes</TD>
    <TD class=3D"r data">12</TD>
    <TD class=3D"l data">Yes</TD></TR>
  <TR>
    <TH class=3D"r rowheader" scope=3Drow>225</TH>
    <TD class=3D"l data">10201138A</TD>
    <TD class=3D"l data">Yes</TD>
    <TD class=3D"r data">55</TD>
    <TD class=3D"l data">Yes</TD></TR>
  <TR>
    <TH class=3D"r rowheader" scope=3Drow>226</TH>
    <TD class=3D"l data">10201139A</TD>
    <TD class=3D"l data">Yes</TD>
    <TD class=3D"r data">23</TD>
    <TD class=3D"l data">Yes</TD></TR>
  <TR>
    <TH class=3D"r rowheader" scope=3Drow>227</TH>
    <TD class=3D"l data">10201144A</TD>
    <TD class=3D"l data">Yes</TD>
    <TD class=3D"r data">31</TD>
    <TD class=3D"l data">Yes</TD></TR>
  <TR>
    <TH class=3D"r rowheader" scope=3Drow>228</TH>
    <TD class=3D"l data">10201145A</TD>
    <TD class=3D"l data">Yes</TD>
    <TD class=3D"r data">19</TD>
    <TD class=3D"l data">Yes</TD></TR>
  <TR>
    <TH class=3D"r rowheader" scope=3Drow>229</TH>
    <TD class=3D"l data">10201155A</TD>
    <TD class=3D"l data">Yes</TD>
    <TD class=3D"r data">17</TD>
    <TD class=3D"l data">Yes</TD></TR>
  <TR>
    <TH class=3D"r rowheader" scope=3Drow>230</TH>
    <TD class=3D"l data">10201156A</TD>
    <TD class=3D"l data">Yes</TD>
    <TD class=3D"r data">31</TD>
    <TD class=3D"l data">Yes</TD></TR>
  <TR>
    <TH class=3D"r rowheader" scope=3Drow>231</TH>
    <TD class=3D"l data">10201157A</TD>
    <TD class=3D"l data">Yes</TD>
    <TD class=3D"r data">34</TD>
    <TD class=3D"l data">Yes</TD></TR>
  <TR>
    <TH class=3D"r rowheader" scope=3Drow>232</TH>
    <TD class=3D"l data">10201166A</TD>
    <TD class=3D"l data">Yes</TD>
    <TD class=3D"r data">28</TD>
    <TD class=3D"l data">Yes</TD></TR>
  <TR>
    <TH class=3D"r rowheader" scope=3Drow>233</TH>
    <TD class=3D"l data">10201170A</TD>
    <TD class=3D"l data">Yes</TD>
    <TD class=3D"r data">19</TD>
    <TD class=3D"l data">Yes</TD></TR>
  <TR>
    <TH class=3D"r rowheader" scope=3Drow>234</TH>
    <TD class=3D"l data">10201186A</TD>
    <TD class=3D"l data">Yes</TD>
    <TD class=3D"r data">22</TD>
    <TD class=3D"l data">Yes</TD></TR>
  <TR>
    <TH class=3D"r rowheader" scope=3Drow>235</TH>
    <TD class=3D"l data">10201193A</TD>
    <TD class=3D"l data">Yes</TD>
    <TD class=3D"r data">62</TD>
    <TD class=3D"l data">Yes</TD></TR>
  <TR>
    <TH class=3D"r rowheader" scope=3Drow>236</TH>
    <TD class=3D"l data">10201196A</TD>
    <TD class=3D"l data">Yes</TD>
    <TD class=3D"r data">44</TD>
    <TD class=3D"l data">Yes</TD></TR>
  <TR>
    <TH class=3D"r rowheader" scope=3Drow>237</TH>
    <TD class=3D"l data">10201201A</TD>
    <TD class=3D"l data">Yes</TD>
    <TD class=3D"r data">25</TD>
    <TD class=3D"l data">Yes</TD></TR>
  <TR>
    <TH class=3D"r rowheader" scope=3Drow>238</TH>
    <TD class=3D"l data">10201203A</TD>
    <TD class=3D"l data">Yes</TD>
    <TD class=3D"r data">7</TD>
    <TD class=3D"l data">No</TD></TR>
  <TR>
    <TH class=3D"r rowheader" scope=3Drow>239</TH>
    <TD class=3D"l data">10201207A</TD>
    <TD class=3D"l data">Yes</TD>
    <TD class=3D"r data">16</TD>
    <TD class=3D"l data">Yes</TD></TR>
  <TR>
    <TH class=3D"r rowheader" scope=3Drow>240</TH>
    <TD class=3D"l data">10201209A</TD>
    <TD class=3D"l data">Yes</TD>
    <TD class=3D"r data">22</TD>
    <TD class=3D"l data">Yes</TD></TR>
  <TR>
    <TH class=3D"r rowheader" scope=3Drow>241</TH>
    <TD class=3D"l data">10201210A</TD>
    <TD class=3D"l data">Yes</TD>
    <TD class=3D"r data">32</TD>
    <TD class=3D"l data">Yes</TD></TR>
  <TR>
    <TH class=3D"r rowheader" scope=3Drow>242</TH>
    <TD class=3D"l data">10201211A</TD>
    <TD class=3D"l data">Yes</TD>
    <TD class=3D"r data">32</TD>
    <TD class=3D"l data">Yes</TD></TR>
  <TR>
    <TH class=3D"r rowheader" scope=3Drow>243</TH>
    <TD class=3D"l data">10201212A</TD>
    <TD class=3D"l data">Yes</TD>
    <TD class=3D"r data">.</TD>
    <TD class=3D"l data">&nbsp;</TD></TR>
  <TR>
    <TH class=3D"r rowheader" scope=3Drow>244</TH>
    <TD class=3D"l data">10201213A</TD>
    <TD class=3D"l data">Yes</TD>
    <TD class=3D"r data">34</TD>
    <TD class=3D"l data">Yes</TD></TR>
  <TR>
    <TH class=3D"r rowheader" scope=3Drow>245</TH>
    <TD class=3D"l data">10201215A</TD>
    <TD class=3D"l data">Yes</TD>
    <TD class=3D"r data">38</TD>
    <TD class=3D"l data">Yes</TD></TR>
  <TR>
    <TH class=3D"r rowheader" scope=3Drow>246</TH>
    <TD class=3D"l data">10201217A</TD>
    <TD class=3D"l data">Yes</TD>
    <TD class=3D"r data">26</TD>
    <TD class=3D"l data">Yes</TD></TR>
  <TR>
    <TH class=3D"r rowheader" scope=3Drow>247</TH>
    <TD class=3D"l data">10201219A</TD>
    <TD class=3D"l data">Yes</TD>
    <TD class=3D"r data">31</TD>
    <TD class=3D"l data">No</TD></TR>
  <TR>
    <TH class=3D"r rowheader" scope=3Drow>248</TH>
    <TD class=3D"l data">10201220A</TD>
    <TD class=3D"l data">Yes</TD>
    <TD class=3D"r data">29</TD>
    <TD class=3D"l data">Yes</TD></TR>
  <TR>
    <TH class=3D"r rowheader" scope=3Drow>249</TH>
    <TD class=3D"l data">10201222A</TD>
    <TD class=3D"l data">Yes</TD>
    <TD class=3D"r data">16</TD>
    <TD class=3D"l data">Yes</TD></TR>
  <TR>
    <TH class=3D"r rowheader" scope=3Drow>250</TH>
    <TD class=3D"l data">10201223A</TD>
    <TD class=3D"l data">Yes</TD>
    <TD class=3D"r data">34</TD>
    <TD class=3D"l data">No</TD></TR>
  <TR>
    <TH class=3D"r rowheader" scope=3Drow>251</TH>
    <TD class=3D"l data">10201226A</TD>
    <TD class=3D"l data">Yes</TD>
    <TD class=3D"r data">19</TD>
    <TD class=3D"l data">Yes</TD></TR>
  <TR>
    <TH class=3D"r rowheader" scope=3Drow>252</TH>
    <TD class=3D"l data">10201228A</TD>
    <TD class=3D"l data">Yes</TD>
    <TD class=3D"r data">38</TD>
    <TD class=3D"l data">Yes</TD></TR>
  <TR>
    <TH class=3D"r rowheader" scope=3Drow>253</TH>
    <TD class=3D"l data">10201229A</TD>
    <TD class=3D"l data">Yes</TD>
    <TD class=3D"r data">15</TD>
    <TD class=3D"l data">Yes</TD></TR>
  <TR>
    <TH class=3D"r rowheader" scope=3Drow>254</TH>
    <TD class=3D"l data">10201230A</TD>
    <TD class=3D"l data">Yes</TD>
    <TD class=3D"r data">15</TD>
    <TD class=3D"l data">Yes</TD></TR>
  <TR>
    <TH class=3D"r rowheader" scope=3Drow>255</TH>
    <TD class=3D"l data">10201234A</TD>
    <TD class=3D"l data">Yes</TD>
    <TD class=3D"r data">25</TD>
    <TD class=3D"l data">Yes</TD></TR>
  <TR>
    <TH class=3D"r rowheader" scope=3Drow>256</TH>
    <TD class=3D"l data">10201247A</TD>
    <TD class=3D"l data">Yes</TD>
    <TD class=3D"r data">45</TD>
    <TD class=3D"l data">Yes</TD></TR>
  <TR>
    <TH class=3D"r rowheader" scope=3Drow>257</TH>
    <TD class=3D"l data">10201249A</TD>
    <TD class=3D"l data">Yes</TD>
    <TD class=3D"r data">17</TD>
    <TD class=3D"l data">Yes</TD></TR>
  <TR>
    <TH class=3D"r rowheader" scope=3Drow>258</TH>
    <TD class=3D"l data">10201251A</TD>
    <TD class=3D"l data">Yes</TD>
    <TD class=3D"r data">28</TD>
    <TD class=3D"l data">Yes</TD></TR>
  <TR>
    <TH class=3D"r rowheader" scope=3Drow>259</TH>
    <TD class=3D"l data">10201264A</TD>
    <TD class=3D"l data">Yes</TD>
    <TD class=3D"r data">18</TD>
    <TD class=3D"l data">Yes</TD></TR>
  <TR>
    <TH class=3D"r rowheader" scope=3Drow>260</TH>
    <TD class=3D"l data">10201268A</TD>
    <TD class=3D"l data">Yes</TD>
    <TD class=3D"r data">28</TD>
    <TD class=3D"l data">Yes</TD></TR>
  <TR>
    <TH class=3D"r rowheader" scope=3Drow>261</TH>
    <TD class=3D"l data">10201269A</TD>
    <TD class=3D"l data">Yes</TD>
    <TD class=3D"r data">34</TD>
    <TD class=3D"l data">No</TD></TR>
  <TR>
    <TH class=3D"r rowheader" scope=3Drow>262</TH>
    <TD class=3D"l data">10201271A</TD>
    <TD class=3D"l data">Yes</TD>
    <TD class=3D"r data">30</TD>
    <TD class=3D"l data">Yes</TD></TR>
  <TR>
    <TH class=3D"r rowheader" scope=3Drow>263</TH>
    <TD class=3D"l data">10201274A</TD>
    <TD class=3D"l data">Yes</TD>
    <TD class=3D"r data">36</TD>
    <TD class=3D"l data">Yes</TD></TR>
  <TR>
    <TH class=3D"r rowheader" scope=3Drow>264</TH>
    <TD class=3D"l data">10201275A</TD>
    <TD class=3D"l data">Yes</TD>
    <TD class=3D"r data">14</TD>
    <TD class=3D"l data">Yes</TD></TR>
  <TR>
    <TH class=3D"r rowheader" scope=3Drow>265</TH>
    <TD class=3D"l data">10201285A</TD>
    <TD class=3D"l data">Yes</TD>
    <TD class=3D"r data">25</TD>
    <TD class=3D"l data">Yes</TD></TR>
  <TR>
    <TH class=3D"r rowheader" scope=3Drow>266</TH>
    <TD class=3D"l data">10201291A</TD>
    <TD class=3D"l data">Yes</TD>
    <TD class=3D"r data">18</TD>
    <TD class=3D"l data">Yes</TD></TR>
  <TR>
    <TH class=3D"r rowheader" scope=3Drow>267</TH>
    <TD class=3D"l data">10201298A</TD>
    <TD class=3D"l data">Yes</TD>
    <TD class=3D"r data">63</TD>
    <TD class=3D"l data">Yes</TD></TR>
  <TR>
    <TH class=3D"r rowheader" scope=3Drow>268</TH>
    <TD class=3D"l data">10201308A</TD>
    <TD class=3D"l data">Yes</TD>
    <TD class=3D"r data">5</TD>
    <TD class=3D"l data">Yes</TD></TR>
  <TR>
    <TH class=3D"r rowheader" scope=3Drow>269</TH>
    <TD class=3D"l data">10201311A</TD>
    <TD class=3D"l data">Yes</TD>
    <TD class=3D"r data">26</TD>
    <TD class=3D"l data">Yes</TD></TR>
  <TR>
    <TH class=3D"r rowheader" scope=3Drow>270</TH>
    <TD class=3D"l data">10201312A</TD>
    <TD class=3D"l data">Yes</TD>
    <TD class=3D"r data">18</TD>
    <TD class=3D"l data">No</TD></TR>
  <TR>
    <TH class=3D"r rowheader" scope=3Drow>271</TH>
    <TD class=3D"l data">10201318A</TD>
    <TD class=3D"l data">Yes</TD>
    <TD class=3D"r data">32</TD>
    <TD class=3D"l data">Yes</TD></TR>
  <TR>
    <TH class=3D"r rowheader" scope=3Drow>272</TH>
    <TD class=3D"l data">10201319A</TD>
    <TD class=3D"l data">Yes</TD>
    <TD class=3D"r data">26</TD>
    <TD class=3D"l data">Yes</TD></TR>
  <TR>
    <TH class=3D"r rowheader" scope=3Drow>273</TH>
    <TD class=3D"l data">10201322A</TD>
    <TD class=3D"l data">Yes</TD>
    <TD class=3D"r data">28</TD>
    <TD class=3D"l data">Yes</TD></TR>
  <TR>
    <TH class=3D"r rowheader" scope=3Drow>274</TH>
    <TD class=3D"l data">10201324A</TD>
    <TD class=3D"l data">Yes</TD>
    <TD class=3D"r data">15</TD>
    <TD class=3D"l data">Yes</TD></TR>
  <TR>
    <TH class=3D"r rowheader" scope=3Drow>275</TH>
    <TD class=3D"l data">10201345A</TD>
    <TD class=3D"l data">Yes</TD>
    <TD class=3D"r data">51</TD>
    <TD class=3D"l data">Yes</TD></TR>
  <TR>
    <TH class=3D"r rowheader" scope=3Drow>276</TH>
    <TD class=3D"l data">10201347A</TD>
    <TD class=3D"l data">Yes</TD>
    <TD class=3D"r data">24</TD>
    <TD class=3D"l data">Yes</TD></TR>
  <TR>
    <TH class=3D"r rowheader" scope=3Drow>277</TH>
    <TD class=3D"l data">10201355A</TD>
    <TD class=3D"l data">Yes</TD>
    <TD class=3D"r data">18</TD>
    <TD class=3D"l data">No</TD></TR>
  <TR>
    <TH class=3D"r rowheader" scope=3Drow>278</TH>
    <TD class=3D"l data">10201356A</TD>
    <TD class=3D"l data">Yes</TD>
    <TD class=3D"r data">26</TD>
    <TD class=3D"l data">Yes</TD></TR>
  <TR>
    <TH class=3D"r rowheader" scope=3Drow>279</TH>
    <TD class=3D"l data">10201361A</TD>
    <TD class=3D"l data">Yes</TD>
    <TD class=3D"r data">14</TD>
    <TD class=3D"l data">Yes</TD></TR>
  <TR>
    <TH class=3D"r rowheader" scope=3Drow>280</TH>
    <TD class=3D"l data">10201362A</TD>
    <TD class=3D"l data">Yes</TD>
    <TD class=3D"r data">20</TD>
    <TD class=3D"l data">Yes</TD></TR>
  <TR>
    <TH class=3D"r rowheader" scope=3Drow>281</TH>
    <TD class=3D"l data">10201364A</TD>
    <TD class=3D"l data">Yes</TD>
    <TD class=3D"r data">27</TD>
    <TD class=3D"l data">Yes</TD></TR>
  <TR>
    <TH class=3D"r rowheader" scope=3Drow>282</TH>
    <TD class=3D"l data">10201366A</TD>
    <TD class=3D"l data">Yes</TD>
    <TD class=3D"r data">9</TD>
    <TD class=3D"l data">No</TD></TR>
  <TR>
    <TH class=3D"r rowheader" scope=3Drow>283</TH>
    <TD class=3D"l data">10201367A</TD>
    <TD class=3D"l data">Yes</TD>
    <TD class=3D"r data">52</TD>
    <TD class=3D"l data">Yes</TD></TR>
  <TR>
    <TH class=3D"r rowheader" scope=3Drow>284</TH>
    <TD class=3D"l data">10201368A</TD>
    <TD class=3D"l data">Yes</TD>
    <TD class=3D"r data">24</TD>
    <TD class=3D"l data">Yes</TD></TR>
  <TR>
    <TH class=3D"r rowheader" scope=3Drow>285</TH>
    <TD class=3D"l data">10201369A</TD>
    <TD class=3D"l data">Yes</TD>
    <TD class=3D"r data">14</TD>
    <TD class=3D"l data">Yes</TD></TR>
  <TR>
    <TH class=3D"r rowheader" scope=3Drow>286</TH>
    <TD class=3D"l data">10201371A</TD>
    <TD class=3D"l data">Yes</TD>
    <TD class=3D"r data">14</TD>
    <TD class=3D"l data">Yes</TD></TR>
  <TR>
    <TH class=3D"r rowheader" scope=3Drow>287</TH>
    <TD class=3D"l data">10201372A</TD>
    <TD class=3D"l data">Yes</TD>
    <TD class=3D"r data">22</TD>
    <TD class=3D"l data">No</TD></TR>
  <TR>
    <TH class=3D"r rowheader" scope=3Drow>288</TH>
    <TD class=3D"l data">10201374A</TD>
    <TD class=3D"l data">Yes</TD>
    <TD class=3D"r data">16</TD>
    <TD class=3D"l data">Yes</TD></TR>
  <TR>
    <TH class=3D"r rowheader" scope=3Drow>289</TH>
    <TD class=3D"l data">10201375A</TD>
    <TD class=3D"l data">Yes</TD>
    <TD class=3D"r data">28</TD>
    <TD class=3D"l data">Yes</TD></TR>
  <TR>
    <TH class=3D"r rowheader" scope=3Drow>290</TH>
    <TD class=3D"l data">10201379A</TD>
    <TD class=3D"l data">Yes</TD>
    <TD class=3D"r data">32</TD>
    <TD class=3D"l data">Yes</TD></TR>
  <TR>
    <TH class=3D"r rowheader" scope=3Drow>291</TH>
    <TD class=3D"l data">10201385A</TD>
    <TD class=3D"l data">Yes</TD>
    <TD class=3D"r data">35</TD>
    <TD class=3D"l data">No</TD></TR>
  <TR>
    <TH class=3D"r rowheader" scope=3Drow>292</TH>
    <TD class=3D"l data">10201387A</TD>
    <TD class=3D"l data">Yes</TD>
    <TD class=3D"r data">12</TD>
    <TD class=3D"l data">Yes</TD></TR>
  <TR>
    <TH class=3D"r rowheader" scope=3Drow>293</TH>
    <TD class=3D"l data">10201388A</TD>
    <TD class=3D"l data">Yes</TD>
    <TD class=3D"r data">14</TD>
    <TD class=3D"l data">No</TD></TR>
  <TR>
    <TH class=3D"r rowheader" scope=3Drow>294</TH>
    <TD class=3D"l data">10201389A</TD>
    <TD class=3D"l data">Yes</TD>
    <TD class=3D"r data">14</TD>
    <TD class=3D"l data">Yes</TD></TR>
  <TR>
    <TH class=3D"r rowheader" scope=3Drow>295</TH>
    <TD class=3D"l data">10201390A</TD>
    <TD class=3D"l data">Yes</TD>
    <TD class=3D"r data">56</TD>
    <TD class=3D"l data">Yes</TD></TR>
  <TR>
    <TH class=3D"r rowheader" scope=3Drow>296</TH>
    <TD class=3D"l data">10201391A</TD>
    <TD class=3D"l data">Yes</TD>
    <TD class=3D"r data">30</TD>
    <TD class=3D"l data">Yes</TD></TR>
  <TR>
    <TH class=3D"r rowheader" scope=3Drow>297</TH>
    <TD class=3D"l data">10201393A</TD>
    <TD class=3D"l data">Yes</TD>
    <TD class=3D"r data">26</TD>
    <TD class=3D"l data">Yes</TD></TR>
  <TR>
    <TH class=3D"r rowheader" scope=3Drow>298</TH>
    <TD class=3D"l data">10201395A</TD>
    <TD class=3D"l data">Yes</TD>
    <TD class=3D"r data">.</TD>
    <TD class=3D"l data">&nbsp;</TD></TR>
  <TR>
    <TH class=3D"r rowheader" scope=3Drow>299</TH>
    <TD class=3D"l data">10201398A</TD>
    <TD class=3D"l data">Yes</TD>
    <TD class=3D"r data">31</TD>
    <TD class=3D"l data">Yes</TD></TR>
  <TR>
    <TH class=3D"r rowheader" scope=3Drow>300</TH>
    <TD class=3D"l data">10201399A</TD>
    <TD class=3D"l data">Yes</TD>
    <TD class=3D"r data">16</TD>
    <TD class=3D"l data">Yes</TD></TR>
  <TR>
    <TH class=3D"r rowheader" scope=3Drow>301</TH>
    <TD class=3D"l data">10201400A</TD>
    <TD class=3D"l data">Yes</TD>
    <TD class=3D"r data">34</TD>
    <TD class=3D"l data">Yes</TD></TR>
  <TR>
    <TH class=3D"r rowheader" scope=3Drow>302</TH>
    <TD class=3D"l data">10201401A</TD>
    <TD class=3D"l data">Yes</TD>
    <TD class=3D"r data">.</TD>
    <TD class=3D"l data">&nbsp;</TD></TR>
  <TR>
    <TH class=3D"r rowheader" scope=3Drow>303</TH>
    <TD class=3D"l data">10201402A</TD>
    <TD class=3D"l data">Yes</TD>
    <TD class=3D"r data">20</TD>
    <TD class=3D"l data">No</TD></TR>
  <TR>
    <TH class=3D"r rowheader" scope=3Drow>304</TH>
    <TD class=3D"l data">10201403A</TD>
    <TD class=3D"l data">Yes</TD>
    <TD class=3D"r data">21</TD>
    <TD class=3D"l data">Yes</TD></TR>
  <TR>
    <TH class=3D"r rowheader" scope=3Drow>305</TH>
    <TD class=3D"l data">10201404A</TD>
    <TD class=3D"l data">Yes</TD>
    <TD class=3D"r data">21</TD>
    <TD class=3D"l data">Yes</TD></TR>
  <TR>
    <TH class=3D"r rowheader" scope=3Drow>306</TH>
    <TD class=3D"l data">10201407A</TD>
    <TD class=3D"l data">Yes</TD>
    <TD class=3D"r data">49</TD>
    <TD class=3D"l data">Yes</TD></TR>
  <TR>
    <TH class=3D"r rowheader" scope=3Drow>307</TH>
    <TD class=3D"l data">10201408A</TD>
    <TD class=3D"l data">Yes</TD>
    <TD class=3D"r data">19</TD>
    <TD class=3D"l data">Yes</TD></TR>
  <TR>
    <TH class=3D"r rowheader" scope=3Drow>308</TH>
    <TD class=3D"l data">10201409A</TD>
    <TD class=3D"l data">Yes</TD>
    <TD class=3D"r data">4</TD>
    <TD class=3D"l data">No</TD></TR>
  <TR>
    <TH class=3D"r rowheader" scope=3Drow>309</TH>
    <TD class=3D"l data">10201413A</TD>
    <TD class=3D"l data">Yes</TD>
    <TD class=3D"r data">19</TD>
    <TD class=3D"l data">No</TD></TR>
  <TR>
    <TH class=3D"r rowheader" scope=3Drow>310</TH>
    <TD class=3D"l data">10201416A</TD>
    <TD class=3D"l data">Yes</TD>
    <TD class=3D"r data">19</TD>
    <TD class=3D"l data">Yes</TD></TR>
  <TR>
    <TH class=3D"r rowheader" scope=3Drow>311</TH>
    <TD class=3D"l data">10201417A</TD>
    <TD class=3D"l data">Yes</TD>
    <TD class=3D"r data">21</TD>
    <TD class=3D"l data">Yes</TD></TR>
  <TR>
    <TH class=3D"r rowheader" scope=3Drow>312</TH>
    <TD class=3D"l data">10201420A</TD>
    <TD class=3D"l data">Yes</TD>
    <TD class=3D"r data">26</TD>
    <TD class=3D"l data">Yes</TD></TR>
  <TR>
    <TH class=3D"r rowheader" scope=3Drow>313</TH>
    <TD class=3D"l data">10201423A</TD>
    <TD class=3D"l data">Yes</TD>
    <TD class=3D"r data">.</TD>
    <TD class=3D"l data">&nbsp;</TD></TR>
  <TR>
    <TH class=3D"r rowheader" scope=3Drow>314</TH>
    <TD class=3D"l data">10201427A</TD>
    <TD class=3D"l data">Yes</TD>
    <TD class=3D"r data">40</TD>
    <TD class=3D"l data">Yes</TD></TR>
  <TR>
    <TH class=3D"r rowheader" scope=3Drow>315</TH>
    <TD class=3D"l data">10201428A</TD>
    <TD class=3D"l data">Yes</TD>
    <TD class=3D"r data">40</TD>
    <TD class=3D"l data">Yes</TD></TR>
  <TR>
    <TH class=3D"r rowheader" scope=3Drow>316</TH>
    <TD class=3D"l data">10201430A</TD>
    <TD class=3D"l data">Yes</TD>
    <TD class=3D"r data">41</TD>
    <TD class=3D"l data">Yes</TD></TR>
  <TR>
    <TH class=3D"r rowheader" scope=3Drow>317</TH>
    <TD class=3D"l data">10201431A</TD>
    <TD class=3D"l data">Yes</TD>
    <TD class=3D"r data">8</TD>
    <TD class=3D"l data">Yes</TD></TR>
  <TR>
    <TH class=3D"r rowheader" scope=3Drow>318</TH>
    <TD class=3D"l data">10201432A</TD>
    <TD class=3D"l data">Yes</TD>
    <TD class=3D"r data">24</TD>
    <TD class=3D"l data">Yes</TD></TR>
  <TR>
    <TH class=3D"r rowheader" scope=3Drow>319</TH>
    <TD class=3D"l data">10201433A</TD>
    <TD class=3D"l data">Yes</TD>
    <TD class=3D"r data">16</TD>
    <TD class=3D"l data">Yes</TD></TR>
  <TR>
    <TH class=3D"r rowheader" scope=3Drow>320</TH>
    <TD class=3D"l data">10201434A</TD>
    <TD class=3D"l data">Yes</TD>
    <TD class=3D"r data">52</TD>
    <TD class=3D"l data">Yes</TD></TR>
  <TR>
    <TH class=3D"r rowheader" scope=3Drow>321</TH>
    <TD class=3D"l data">10201435A</TD>
    <TD class=3D"l data">Yes</TD>
    <TD class=3D"r data">36</TD>
    <TD class=3D"l data">Yes</TD></TR>
  <TR>
    <TH class=3D"r rowheader" scope=3Drow>322</TH>
    <TD class=3D"l data">10201436A</TD>
    <TD class=3D"l data">Yes</TD>
    <TD class=3D"r data">20</TD>
    <TD class=3D"l data">Yes</TD></TR>
  <TR>
    <TH class=3D"r rowheader" scope=3Drow>323</TH>
    <TD class=3D"l data">10201441A</TD>
    <TD class=3D"l data">Yes</TD>
    <TD class=3D"r data">.</TD>
    <TD class=3D"l data">&nbsp;</TD></TR>
  <TR>
    <TH class=3D"r rowheader" scope=3Drow>324</TH>
    <TD class=3D"l data">10201446A</TD>
    <TD class=3D"l data">Yes</TD>
    <TD class=3D"r data">15</TD>
    <TD class=3D"l data">Yes</TD></TR>
  <TR>
    <TH class=3D"r rowheader" scope=3Drow>325</TH>
    <TD class=3D"l data">10201452A</TD>
    <TD class=3D"l data">Yes</TD>
    <TD class=3D"r data">14</TD>
    <TD class=3D"l data">Yes</TD></TR>
  <TR>
    <TH class=3D"r rowheader" scope=3Drow>326</TH>
    <TD class=3D"l data">10201454A</TD>
    <TD class=3D"l data">Yes</TD>
    <TD class=3D"r data">14</TD>
    <TD class=3D"l data">Yes</TD></TR>
  <TR>
    <TH class=3D"r rowheader" scope=3Drow>327</TH>
    <TD class=3D"l data">10201455A</TD>
    <TD class=3D"l data">Yes</TD>
    <TD class=3D"r data">58</TD>
    <TD class=3D"l data">Yes</TD></TR>
  <TR>
    <TH class=3D"r rowheader" scope=3Drow>328</TH>
    <TD class=3D"l data">10201457A</TD>
    <TD class=3D"l data">Yes</TD>
    <TD class=3D"r data">19</TD>
    <TD class=3D"l data">No</TD></TR>
  <TR>
    <TH class=3D"r rowheader" scope=3Drow>329</TH>
    <TD class=3D"l data">10201462A</TD>
    <TD class=3D"l data">Yes</TD>
    <TD class=3D"r data">20</TD>
    <TD class=3D"l data">Yes</TD></TR>
  <TR>
    <TH class=3D"r rowheader" scope=3Drow>330</TH>
    <TD class=3D"l data">10201463A</TD>
    <TD class=3D"l data">Yes</TD>
    <TD class=3D"r data">16</TD>
    <TD class=3D"l data">Yes</TD></TR>
  <TR>
    <TH class=3D"r rowheader" scope=3Drow>331</TH>
    <TD class=3D"l data">10201464A</TD>
    <TD class=3D"l data">Yes</TD>
    <TD class=3D"r data">35</TD>
    <TD class=3D"l data">Yes</TD></TR>
  <TR>
    <TH class=3D"r rowheader" scope=3Drow>332</TH>
    <TD class=3D"l data">10201465A</TD>
    <TD class=3D"l data">Yes</TD>
    <TD class=3D"r data">38</TD>
    <TD class=3D"l data">Yes</TD></TR>
  <TR>
    <TH class=3D"r rowheader" scope=3Drow>333</TH>
    <TD class=3D"l data">10201467A</TD>
    <TD class=3D"l data">Yes</TD>
    <TD class=3D"r data">.</TD>
    <TD class=3D"l data">&nbsp;</TD></TR>
  <TR>
    <TH class=3D"r rowheader" scope=3Drow>334</TH>
    <TD class=3D"l data">10201468A</TD>
    <TD class=3D"l data">Yes</TD>
    <TD class=3D"r data">25</TD>
    <TD class=3D"l data">Yes</TD></TR>
  <TR>
    <TH class=3D"r rowheader" scope=3Drow>335</TH>
    <TD class=3D"l data">10201472A</TD>
    <TD class=3D"l data">Yes</TD>
    <TD class=3D"r data">16</TD>
    <TD class=3D"l data">No</TD></TR>
  <TR>
    <TH class=3D"r rowheader" scope=3Drow>336</TH>
    <TD class=3D"l data">10201474A</TD>
    <TD class=3D"l data">Yes</TD>
    <TD class=3D"r data">21</TD>
    <TD class=3D"l data">No</TD></TR>
  <TR>
    <TH class=3D"r rowheader" scope=3Drow>337</TH>
    <TD class=3D"l data">10201476A</TD>
    <TD class=3D"l data">Yes</TD>
    <TD class=3D"r data">20</TD>
    <TD class=3D"l data">Yes</TD></TR>
  <TR>
    <TH class=3D"r rowheader" scope=3Drow>338</TH>
    <TD class=3D"l data">10201478A</TD>
    <TD class=3D"l data">Yes</TD>
    <TD class=3D"r data">28</TD>
    <TD class=3D"l data">Yes</TD></TR>
  <TR>
    <TH class=3D"r rowheader" scope=3Drow>339</TH>
    <TD class=3D"l data">10201481A</TD>
    <TD class=3D"l data">Yes</TD>
    <TD class=3D"r data">27</TD>
    <TD class=3D"l data">Yes</TD></TR>
  <TR>
    <TH class=3D"r rowheader" scope=3Drow>340</TH>
    <TD class=3D"l data">10201482A</TD>
    <TD class=3D"l data">Yes</TD>
    <TD class=3D"r data">13</TD>
    <TD class=3D"l data">No</TD></TR>
  <TR>
    <TH class=3D"r rowheader" scope=3Drow>341</TH>
    <TD class=3D"l data">10201483A</TD>
    <TD class=3D"l data">Yes</TD>
    <TD class=3D"r data">26</TD>
    <TD class=3D"l data">Yes</TD></TR>
  <TR>
    <TH class=3D"r rowheader" scope=3Drow>342</TH>
    <TD class=3D"l data">10201485A</TD>
    <TD class=3D"l data">Yes</TD>
    <TD class=3D"r data">47</TD>
    <TD class=3D"l data">Yes</TD></TR>
  <TR>
    <TH class=3D"r rowheader" scope=3Drow>343</TH>
    <TD class=3D"l data">10201486A</TD>
    <TD class=3D"l data">Yes</TD>
    <TD class=3D"r data">55</TD>
    <TD class=3D"l data">Yes</TD></TR>
  <TR>
    <TH class=3D"r rowheader" scope=3Drow>344</TH>
    <TD class=3D"l data">10201488A</TD>
    <TD class=3D"l data">Yes</TD>
    <TD class=3D"r data">51</TD>
    <TD class=3D"l data">Yes</TD></TR>
  <TR>
    <TH class=3D"r rowheader" scope=3Drow>345</TH>
    <TD class=3D"l data">10201491A</TD>
    <TD class=3D"l data">Yes</TD>
    <TD class=3D"r data">26</TD>
    <TD class=3D"l data">Yes</TD></TR>
  <TR>
    <TH class=3D"r rowheader" scope=3Drow>346</TH>
    <TD class=3D"l data">10201492A</TD>
    <TD class=3D"l data">Yes</TD>
    <TD class=3D"r data">4</TD>
    <TD class=3D"l data">No</TD></TR>
  <TR>
    <TH class=3D"r rowheader" scope=3Drow>347</TH>
    <TD class=3D"l data">10201498A</TD>
    <TD class=3D"l data">Yes</TD>
    <TD class=3D"r data">3</TD>
    <TD class=3D"l data">No</TD></TR>
  <TR>
    <TH class=3D"r rowheader" scope=3Drow>348</TH>
    <TD class=3D"l data">10201501A</TD>
    <TD class=3D"l data">Yes</TD>
    <TD class=3D"r data">26</TD>
    <TD class=3D"l data">Yes</TD></TR>
  <TR>
    <TH class=3D"r rowheader" scope=3Drow>349</TH>
    <TD class=3D"l data">10201502A</TD>
    <TD class=3D"l data">Yes</TD>
    <TD class=3D"r data">20</TD>
    <TD class=3D"l data">Yes</TD></TR>
  <TR>
    <TH class=3D"r rowheader" scope=3Drow>350</TH>
    <TD class=3D"l data">10201503A</TD>
    <TD class=3D"l data">Yes</TD>
    <TD class=3D"r data">50</TD>
    <TD class=3D"l data">Yes</TD></TR>
  <TR>
    <TH class=3D"r rowheader" scope=3Drow>351</TH>
    <TD class=3D"l data">10201507A</TD>
    <TD class=3D"l data">Yes</TD>
    <TD class=3D"r data">25</TD>
    <TD class=3D"l data">Yes</TD></TR>
  <TR>
    <TH class=3D"r rowheader" scope=3Drow>352</TH>
    <TD class=3D"l data">10201509A</TD>
    <TD class=3D"l data">Yes</TD>
    <TD class=3D"r data">.</TD>
    <TD class=3D"l data">&nbsp;</TD></TR>
  <TR>
    <TH class=3D"r rowheader" scope=3Drow>353</TH>
    <TD class=3D"l data">10201510A</TD>
    <TD class=3D"l data">Yes</TD>
    <TD class=3D"r data">40</TD>
    <TD class=3D"l data">Yes</TD></TR>
  <TR>
    <TH class=3D"r rowheader" scope=3Drow>354</TH>
    <TD class=3D"l data">10201512A</TD>
    <TD class=3D"l data">Yes</TD>
    <TD class=3D"r data">25</TD>
    <TD class=3D"l data">Yes</TD></TR>
  <TR>
    <TH class=3D"r rowheader" scope=3Drow>355</TH>
    <TD class=3D"l data">10201515A</TD>
    <TD class=3D"l data">Yes</TD>
    <TD class=3D"r data">48</TD>
    <TD class=3D"l data">Yes</TD></TR>
  <TR>
    <TH class=3D"r rowheader" scope=3Drow>356</TH>
    <TD class=3D"l data">10201516A</TD>
    <TD class=3D"l data">Yes</TD>
    <TD class=3D"r data">26</TD>
    <TD class=3D"l data">Yes</TD></TR>
  <TR>
    <TH class=3D"r rowheader" scope=3Drow>357</TH>
    <TD class=3D"l data">10201517A</TD>
    <TD class=3D"l data">Yes</TD>
    <TD class=3D"r data">16</TD>
    <TD class=3D"l data">No</TD></TR>
  <TR>
    <TH class=3D"r rowheader" scope=3Drow>358</TH>
    <TD class=3D"l data">10201519A</TD>
    <TD class=3D"l data">Yes</TD>
    <TD class=3D"r data">16</TD>
    <TD class=3D"l data">Yes</TD></TR>
  <TR>
    <TH class=3D"r rowheader" scope=3Drow>359</TH>
    <TD class=3D"l data">10201521A</TD>
    <TD class=3D"l data">Yes</TD>
    <TD class=3D"r data">13</TD>
    <TD class=3D"l data">Yes</TD></TR>
  <TR>
    <TH class=3D"r rowheader" scope=3Drow>360</TH>
    <TD class=3D"l data">10201523A</TD>
    <TD class=3D"l data">Yes</TD>
    <TD class=3D"r data">4</TD>
    <TD class=3D"l data">No</TD></TR>
  <TR>
    <TH class=3D"r rowheader" scope=3Drow>361</TH>
    <TD class=3D"l data">10201524A</TD>
    <TD class=3D"l data">Yes</TD>
    <TD class=3D"r data">36</TD>
    <TD class=3D"l data">Yes</TD></TR>
  <TR>
    <TH class=3D"r rowheader" scope=3Drow>362</TH>
    <TD class=3D"l data">10201526A</TD>
    <TD class=3D"l data">Yes</TD>
    <TD class=3D"r data">17</TD>
    <TD class=3D"l data">Yes</TD></TR>
  <TR>
    <TH class=3D"r rowheader" scope=3Drow>363</TH>
    <TD class=3D"l data">10201527A</TD>
    <TD class=3D"l data">Yes</TD>
    <TD class=3D"r data">40</TD>
    <TD class=3D"l data">Yes</TD></TR>
  <TR>
    <TH class=3D"r rowheader" scope=3Drow>364</TH>
    <TD class=3D"l data">10201535A</TD>
    <TD class=3D"l data">Yes</TD>
    <TD class=3D"r data">37</TD>
    <TD class=3D"l data">Yes</TD></TR>
  <TR>
    <TH class=3D"r rowheader" scope=3Drow>365</TH>
    <TD class=3D"l data">10201538A</TD>
    <TD class=3D"l data">Yes</TD>
    <TD class=3D"r data">12</TD>
    <TD class=3D"l data">No</TD></TR>
  <TR>
    <TH class=3D"r rowheader" scope=3Drow>366</TH>
    <TD class=3D"l data">10201539A</TD>
    <TD class=3D"l data">Yes</TD>
    <TD class=3D"r data">43</TD>
    <TD class=3D"l data">Yes</TD></TR>
  <TR>
    <TH class=3D"r rowheader" scope=3Drow>367</TH>
    <TD class=3D"l data">10201540A</TD>
    <TD class=3D"l data">Yes</TD>
    <TD class=3D"r data">18</TD>
    <TD class=3D"l data">Yes</TD></TR>
  <TR>
    <TH class=3D"r rowheader" scope=3Drow>368</TH>
    <TD class=3D"l data">10201541A</TD>
    <TD class=3D"l data">Yes</TD>
    <TD class=3D"r data">.</TD>
    <TD class=3D"l data">&nbsp;</TD></TR>
  <TR>
    <TH class=3D"r rowheader" scope=3Drow>369</TH>
    <TD class=3D"l data">10201543A</TD>
    <TD class=3D"l data">Yes</TD>
    <TD class=3D"r data">10</TD>
    <TD class=3D"l data">No</TD></TR>
  <TR>
    <TH class=3D"r rowheader" scope=3Drow>370</TH>
    <TD class=3D"l data">10201545A</TD>
    <TD class=3D"l data">Yes</TD>
    <TD class=3D"r data">49</TD>
    <TD class=3D"l data">Yes</TD></TR>
  <TR>
    <TH class=3D"r rowheader" scope=3Drow>371</TH>
    <TD class=3D"l data">10201548A</TD>
    <TD class=3D"l data">Yes</TD>
    <TD class=3D"r data">8</TD>
    <TD class=3D"l data">No</TD></TR>
  <TR>
    <TH class=3D"r rowheader" scope=3Drow>372</TH>
    <TD class=3D"l data">10201549A</TD>
    <TD class=3D"l data">Yes</TD>
    <TD class=3D"r data">12</TD>
    <TD class=3D"l data">Yes</TD></TR>
  <TR>
    <TH class=3D"r rowheader" scope=3Drow>373</TH>
    <TD class=3D"l data">10201550A</TD>
    <TD class=3D"l data">Yes</TD>
    <TD class=3D"r data">38</TD>
    <TD class=3D"l data">Yes</TD></TR>
  <TR>
    <TH class=3D"r rowheader" scope=3Drow>374</TH>
    <TD class=3D"l data">10201552A</TD>
    <TD class=3D"l data">Yes</TD>
    <TD class=3D"r data">29</TD>
    <TD class=3D"l data">Yes</TD></TR>
  <TR>
    <TH class=3D"r rowheader" scope=3Drow>375</TH>
    <TD class=3D"l data">10201553A</TD>
    <TD class=3D"l data">Yes</TD>
    <TD class=3D"r data">11</TD>
    <TD class=3D"l data">Yes</TD></TR>
  <TR>
    <TH class=3D"r rowheader" scope=3Drow>376</TH>
    <TD class=3D"l data">10201556A</TD>
    <TD class=3D"l data">Yes</TD>
    <TD class=3D"r data">.</TD>
    <TD class=3D"l data">&nbsp;</TD></TR>
  <TR>
    <TH class=3D"r rowheader" scope=3Drow>377</TH>
    <TD class=3D"l data">10201557A</TD>
    <TD class=3D"l data">Yes</TD>
    <TD class=3D"r data">37</TD>
    <TD class=3D"l data">Yes</TD></TR>
  <TR>
    <TH class=3D"r rowheader" scope=3Drow>378</TH>
    <TD class=3D"l data">10201560A</TD>
    <TD class=3D"l data">Yes</TD>
    <TD class=3D"r data">16</TD>
    <TD class=3D"l data">Yes</TD></TR>
  <TR>
    <TH class=3D"r rowheader" scope=3Drow>379</TH>
    <TD class=3D"l data">10201561A</TD>
    <TD class=3D"l data">Yes</TD>
    <TD class=3D"r data">20</TD>
    <TD class=3D"l data">Yes</TD></TR>
  <TR>
    <TH class=3D"r rowheader" scope=3Drow>380</TH>
    <TD class=3D"l data">10201563A</TD>
    <TD class=3D"l data">Yes</TD>
    <TD class=3D"r data">.</TD>
    <TD class=3D"l data">&nbsp;</TD></TR>
  <TR>
    <TH class=3D"r rowheader" scope=3Drow>381</TH>
    <TD class=3D"l data">10201564A</TD>
    <TD class=3D"l data">Yes</TD>
    <TD class=3D"r data">25</TD>
    <TD class=3D"l data">Yes</TD></TR>
  <TR>
    <TH class=3D"r rowheader" scope=3Drow>382</TH>
    <TD class=3D"l data">10201565A</TD>
    <TD class=3D"l data">Yes</TD>
    <TD class=3D"r data">36</TD>
    <TD class=3D"l data">Yes</TD></TR>
  <TR>
    <TH class=3D"r rowheader" scope=3Drow>383</TH>
    <TD class=3D"l data">10201566A</TD>
    <TD class=3D"l data">Yes</TD>
    <TD class=3D"r data">9</TD>
    <TD class=3D"l data">No</TD></TR>
  <TR>
    <TH class=3D"r rowheader" scope=3Drow>384</TH>
    <TD class=3D"l data">10201569A</TD>
    <TD class=3D"l data">Yes</TD>
    <TD class=3D"r data">60</TD>
    <TD class=3D"l data">Yes</TD></TR>
  <TR>
    <TH class=3D"r rowheader" scope=3Drow>385</TH>
    <TD class=3D"l data">10201572A</TD>
    <TD class=3D"l data">Yes</TD>
    <TD class=3D"r data">16</TD>
    <TD class=3D"l data">Yes</TD></TR>
  <TR>
    <TH class=3D"r rowheader" scope=3Drow>386</TH>
    <TD class=3D"l data">10201573A</TD>
    <TD class=3D"l data">Yes</TD>
    <TD class=3D"r data">16</TD>
    <TD class=3D"l data">No</TD></TR>
  <TR>
    <TH class=3D"r rowheader" scope=3Drow>387</TH>
    <TD class=3D"l data">10201574A</TD>
    <TD class=3D"l data">Yes</TD>
    <TD class=3D"r data">.</TD>
    <TD class=3D"l data">&nbsp;</TD></TR>
  <TR>
    <TH class=3D"r rowheader" scope=3Drow>388</TH>
    <TD class=3D"l data">10201576A</TD>
    <TD class=3D"l data">Yes</TD>
    <TD class=3D"r data">26</TD>
    <TD class=3D"l data">No</TD></TR>
  <TR>
    <TH class=3D"r rowheader" scope=3Drow>389</TH>
    <TD class=3D"l data">10201577A</TD>
    <TD class=3D"l data">Yes</TD>
    <TD class=3D"r data">13</TD>
    <TD class=3D"l data">Yes</TD></TR>
  <TR>
    <TH class=3D"r rowheader" scope=3Drow>390</TH>
    <TD class=3D"l data">10201578A</TD>
    <TD class=3D"l data">Yes</TD>
    <TD class=3D"r data">43</TD>
    <TD class=3D"l data">Yes</TD></TR>
  <TR>
    <TH class=3D"r rowheader" scope=3Drow>391</TH>
    <TD class=3D"l data">10201580A</TD>
    <TD class=3D"l data">Yes</TD>
    <TD class=3D"r data">.</TD>
    <TD class=3D"l data">&nbsp;</TD></TR>
  <TR>
    <TH class=3D"r rowheader" scope=3Drow>392</TH>
    <TD class=3D"l data">10201582A</TD>
    <TD class=3D"l data">Yes</TD>
    <TD class=3D"r data">30</TD>
    <TD class=3D"l data">Yes</TD></TR>
  <TR>
    <TH class=3D"r rowheader" scope=3Drow>393</TH>
    <TD class=3D"l data">10201584A</TD>
    <TD class=3D"l data">Yes</TD>
    <TD class=3D"r data">16</TD>
    <TD class=3D"l data">Yes</TD></TR>
  <TR>
    <TH class=3D"r rowheader" scope=3Drow>394</TH>
    <TD class=3D"l data">10201585A</TD>
    <TD class=3D"l data">Yes</TD>
    <TD class=3D"r data">7</TD>
    <TD class=3D"l data">Yes</TD></TR>
  <TR>
    <TH class=3D"r rowheader" scope=3Drow>395</TH>
    <TD class=3D"l data">10201586A</TD>
    <TD class=3D"l data">Yes</TD>
    <TD class=3D"r data">28</TD>
    <TD class=3D"l data">Yes</TD></TR>
  <TR>
    <TH class=3D"r rowheader" scope=3Drow>396</TH>
    <TD class=3D"l data">10201587A</TD>
    <TD class=3D"l data">Yes</TD>
    <TD class=3D"r data">16</TD>
    <TD class=3D"l data">Yes</TD></TR>
  <TR>
    <TH class=3D"r rowheader" scope=3Drow>397</TH>
    <TD class=3D"l data">10201588A</TD>
    <TD class=3D"l data">Yes</TD>
    <TD class=3D"r data">5</TD>
    <TD class=3D"l data">Yes</TD></TR>
  <TR>
    <TH class=3D"r rowheader" scope=3Drow>398</TH>
    <TD class=3D"l data">10201589A</TD>
    <TD class=3D"l data">Yes</TD>
    <TD class=3D"r data">21</TD>
    <TD class=3D"l data">Yes</TD></TR>
  <TR>
    <TH class=3D"r rowheader" scope=3Drow>399</TH>
    <TD class=3D"l data">10201590A</TD>
    <TD class=3D"l data">Yes</TD>
    <TD class=3D"r data">21</TD>
    <TD class=3D"l data">Yes</TD></TR>
  <TR>
    <TH class=3D"r rowheader" scope=3Drow>400</TH>
    <TD class=3D"l data">10201592A</TD>
    <TD class=3D"l data">Yes</TD>
    <TD class=3D"r data">32</TD>
    <TD class=3D"l data">Yes</TD></TR>
  <TR>
    <TH class=3D"r rowheader" scope=3Drow>401</TH>
    <TD class=3D"l data">10201594A</TD>
    <TD class=3D"l data">Yes</TD>
    <TD class=3D"r data">11</TD>
    <TD class=3D"l data">Yes</TD></TR>
  <TR>
    <TH class=3D"r rowheader" scope=3Drow>402</TH>
    <TD class=3D"l data">10201595A</TD>
    <TD class=3D"l data">Yes</TD>
    <TD class=3D"r data">.</TD>
    <TD class=3D"l data">&nbsp;</TD></TR>
  <TR>
    <TH class=3D"r rowheader" scope=3Drow>403</TH>
    <TD class=3D"l data">10201596A</TD>
    <TD class=3D"l data">Yes</TD>
    <TD class=3D"r data">22</TD>
    <TD class=3D"l data">No</TD></TR>
  <TR>
    <TH class=3D"r rowheader" scope=3Drow>404</TH>
    <TD class=3D"l data">10201598A</TD>
    <TD class=3D"l data">Yes</TD>
    <TD class=3D"r data">.</TD>
    <TD class=3D"l data">&nbsp;</TD></TR>
  <TR>
    <TH class=3D"r rowheader" scope=3Drow>405</TH>
    <TD class=3D"l data">10201599A</TD>
    <TD class=3D"l data">Yes</TD>
    <TD class=3D"r data">31</TD>
    <TD class=3D"l data">Yes</TD></TR>
  <TR>
    <TH class=3D"r rowheader" scope=3Drow>406</TH>
    <TD class=3D"l data">10201601A</TD>
    <TD class=3D"l data">Yes</TD>
    <TD class=3D"r data">.</TD>
    <TD class=3D"l data">&nbsp;</TD></TR>
  <TR>
    <TH class=3D"r rowheader" scope=3Drow>407</TH>
    <TD class=3D"l data">10201603A</TD>
    <TD class=3D"l data">Yes</TD>
    <TD class=3D"r data">35</TD>
    <TD class=3D"l data">Yes</TD></TR>
  <TR>
    <TH class=3D"r rowheader" scope=3Drow>408</TH>
    <TD class=3D"l data">10201607A</TD>
    <TD class=3D"l data">Yes</TD>
    <TD class=3D"r data">32</TD>
    <TD class=3D"l data">Yes</TD></TR>
  <TR>
    <TH class=3D"r rowheader" scope=3Drow>409</TH>
    <TD class=3D"l data">10209999A</TD>
    <TD class=3D"l data">Yes</TD>
    <TD class=3D"r data">.</TD>
    <TD=20
class=3D"l =
data">&nbsp;</TD></TR></TBODY></TABLE></DIV></DIV><BR></DIV></BODY></HTML=
>
