# Supplementary material for: Alcohol use and tuberculosis clinical presentation at the time of diagnosis in Puducherry and Tamil Nadu, India
Source: PLoS One. 2020 Dec 17;15(12):e0240595. doi: 10.1371/journal.pone.0240595 (PMC7746146; doi:10.1371/journal.pone.0240595)
Supplement: S1 File — (ZIP) [file pone.0240595.s003.zip › IC_Data_30Oct.mht]

From: "Saved by Internet Explorer 11"
Subject: SAS Output
Date: Fri, 30 Oct 2020 09:25:22 -0400
MIME-Version: 1.0
Content-Type: text/html;
	charset="Windows-1252"
Content-Transfer-Encoding: quoted-printable
Content-Location: file://C:\Users\Chelsie Cintron\AppData\Local\Temp\SAS Temporary Files\_TD12980_DESKTOP-1MJALRL_\sashtml.htm
X-MimeOLE: Produced By Microsoft MimeOLE

<!DOCTYPE HTML PUBLIC "-//W3C//DTD HTML 4.0 Transitional//EN">
<HTML><HEAD><META content=3D"IE=3D5.0000" =
http-equiv=3D"X-UA-Compatible">
<TITLE>SAS Output</TITLE>
<META name=3DGENERATOR content=3D"MSHTML 11.00.10570.1001">
<META content=3D"text/html; charset=3Dwindows-1252" =
http-equiv=3DContent-type>
<STYLE type=3Dtext/css>.accessiblecaption {
	FONT-SIZE: x-small; FONT-FAMILY: Arial, 'Albany AMT', Helvetica, Helv; =
FONT-WEIGHT: bold; COLOR: #112277; FONT-STYLE: normal; BACKGROUND-COLOR: =
#fafbfe
}
.activelink {
	COLOR: #800080
}
.aftercaption {
	FONT-SIZE: x-small; FONT-FAMILY: Arial, 'Albany AMT', Helvetica, Helv; =
FONT-WEIGHT: bold; COLOR: #112277; FONT-STYLE: normal; PADDING-TOP: 4pt; =
BORDER-SPACING: 0px; BACKGROUND-COLOR: #fafbfe
}
.batch {
	FONT-SIZE: x-small; BORDER-TOP: #c1c1c1 1px solid; FONT-FAMILY: 'SAS =
Monospace', 'Courier New', Courier, monospace; BORDER-RIGHT: #c1c1c1 1px =
solid; BORDER-COLLAPSE: separate; BORDER-BOTTOM: #c1c1c1 1px solid; =
FONT-WEIGHT: normal; COLOR: #000000; PADDING-BOTTOM: 7px; FONT-STYLE: =
normal; PADDING-TOP: 7px; PADDING-LEFT: 7px; BORDER-SPACING: 1px; =
BORDER-LEFT: #c1c1c1 1px solid; PADDING-RIGHT: 7px; BACKGROUND-COLOR: =
#fafbfe
}
.beforecaption {
	FONT-SIZE: x-small; FONT-FAMILY: Arial, 'Albany AMT', Helvetica, Helv; =
FONT-WEIGHT: bold; COLOR: #112277; FONT-STYLE: normal; BORDER-SPACING: =
0px; BACKGROUND-COLOR: #fafbfe
}
.body {
	FONT-SIZE: x-small; FONT-FAMILY: Arial, 'Albany AMT', Helvetica, Helv; =
FONT-WEIGHT: normal; COLOR: #000000; FONT-STYLE: normal; MARGIN-LEFT: =
8px; BACKGROUND-COLOR: #fafbfe; MARGIN-RIGHT: 8px
}
.bodydate {
	FONT-SIZE: x-small; FONT-FAMILY: Arial, 'Albany AMT', Helvetica, Helv; =
WIDTH: 100%; VERTICAL-ALIGN: top; FONT-WEIGHT: normal; COLOR: #000000; =
FONT-STYLE: normal; TEXT-ALIGN: right; BORDER-SPACING: 0px; =
BACKGROUND-COLOR: #fafbfe
}
.bycontentfolder {
	LIST-STYLE-TYPE: none; FONT-SIZE: x-small; FONT-FAMILY: Arial, 'Albany =
AMT', Helvetica, Helv; FONT-WEIGHT: normal; COLOR: #000000; FONT-STYLE: =
normal; MARGIN-LEFT: 6pt
}
.byline {
	FONT-SIZE: x-small; FONT-FAMILY: Arial, 'Albany AMT', Helvetica, Helv; =
FONT-WEIGHT: bold; COLOR: #112277; FONT-STYLE: normal; BORDER-SPACING: =
0px; BACKGROUND-COLOR: #fafbfe
}
.bylinecontainer {
	FONT-SIZE: x-small; BORDER-TOP: #000000 0px solid; FONT-FAMILY: Arial, =
'Albany AMT', Helvetica, Helv; BORDER-RIGHT: #000000 0px solid; WIDTH: =
100%; BORDER-BOTTOM: #000000 0px solid; FONT-WEIGHT: normal; COLOR: =
#000000; FONT-STYLE: normal; BORDER-SPACING: 1px; BORDER-LEFT: #000000 =
0px solid; BACKGROUND-COLOR: #fafbfe
}
.caption {
	FONT-SIZE: x-small; FONT-FAMILY: Arial, 'Albany AMT', Helvetica, Helv; =
FONT-WEIGHT: bold; COLOR: #112277; FONT-STYLE: normal; BORDER-SPACING: =
0px; BACKGROUND-COLOR: #fafbfe
}
.cell {
	FONT-SIZE: x-small; FONT-FAMILY: Arial, 'Albany AMT', Helvetica, Helv; =
FONT-WEIGHT: normal; COLOR: #000000; FONT-STYLE: normal; =
BACKGROUND-COLOR: #fafbfe
}
.container {
	FONT-SIZE: x-small; FONT-FAMILY: Arial, 'Albany AMT', Helvetica, Helv; =
FONT-WEIGHT: normal; COLOR: #000000; FONT-STYLE: normal; =
BACKGROUND-COLOR: #fafbfe
}
.contentfolder {
	LIST-STYLE-TYPE: none; FONT-SIZE: x-small; FONT-FAMILY: Arial, 'Albany =
AMT', Helvetica, Helv; FONT-WEIGHT: normal; COLOR: #000000; FONT-STYLE: =
normal; MARGIN-LEFT: 6pt
}
.contentitem {
	LIST-STYLE-TYPE: none; FONT-SIZE: x-small; FONT-FAMILY: Arial, 'Albany =
AMT', Helvetica, Helv; FONT-WEIGHT: normal; COLOR: #000000; FONT-STYLE: =
normal; MARGIN-LEFT: 6pt
}
.contentproclabel {
	FONT-SIZE: x-small; FONT-FAMILY: Arial, 'Albany AMT', Helvetica, Helv; =
FONT-WEIGHT: bold; COLOR: #112277; FONT-STYLE: normal; BACKGROUND-COLOR: =
#fafbfe
}
.contentprocname {
	FONT-SIZE: x-small; FONT-FAMILY: Arial, 'Albany AMT', Helvetica, Helv; =
FONT-WEIGHT: bold; COLOR: #112277; FONT-STYLE: normal; BACKGROUND-COLOR: =
#fafbfe
}
.contents {
	LIST-STYLE-TYPE: decimal; FONT-SIZE: x-small; FONT-FAMILY: Arial, =
'Albany AMT', Helvetica, Helv; FONT-WEIGHT: normal; COLOR: #000000; =
FONT-STYLE: normal; MARGIN-LEFT: 8px; BACKGROUND-COLOR: #fafbfe; =
MARGIN-RIGHT: 8px
}
.contentsdate {
	FONT-SIZE: x-small; FONT-FAMILY: Arial, 'Albany AMT', Helvetica, Helv; =
WIDTH: 100%; FONT-WEIGHT: normal; COLOR: #000000; FONT-STYLE: normal; =
BACKGROUND-COLOR: #fafbfe
}
.contenttitle {
	FONT-SIZE: x-small; FONT-FAMILY: Arial, 'Albany AMT', Helvetica, Helv; =
FONT-WEIGHT: bold; COLOR: #112277; FONT-STYLE: italic; BACKGROUND-COLOR: =
#fafbfe
}
.continued {
	FONT-SIZE: x-small; FONT-FAMILY: Arial, 'Albany AMT', Helvetica, Helv; =
WIDTH: 100%; FONT-WEIGHT: bold; COLOR: #112277; FONT-STYLE: normal; =
BORDER-SPACING: 0px; BACKGROUND-COLOR: #fafbfe
}
.data {
	FONT-SIZE: x-small; BORDER-TOP: #c1c1c1 0px solid; FONT-FAMILY: Arial, =
'Albany AMT', Helvetica, Helv; BORDER-RIGHT: #c1c1c1 1px solid; =
BORDER-BOTTOM: #c1c1c1 1px solid; FONT-WEIGHT: normal; FONT-STYLE: =
normal; BORDER-LEFT: #c1c1c1 0px solid; BACKGROUND-COLOR: #ffffff
}
.dataemphasis {
	FONT-SIZE: x-small; BORDER-TOP: #c1c1c1 0px solid; FONT-FAMILY: Arial, =
'Albany AMT', Helvetica, Helv; BORDER-RIGHT: #c1c1c1 1px solid; =
BORDER-BOTTOM: #c1c1c1 1px solid; FONT-WEIGHT: normal; FONT-STYLE: =
normal; BORDER-LEFT: #c1c1c1 0px solid; BACKGROUND-COLOR: #ffffff
}
.dataemphasisfixed {
	FONT-SIZE: x-small; BORDER-TOP: #c1c1c1 0px solid; FONT-FAMILY: =
'Courier New', Courier, monospace; BORDER-RIGHT: #c1c1c1 1px solid; =
BORDER-BOTTOM: #c1c1c1 1px solid; FONT-WEIGHT: normal; FONT-STYLE: =
italic; BORDER-LEFT: #c1c1c1 0px solid; BACKGROUND-COLOR: #ffffff
}
.dataempty {
	FONT-SIZE: x-small; BORDER-TOP: #c1c1c1 0px solid; FONT-FAMILY: Arial, =
'Albany AMT', Helvetica, Helv; BORDER-RIGHT: #c1c1c1 1px solid; =
BORDER-BOTTOM: #c1c1c1 1px solid; FONT-WEIGHT: normal; FONT-STYLE: =
normal; BORDER-LEFT: #c1c1c1 0px solid; BACKGROUND-COLOR: #ffffff
}
.datafixed {
	FONT-SIZE: x-small; BORDER-TOP: #c1c1c1 0px solid; FONT-FAMILY: =
'Courier New', Courier; BORDER-RIGHT: #c1c1c1 1px solid; BORDER-BOTTOM: =
#c1c1c1 1px solid; FONT-WEIGHT: normal; FONT-STYLE: normal; BORDER-LEFT: =
#c1c1c1 0px solid; BACKGROUND-COLOR: #ffffff
}
.datastrong {
	FONT-SIZE: x-small; BORDER-TOP: #c1c1c1 0px solid; FONT-FAMILY: Arial, =
'Albany AMT', Helvetica, Helv; BORDER-RIGHT: #c1c1c1 1px solid; =
BORDER-BOTTOM: #c1c1c1 1px solid; FONT-WEIGHT: bold; COLOR: #000000; =
FONT-STYLE: normal; BORDER-LEFT: #c1c1c1 0px solid; BACKGROUND-COLOR: =
#ffffff
}
.datastrongfixed {
	FONT-SIZE: x-small; BORDER-TOP: #c1c1c1 0px solid; FONT-FAMILY: =
'Courier New', Courier, monospace; BORDER-RIGHT: #c1c1c1 1px solid; =
BORDER-BOTTOM: #c1c1c1 1px solid; FONT-WEIGHT: bold; COLOR: #000000; =
FONT-STYLE: normal; BORDER-LEFT: #c1c1c1 0px solid; BACKGROUND-COLOR: =
#ffffff
}
.date {
	FONT-SIZE: x-small; FONT-FAMILY: Arial, 'Albany AMT', Helvetica, Helv; =
WIDTH: 100%; FONT-WEIGHT: normal; COLOR: #000000; FONT-STYLE: normal; =
BACKGROUND-COLOR: #fafbfe
}
.document {
	FONT-SIZE: x-small; FONT-FAMILY: Arial, 'Albany AMT', Helvetica, Helv; =
FONT-WEIGHT: normal; COLOR: #000000; FONT-STYLE: normal; =
BACKGROUND-COLOR: #fafbfe
}
A:link {
	COLOR: #0000ff
}
A:visited {
	COLOR: #800080
}
A:active {
	COLOR: #800080
}
.errorbanner {
	FONT-SIZE: x-small; FONT-FAMILY: Arial, 'Albany AMT', Helvetica, Helv; =
FONT-WEIGHT: bold; COLOR: #112277; FONT-STYLE: normal; BACKGROUND-COLOR: =
#fafbfe
}
.errorcontent {
	FONT-SIZE: x-small; FONT-FAMILY: Arial, 'Albany AMT', Helvetica, Helv; =
FONT-WEIGHT: normal; COLOR: #112277; FONT-STYLE: normal; =
BACKGROUND-COLOR: #fafbfe
}
.errorcontentfixed {
	FONT-SIZE: x-small; FONT-FAMILY: 'Courier New', Courier; FONT-WEIGHT: =
normal; COLOR: #112277; FONT-STYLE: normal; BACKGROUND-COLOR: #fafbfe
}
.extendedpage {
	FONT-SIZE: x-small; BORDER-TOP: #000000 1pt solid; FONT-FAMILY: Arial, =
'Albany AMT', Helvetica, Helv; BORDER-RIGHT: #000000 1pt solid; =
BORDER-BOTTOM: #000000 1pt solid; FONT-WEIGHT: normal; COLOR: #112277; =
FONT-STYLE: italic; TEXT-ALIGN: center; BORDER-LEFT: #000000 1pt solid; =
BACKGROUND-COLOR: #fafbfe
}
.fatalbanner {
	FONT-SIZE: x-small; FONT-FAMILY: Arial, 'Albany AMT', Helvetica, Helv; =
FONT-WEIGHT: bold; COLOR: #112277; FONT-STYLE: normal; BACKGROUND-COLOR: =
#fafbfe
}
.fatalcontent {
	FONT-SIZE: x-small; FONT-FAMILY: Arial, 'Albany AMT', Helvetica, Helv; =
FONT-WEIGHT: normal; COLOR: #112277; FONT-STYLE: normal; =
BACKGROUND-COLOR: #fafbfe
}
.fatalcontentfixed {
	FONT-SIZE: x-small; FONT-FAMILY: 'Courier New', Courier; FONT-WEIGHT: =
normal; COLOR: #112277; FONT-STYLE: normal; BACKGROUND-COLOR: #fafbfe
}
.folderaction {
	LIST-STYLE-TYPE: none; FONT-SIZE: x-small; FONT-FAMILY: Arial, 'Albany =
AMT', Helvetica, Helv; FONT-WEIGHT: normal; COLOR: #000000; FONT-STYLE: =
normal; MARGIN-LEFT: 6pt
}
.footer {
	FONT-SIZE: x-small; BORDER-TOP: #b0b7bb 0px solid; FONT-FAMILY: Arial, =
'Albany AMT', Helvetica, Helv; BORDER-RIGHT: #b0b7bb 1px solid; =
BORDER-BOTTOM: #b0b7bb 1px solid; FONT-WEIGHT: bold; COLOR: #112277; =
FONT-STYLE: normal; BORDER-LEFT: #b0b7bb 0px solid; BACKGROUND-COLOR: =
#edf2f9
}
.footeremphasis {
	FONT-SIZE: x-small; BORDER-TOP: #b0b7bb 0px solid; FONT-FAMILY: Arial, =
'Albany AMT', Helvetica, Helv; BORDER-RIGHT: #b0b7bb 1px solid; =
BORDER-BOTTOM: #b0b7bb 1px solid; FONT-WEIGHT: normal; COLOR: #112277; =
FONT-STYLE: italic; BORDER-LEFT: #b0b7bb 0px solid; BACKGROUND-COLOR: =
#edf2f9
}
.footeremphasisfixed {
	FONT-SIZE: x-small; BORDER-TOP: #b0b7bb 0px solid; FONT-FAMILY: =
'Courier New', Courier, monospace; BORDER-RIGHT: #b0b7bb 1px solid; =
BORDER-BOTTOM: #b0b7bb 1px solid; FONT-WEIGHT: normal; COLOR: #112277; =
FONT-STYLE: italic; BORDER-LEFT: #b0b7bb 0px solid; BACKGROUND-COLOR: =
#edf2f9
}
.footerempty {
	FONT-SIZE: x-small; BORDER-TOP: #b0b7bb 0px solid; FONT-FAMILY: Arial, =
'Albany AMT', Helvetica, Helv; BORDER-RIGHT: #b0b7bb 1px solid; =
BORDER-BOTTOM: #b0b7bb 1px solid; FONT-WEIGHT: bold; COLOR: #112277; =
FONT-STYLE: normal; BORDER-LEFT: #b0b7bb 0px solid; BACKGROUND-COLOR: =
#edf2f9
}
.footerfixed {
	FONT-SIZE: x-small; BORDER-TOP: #b0b7bb 0px solid; FONT-FAMILY: =
'Courier New', Courier; BORDER-RIGHT: #b0b7bb 1px solid; BORDER-BOTTOM: =
#b0b7bb 1px solid; FONT-WEIGHT: normal; COLOR: #112277; FONT-STYLE: =
normal; BORDER-LEFT: #b0b7bb 0px solid; BACKGROUND-COLOR: #edf2f9
}
.footerstrong {
	FONT-SIZE: x-small; BORDER-TOP: #b0b7bb 0px solid; FONT-FAMILY: Arial, =
'Albany AMT', Helvetica, Helv; BORDER-RIGHT: #b0b7bb 1px solid; =
BORDER-BOTTOM: #b0b7bb 1px solid; FONT-WEIGHT: bold; COLOR: #112277; =
FONT-STYLE: normal; BORDER-LEFT: #b0b7bb 0px solid; BACKGROUND-COLOR: =
#edf2f9
}
.footerstrongfixed {
	FONT-SIZE: x-small; BORDER-TOP: #b0b7bb 0px solid; FONT-FAMILY: =
'Courier New', Courier, monospace; BORDER-RIGHT: #b0b7bb 1px solid; =
BORDER-BOTTOM: #b0b7bb 1px solid; FONT-WEIGHT: bold; COLOR: #112277; =
FONT-STYLE: normal; BORDER-LEFT: #b0b7bb 0px solid; BACKGROUND-COLOR: =
#edf2f9
}
.frame {
	FONT-SIZE: x-small; FONT-FAMILY: Arial, 'Albany AMT', Helvetica, Helv; =
FONT-WEIGHT: normal; COLOR: #000000; FONT-STYLE: normal; =
BACKGROUND-COLOR: #fafbfe
}
.graph {
	FONT-SIZE: x-small; BORDER-TOP: #c1c1c1 1px solid; FONT-FAMILY: Arial, =
'Albany AMT', Helvetica, Helv; BORDER-RIGHT: #c1c1c1 1px solid; =
BORDER-COLLAPSE: separate; BORDER-BOTTOM: #c1c1c1 1px solid; =
FONT-WEIGHT: normal; COLOR: #000000; FONT-STYLE: normal; BORDER-SPACING: =
1px; BORDER-LEFT: #c1c1c1 1px solid; BACKGROUND-COLOR: #fafbfe
}
.header {
	FONT-SIZE: x-small; BORDER-TOP: #b0b7bb 0px solid; FONT-FAMILY: Arial, =
'Albany AMT', Helvetica, Helv; BORDER-RIGHT: #b0b7bb 1px solid; =
BORDER-BOTTOM: #b0b7bb 1px solid; FONT-WEIGHT: bold; COLOR: #112277; =
FONT-STYLE: normal; BORDER-LEFT: #b0b7bb 0px solid; BACKGROUND-COLOR: =
#edf2f9
}
.headeremphasis {
	FONT-SIZE: x-small; BORDER-TOP: #b0b7bb 0px solid; FONT-FAMILY: Arial, =
'Albany AMT', Helvetica, Helv; BORDER-RIGHT: #b0b7bb 1px solid; =
BORDER-BOTTOM: #b0b7bb 1px solid; FONT-WEIGHT: normal; COLOR: #000000; =
FONT-STYLE: italic; BORDER-LEFT: #b0b7bb 0px solid; BACKGROUND-COLOR: =
#d8dbd3
}
.headeremphasisfixed {
	FONT-SIZE: x-small; BORDER-TOP: #b0b7bb 0px solid; FONT-FAMILY: =
'Courier New', Courier, monospace; BORDER-RIGHT: #b0b7bb 1px solid; =
BORDER-BOTTOM: #b0b7bb 1px solid; FONT-WEIGHT: normal; COLOR: #000000; =
FONT-STYLE: italic; BORDER-LEFT: #b0b7bb 0px solid; BACKGROUND-COLOR: =
#d8dbd3
}
.headerempty {
	FONT-SIZE: x-small; BORDER-TOP: #b0b7bb 0px solid; FONT-FAMILY: Arial, =
'Albany AMT', Helvetica, Helv; BORDER-RIGHT: #b0b7bb 1px solid; =
BORDER-BOTTOM: #b0b7bb 1px solid; FONT-WEIGHT: bold; COLOR: #112277; =
FONT-STYLE: normal; BORDER-LEFT: #b0b7bb 0px solid; BACKGROUND-COLOR: =
#edf2f9
}
.headerfixed {
	FONT-SIZE: x-small; BORDER-TOP: #b0b7bb 0px solid; FONT-FAMILY: =
'Courier New', Courier; BORDER-RIGHT: #b0b7bb 1px solid; BORDER-BOTTOM: =
#b0b7bb 1px solid; FONT-WEIGHT: normal; COLOR: #112277; FONT-STYLE: =
normal; BORDER-LEFT: #b0b7bb 0px solid; BACKGROUND-COLOR: #edf2f9
}
.headersandfooters {
	FONT-SIZE: x-small; FONT-FAMILY: Arial, 'Albany AMT', Helvetica, Helv; =
FONT-WEIGHT: bold; COLOR: #000000; FONT-STYLE: normal; BACKGROUND-COLOR: =
#edf2f9
}
.headerstrong {
	FONT-SIZE: x-small; BORDER-TOP: #b0b7bb 0px solid; FONT-FAMILY: Arial, =
'Albany AMT', Helvetica, Helv; BORDER-RIGHT: #b0b7bb 1px solid; =
BORDER-BOTTOM: #b0b7bb 1px solid; FONT-WEIGHT: bold; COLOR: #000000; =
FONT-STYLE: normal; BORDER-LEFT: #b0b7bb 0px solid; BACKGROUND-COLOR: =
#d8dbd3
}
.headerstrongfixed {
	FONT-SIZE: x-small; BORDER-TOP: #b0b7bb 0px solid; FONT-FAMILY: =
'Courier New', Courier, monospace; BORDER-RIGHT: #b0b7bb 1px solid; =
BORDER-BOTTOM: #b0b7bb 1px solid; FONT-WEIGHT: bold; COLOR: #000000; =
FONT-STYLE: normal; BORDER-LEFT: #b0b7bb 0px solid; BACKGROUND-COLOR: =
#d8dbd3
}
.heading1 {
	FONT-FAMILY: Arial, Helvetica, sans-serif
}
.heading2 {
	FONT-FAMILY: Arial, Helvetica, sans-serif
}
.heading3 {
	FONT-FAMILY: Arial, Helvetica, sans-serif
}
.heading4 {
	FONT-FAMILY: Arial, Helvetica, sans-serif
}
.heading5 {
	FONT-FAMILY: Arial, Helvetica, sans-serif
}
.heading6 {
	FONT-FAMILY: Arial, Helvetica, sans-serif
}
.index {
	FONT-SIZE: x-small; FONT-FAMILY: Arial, 'Albany AMT', Helvetica, Helv; =
FONT-WEIGHT: normal; COLOR: #000000; FONT-STYLE: normal; =
BACKGROUND-COLOR: #fafbfe
}
.indexaction {
	LIST-STYLE-TYPE: none; FONT-SIZE: x-small; FONT-FAMILY: Arial, 'Albany =
AMT', Helvetica, Helv; FONT-WEIGHT: normal; COLOR: #000000; FONT-STYLE: =
normal; MARGIN-LEFT: 6pt
}
.indexitem {
	LIST-STYLE-TYPE: none; FONT-SIZE: x-small; FONT-FAMILY: Arial, 'Albany =
AMT', Helvetica, Helv; FONT-WEIGHT: normal; COLOR: #000000; FONT-STYLE: =
normal; MARGIN-LEFT: 6pt
}
.indexprocname {
	FONT-SIZE: x-small; FONT-FAMILY: Arial, 'Albany AMT', Helvetica, Helv; =
FONT-WEIGHT: bold; COLOR: #112277; FONT-STYLE: normal; BACKGROUND-COLOR: =
#fafbfe
}
.indextitle {
	FONT-SIZE: x-small; FONT-FAMILY: Arial, 'Albany AMT', Helvetica, Helv; =
FONT-WEIGHT: bold; COLOR: #112277; FONT-STYLE: italic; BACKGROUND-COLOR: =
#fafbfe
}
.layoutcontainer {
	BORDER-TOP: #000000 0px solid; BORDER-RIGHT: #000000 0px solid; =
BORDER-BOTTOM: #000000 0px solid; BORDER-SPACING: 30px; BORDER-LEFT: =
#000000 0px solid
}
.layoutregion {
	BORDER-TOP: #000000 0px solid; BORDER-RIGHT: #000000 0px solid; =
BORDER-BOTTOM: #000000 0px solid; BORDER-SPACING: 30px; BORDER-LEFT: =
#000000 0px solid
}
.linecontent {
	FONT-SIZE: x-small; BORDER-TOP: #c1c1c1 0px solid; FONT-FAMILY: Arial, =
'Albany AMT', Helvetica, Helv; BORDER-RIGHT: #c1c1c1 1px solid; =
BORDER-BOTTOM: #c1c1c1 1px solid; FONT-WEIGHT: normal; COLOR: #112277; =
FONT-STYLE: normal; BORDER-LEFT: #c1c1c1 0px solid; BACKGROUND-COLOR: =
#fafbfe
}
.link {
	COLOR: #0000ff
}
.list {
	LIST-STYLE-TYPE: disc; FONT-SIZE: x-small; FONT-FAMILY: Arial, 'Albany =
AMT', Helvetica, Helv; FONT-WEIGHT: normal; COLOR: #000000; FONT-STYLE: =
normal; BACKGROUND-COLOR: #fafbfe
}
.list10 {
	LIST-STYLE-TYPE: square; FONT-SIZE: x-small; FONT-FAMILY: Arial, =
'Albany AMT', Helvetica, Helv; FONT-WEIGHT: normal; COLOR: #000000; =
FONT-STYLE: normal; BACKGROUND-COLOR: #fafbfe
}
.list2 {
	LIST-STYLE-TYPE: circle; FONT-SIZE: x-small; FONT-FAMILY: Arial, =
'Albany AMT', Helvetica, Helv; FONT-WEIGHT: normal; COLOR: #000000; =
FONT-STYLE: normal; BACKGROUND-COLOR: #fafbfe
}
.list3 {
	LIST-STYLE-TYPE: square; FONT-SIZE: x-small; FONT-FAMILY: Arial, =
'Albany AMT', Helvetica, Helv; FONT-WEIGHT: normal; COLOR: #000000; =
FONT-STYLE: normal; BACKGROUND-COLOR: #fafbfe
}
.list4 {
	LIST-STYLE-TYPE: square; FONT-SIZE: x-small; FONT-FAMILY: Arial, =
'Albany AMT', Helvetica, Helv; FONT-WEIGHT: normal; COLOR: #000000; =
FONT-STYLE: normal; BACKGROUND-COLOR: #fafbfe
}
.list5 {
	LIST-STYLE-TYPE: square; FONT-SIZE: x-small; FONT-FAMILY: Arial, =
'Albany AMT', Helvetica, Helv; FONT-WEIGHT: normal; COLOR: #000000; =
FONT-STYLE: normal; BACKGROUND-COLOR: #fafbfe
}
.list6 {
	LIST-STYLE-TYPE: square; FONT-SIZE: x-small; FONT-FAMILY: Arial, =
'Albany AMT', Helvetica, Helv; FONT-WEIGHT: normal; COLOR: #000000; =
FONT-STYLE: normal; BACKGROUND-COLOR: #fafbfe
}
.list7 {
	LIST-STYLE-TYPE: square; FONT-SIZE: x-small; FONT-FAMILY: Arial, =
'Albany AMT', Helvetica, Helv; FONT-WEIGHT: normal; COLOR: #000000; =
FONT-STYLE: normal; BACKGROUND-COLOR: #fafbfe
}
.list8 {
	LIST-STYLE-TYPE: square; FONT-SIZE: x-small; FONT-FAMILY: Arial, =
'Albany AMT', Helvetica, Helv; FONT-WEIGHT: normal; COLOR: #000000; =
FONT-STYLE: normal; BACKGROUND-COLOR: #fafbfe
}
.list9 {
	LIST-STYLE-TYPE: square; FONT-SIZE: x-small; FONT-FAMILY: Arial, =
'Albany AMT', Helvetica, Helv; FONT-WEIGHT: normal; COLOR: #000000; =
FONT-STYLE: normal; BACKGROUND-COLOR: #fafbfe
}
.listitem {
	LIST-STYLE-TYPE: disc; FONT-SIZE: x-small; FONT-FAMILY: Arial, 'Albany =
AMT', Helvetica, Helv; FONT-WEIGHT: normal; COLOR: #000000; FONT-STYLE: =
normal; BACKGROUND-COLOR: #fafbfe
}
.listitem10 {
	LIST-STYLE-TYPE: square; FONT-SIZE: x-small; FONT-FAMILY: Arial, =
'Albany AMT', Helvetica, Helv; FONT-WEIGHT: normal; COLOR: #000000; =
FONT-STYLE: normal; BACKGROUND-COLOR: #fafbfe
}
.listitem2 {
	LIST-STYLE-TYPE: circle; FONT-SIZE: x-small; FONT-FAMILY: Arial, =
'Albany AMT', Helvetica, Helv; FONT-WEIGHT: normal; COLOR: #000000; =
FONT-STYLE: normal; BACKGROUND-COLOR: #fafbfe
}
.listitem3 {
	LIST-STYLE-TYPE: square; FONT-SIZE: x-small; FONT-FAMILY: Arial, =
'Albany AMT', Helvetica, Helv; FONT-WEIGHT: normal; COLOR: #000000; =
FONT-STYLE: normal; BACKGROUND-COLOR: #fafbfe
}
.listitem4 {
	LIST-STYLE-TYPE: square; FONT-SIZE: x-small; FONT-FAMILY: Arial, =
'Albany AMT', Helvetica, Helv; FONT-WEIGHT: normal; COLOR: #000000; =
FONT-STYLE: normal; BACKGROUND-COLOR: #fafbfe
}
.listitem5 {
	LIST-STYLE-TYPE: square; FONT-SIZE: x-small; FONT-FAMILY: Arial, =
'Albany AMT', Helvetica, Helv; FONT-WEIGHT: normal; COLOR: #000000; =
FONT-STYLE: normal; BACKGROUND-COLOR: #fafbfe
}
.listitem6 {
	LIST-STYLE-TYPE: square; FONT-SIZE: x-small; FONT-FAMILY: Arial, =
'Albany AMT', Helvetica, Helv; FONT-WEIGHT: normal; COLOR: #000000; =
FONT-STYLE: normal; BACKGROUND-COLOR: #fafbfe
}
.listitem7 {
	LIST-STYLE-TYPE: square; FONT-SIZE: x-small; FONT-FAMILY: Arial, =
'Albany AMT', Helvetica, Helv; FONT-WEIGHT: normal; COLOR: #000000; =
FONT-STYLE: normal; BACKGROUND-COLOR: #fafbfe
}
.listitem8 {
	LIST-STYLE-TYPE: square; FONT-SIZE: x-small; FONT-FAMILY: Arial, =
'Albany AMT', Helvetica, Helv; FONT-WEIGHT: normal; COLOR: #000000; =
FONT-STYLE: normal; BACKGROUND-COLOR: #fafbfe
}
.listitem9 {
	LIST-STYLE-TYPE: square; FONT-SIZE: x-small; FONT-FAMILY: Arial, =
'Albany AMT', Helvetica, Helv; FONT-WEIGHT: normal; COLOR: #000000; =
FONT-STYLE: normal; BACKGROUND-COLOR: #fafbfe
}
.note {
	FONT-SIZE: x-small; FONT-FAMILY: Arial, 'Albany AMT', Helvetica, Helv; =
FONT-WEIGHT: normal; COLOR: #112277; FONT-STYLE: normal; =
BACKGROUND-COLOR: #fafbfe
}
.notebanner {
	FONT-SIZE: x-small; FONT-FAMILY: Arial, 'Albany AMT', Helvetica, Helv; =
FONT-WEIGHT: bold; COLOR: #112277; FONT-STYLE: normal; BACKGROUND-COLOR: =
#fafbfe
}
.notecontent {
	FONT-SIZE: x-small; FONT-FAMILY: Arial, 'Albany AMT', Helvetica, Helv; =
FONT-WEIGHT: normal; COLOR: #112277; FONT-STYLE: normal; =
BACKGROUND-COLOR: #fafbfe
}
.notecontentfixed {
	FONT-SIZE: x-small; FONT-FAMILY: 'Courier New', Courier; FONT-WEIGHT: =
normal; COLOR: #112277; FONT-STYLE: normal; BACKGROUND-COLOR: #fafbfe
}
.output {
	FONT-SIZE: x-small; BORDER-TOP: #c1c1c1 1px solid; FONT-FAMILY: Arial, =
'Albany AMT', Helvetica, Helv; BORDER-RIGHT: #c1c1c1 1px solid; =
BORDER-COLLAPSE: separate; BORDER-BOTTOM: #c1c1c1 1px solid; =
FONT-WEIGHT: normal; COLOR: #000000; FONT-STYLE: normal; BORDER-SPACING: =
1px; BORDER-LEFT: #c1c1c1 1px solid; BACKGROUND-COLOR: #fafbfe
}
.pageno {
	FONT-SIZE: x-small; FONT-FAMILY: Arial, 'Albany AMT', Helvetica, Helv; =
VERTICAL-ALIGN: top; FONT-WEIGHT: bold; COLOR: #112277; FONT-STYLE: =
normal; TEXT-ALIGN: right; BORDER-SPACING: 0px; BACKGROUND-COLOR: =
#fafbfe
}
.pages {
	LIST-STYLE-TYPE: decimal; FONT-SIZE: x-small; FONT-FAMILY: Arial, =
'Albany AMT', Helvetica, Helv; FONT-WEIGHT: normal; COLOR: #000000; =
FONT-STYLE: normal; MARGIN-LEFT: 8px; BACKGROUND-COLOR: #fafbfe; =
MARGIN-RIGHT: 8px
}
.pagesdate {
	FONT-SIZE: x-small; FONT-FAMILY: Arial, 'Albany AMT', Helvetica, Helv; =
WIDTH: 100%; FONT-WEIGHT: normal; COLOR: #000000; FONT-STYLE: normal; =
BACKGROUND-COLOR: #fafbfe
}
.pagesitem {
	LIST-STYLE-TYPE: none; FONT-SIZE: x-small; FONT-FAMILY: Arial, 'Albany =
AMT', Helvetica, Helv; FONT-WEIGHT: normal; COLOR: #000000; FONT-STYLE: =
normal; MARGIN-LEFT: 6pt
}
.pagesproclabel {
	FONT-SIZE: x-small; FONT-FAMILY: Arial, 'Albany AMT', Helvetica, Helv; =
FONT-WEIGHT: bold; COLOR: #112277; FONT-STYLE: normal; BACKGROUND-COLOR: =
#fafbfe
}
.pagesprocname {
	FONT-SIZE: x-small; FONT-FAMILY: Arial, 'Albany AMT', Helvetica, Helv; =
FONT-WEIGHT: bold; COLOR: #112277; FONT-STYLE: normal; BACKGROUND-COLOR: =
#fafbfe
}
.pagestitle {
	FONT-SIZE: x-small; FONT-FAMILY: Arial, 'Albany AMT', Helvetica, Helv; =
FONT-WEIGHT: bold; COLOR: #112277; FONT-STYLE: italic; BACKGROUND-COLOR: =
#fafbfe
}
.paragraph {
	FONT-SIZE: x-small; FONT-FAMILY: Arial, 'Albany AMT', Helvetica, Helv; =
FONT-WEIGHT: normal; COLOR: #000000; FONT-STYLE: normal; =
BACKGROUND-COLOR: #fafbfe
}
.parskip {
	FONT-SIZE: x-small; BORDER-TOP: #000000 0px solid; FONT-FAMILY: Arial, =
'Albany AMT', Helvetica, Helv; BORDER-RIGHT: #000000 0px solid; =
BORDER-BOTTOM: #000000 0px solid; FONT-WEIGHT: bold; FONT-STYLE: normal; =
BORDER-SPACING: 0px; BORDER-LEFT: #000000 0px solid
}
.prepage {
	FONT-SIZE: x-small; FONT-FAMILY: Arial, 'Albany AMT', Helvetica, Helv; =
FONT-WEIGHT: normal; COLOR: #112277; FONT-STYLE: normal; TEXT-ALIGN: =
left; BACKGROUND-COLOR: #fafbfe
}
.proctitle {
	FONT-SIZE: x-small; FONT-FAMILY: Arial, 'Albany AMT', Helvetica, Helv; =
FONT-WEIGHT: bold; COLOR: #112277; FONT-STYLE: normal; BACKGROUND-COLOR: =
#fafbfe
}
.proctitlefixed {
	FONT-SIZE: x-small; FONT-FAMILY: 'Courier New', Courier, monospace; =
FONT-WEIGHT: bold; COLOR: #112277; FONT-STYLE: normal; BACKGROUND-COLOR: =
#fafbfe
}
.rowfooter {
	FONT-SIZE: x-small; BORDER-TOP: #b0b7bb 0px solid; FONT-FAMILY: Arial, =
'Albany AMT', Helvetica, Helv; BORDER-RIGHT: #b0b7bb 1px solid; =
BORDER-BOTTOM: #b0b7bb 1px solid; FONT-WEIGHT: bold; COLOR: #112277; =
FONT-STYLE: normal; BORDER-LEFT: #b0b7bb 0px solid; BACKGROUND-COLOR: =
#edf2f9
}
.rowfooteremphasis {
	FONT-SIZE: x-small; BORDER-TOP: #b0b7bb 0px solid; FONT-FAMILY: Arial, =
'Albany AMT', Helvetica, Helv; BORDER-RIGHT: #b0b7bb 1px solid; =
BORDER-BOTTOM: #b0b7bb 1px solid; FONT-WEIGHT: normal; COLOR: #112277; =
FONT-STYLE: italic; BORDER-LEFT: #b0b7bb 0px solid; BACKGROUND-COLOR: =
#edf2f9
}
.rowfooteremphasisfixed {
	FONT-SIZE: x-small; BORDER-TOP: #b0b7bb 0px solid; FONT-FAMILY: =
'Courier New', Courier, monospace; BORDER-RIGHT: #b0b7bb 1px solid; =
BORDER-BOTTOM: #b0b7bb 1px solid; FONT-WEIGHT: normal; COLOR: #112277; =
FONT-STYLE: italic; BORDER-LEFT: #b0b7bb 0px solid; BACKGROUND-COLOR: =
#edf2f9
}
.rowfooterempty {
	FONT-SIZE: x-small; BORDER-TOP: #b0b7bb 0px solid; FONT-FAMILY: Arial, =
'Albany AMT', Helvetica, Helv; BORDER-RIGHT: #b0b7bb 1px solid; =
BORDER-BOTTOM: #b0b7bb 1px solid; FONT-WEIGHT: bold; COLOR: #112277; =
FONT-STYLE: normal; BORDER-LEFT: #b0b7bb 0px solid; BACKGROUND-COLOR: =
#edf2f9
}
.rowfooterfixed {
	FONT-SIZE: x-small; BORDER-TOP: #b0b7bb 0px solid; FONT-FAMILY: =
'Courier New', Courier; BORDER-RIGHT: #b0b7bb 1px solid; BORDER-BOTTOM: =
#b0b7bb 1px solid; FONT-WEIGHT: normal; COLOR: #112277; FONT-STYLE: =
normal; BORDER-LEFT: #b0b7bb 0px solid; BACKGROUND-COLOR: #edf2f9
}
.rowfooterstrong {
	FONT-SIZE: x-small; BORDER-TOP: #b0b7bb 0px solid; FONT-FAMILY: Arial, =
'Albany AMT', Helvetica, Helv; BORDER-RIGHT: #b0b7bb 1px solid; =
BORDER-BOTTOM: #b0b7bb 1px solid; FONT-WEIGHT: bold; COLOR: #112277; =
FONT-STYLE: normal; BORDER-LEFT: #b0b7bb 0px solid; BACKGROUND-COLOR: =
#edf2f9
}
.rowfooterstrongfixed {
	FONT-SIZE: x-small; BORDER-TOP: #b0b7bb 0px solid; FONT-FAMILY: =
'Courier New', Courier, monospace; BORDER-RIGHT: #b0b7bb 1px solid; =
BORDER-BOTTOM: #b0b7bb 1px solid; FONT-WEIGHT: bold; COLOR: #112277; =
FONT-STYLE: normal; BORDER-LEFT: #b0b7bb 0px solid; BACKGROUND-COLOR: =
#edf2f9
}
.rowheader {
	FONT-SIZE: x-small; BORDER-TOP: #b0b7bb 0px solid; FONT-FAMILY: Arial, =
'Albany AMT', Helvetica, Helv; BORDER-RIGHT: #b0b7bb 1px solid; =
BORDER-BOTTOM: #b0b7bb 1px solid; FONT-WEIGHT: bold; COLOR: #112277; =
FONT-STYLE: normal; BORDER-LEFT: #b0b7bb 0px solid; BACKGROUND-COLOR: =
#edf2f9
}
.rowheaderemphasis {
	FONT-SIZE: x-small; BORDER-TOP: #b0b7bb 0px solid; FONT-FAMILY: Arial, =
'Albany AMT', Helvetica, Helv; BORDER-RIGHT: #b0b7bb 1px solid; =
BORDER-BOTTOM: #b0b7bb 1px solid; FONT-WEIGHT: normal; COLOR: #112277; =
FONT-STYLE: italic; BORDER-LEFT: #b0b7bb 0px solid; BACKGROUND-COLOR: =
#edf2f9
}
.rowheaderemphasisfixed {
	FONT-SIZE: x-small; BORDER-TOP: #b0b7bb 0px solid; FONT-FAMILY: =
'Courier New', Courier, monospace; BORDER-RIGHT: #b0b7bb 1px solid; =
BORDER-BOTTOM: #b0b7bb 1px solid; FONT-WEIGHT: normal; COLOR: #112277; =
FONT-STYLE: italic; BORDER-LEFT: #b0b7bb 0px solid; BACKGROUND-COLOR: =
#edf2f9
}
.rowheaderempty {
	FONT-SIZE: x-small; BORDER-TOP: #b0b7bb 0px solid; FONT-FAMILY: Arial, =
'Albany AMT', Helvetica, Helv; BORDER-RIGHT: #b0b7bb 1px solid; =
BORDER-BOTTOM: #b0b7bb 1px solid; FONT-WEIGHT: bold; COLOR: #112277; =
FONT-STYLE: normal; BORDER-LEFT: #b0b7bb 0px solid; BACKGROUND-COLOR: =
#edf2f9
}
.rowheaderfixed {
	FONT-SIZE: x-small; BORDER-TOP: #b0b7bb 0px solid; FONT-FAMILY: =
'Courier New', Courier; BORDER-RIGHT: #b0b7bb 1px solid; BORDER-BOTTOM: =
#b0b7bb 1px solid; FONT-WEIGHT: normal; COLOR: #112277; FONT-STYLE: =
normal; BORDER-LEFT: #b0b7bb 0px solid; BACKGROUND-COLOR: #edf2f9
}
.rowheaderstrong {
	FONT-SIZE: x-small; BORDER-TOP: #b0b7bb 0px solid; FONT-FAMILY: Arial, =
'Albany AMT', Helvetica, Helv; BORDER-RIGHT: #b0b7bb 1px solid; =
BORDER-BOTTOM: #b0b7bb 1px solid; FONT-WEIGHT: bold; COLOR: #112277; =
FONT-STYLE: normal; BORDER-LEFT: #b0b7bb 0px solid; BACKGROUND-COLOR: =
#edf2f9
}
.rowheaderstrongfixed {
	FONT-SIZE: x-small; BORDER-TOP: #b0b7bb 0px solid; FONT-FAMILY: =
'Courier New', Courier, monospace; BORDER-RIGHT: #b0b7bb 1px solid; =
BORDER-BOTTOM: #b0b7bb 1px solid; FONT-WEIGHT: bold; COLOR: #112277; =
FONT-STYLE: normal; BORDER-LEFT: #b0b7bb 0px solid; BACKGROUND-COLOR: =
#edf2f9
}
.systemfooter {
	FONT-SIZE: x-small; FONT-FAMILY: Arial, 'Albany AMT', Helvetica, Helv; =
FONT-WEIGHT: normal; COLOR: #112277; FONT-STYLE: normal; =
BACKGROUND-COLOR: #fafbfe
}
.systemfooter10 {
	FONT-SIZE: x-small; FONT-FAMILY: Arial, 'Albany AMT', Helvetica, Helv; =
FONT-WEIGHT: normal; COLOR: #112277; FONT-STYLE: normal; =
BACKGROUND-COLOR: #fafbfe
}
.systemfooter2 {
	FONT-SIZE: x-small; FONT-FAMILY: Arial, 'Albany AMT', Helvetica, Helv; =
FONT-WEIGHT: normal; COLOR: #112277; FONT-STYLE: normal; =
BACKGROUND-COLOR: #fafbfe
}
.systemfooter3 {
	FONT-SIZE: x-small; FONT-FAMILY: Arial, 'Albany AMT', Helvetica, Helv; =
FONT-WEIGHT: normal; COLOR: #112277; FONT-STYLE: normal; =
BACKGROUND-COLOR: #fafbfe
}
.systemfooter4 {
	FONT-SIZE: x-small; FONT-FAMILY: Arial, 'Albany AMT', Helvetica, Helv; =
FONT-WEIGHT: normal; COLOR: #112277; FONT-STYLE: normal; =
BACKGROUND-COLOR: #fafbfe
}
.systemfooter5 {
	FONT-SIZE: x-small; FONT-FAMILY: Arial, 'Albany AMT', Helvetica, Helv; =
FONT-WEIGHT: normal; COLOR: #112277; FONT-STYLE: normal; =
BACKGROUND-COLOR: #fafbfe
}
.systemfooter6 {
	FONT-SIZE: x-small; FONT-FAMILY: Arial, 'Albany AMT', Helvetica, Helv; =
FONT-WEIGHT: normal; COLOR: #112277; FONT-STYLE: normal; =
BACKGROUND-COLOR: #fafbfe
}
.systemfooter7 {
	FONT-SIZE: x-small; FONT-FAMILY: Arial, 'Albany AMT', Helvetica, Helv; =
FONT-WEIGHT: normal; COLOR: #112277; FONT-STYLE: normal; =
BACKGROUND-COLOR: #fafbfe
}
.systemfooter8 {
	FONT-SIZE: x-small; FONT-FAMILY: Arial, 'Albany AMT', Helvetica, Helv; =
FONT-WEIGHT: normal; COLOR: #112277; FONT-STYLE: normal; =
BACKGROUND-COLOR: #fafbfe
}
.systemfooter9 {
	FONT-SIZE: x-small; FONT-FAMILY: Arial, 'Albany AMT', Helvetica, Helv; =
FONT-WEIGHT: normal; COLOR: #112277; FONT-STYLE: normal; =
BACKGROUND-COLOR: #fafbfe
}
.systemtitle {
	FONT-SIZE: small; FONT-FAMILY: Arial, 'Albany AMT', Helvetica, Helv; =
FONT-WEIGHT: bold; COLOR: #112277; FONT-STYLE: normal; BACKGROUND-COLOR: =
#fafbfe
}
.systemtitle10 {
	FONT-SIZE: small; FONT-FAMILY: Arial, 'Albany AMT', Helvetica, Helv; =
FONT-WEIGHT: bold; COLOR: #112277; FONT-STYLE: normal; BACKGROUND-COLOR: =
#fafbfe
}
.systemtitle2 {
	FONT-SIZE: small; FONT-FAMILY: Arial, 'Albany AMT', Helvetica, Helv; =
FONT-WEIGHT: bold; COLOR: #112277; FONT-STYLE: normal; BACKGROUND-COLOR: =
#fafbfe
}
.systemtitle3 {
	FONT-SIZE: small; FONT-FAMILY: Arial, 'Albany AMT', Helvetica, Helv; =
FONT-WEIGHT: bold; COLOR: #112277; FONT-STYLE: normal; BACKGROUND-COLOR: =
#fafbfe
}
.systemtitle4 {
	FONT-SIZE: small; FONT-FAMILY: Arial, 'Albany AMT', Helvetica, Helv; =
FONT-WEIGHT: bold; COLOR: #112277; FONT-STYLE: normal; BACKGROUND-COLOR: =
#fafbfe
}
.systemtitle5 {
	FONT-SIZE: small; FONT-FAMILY: Arial, 'Albany AMT', Helvetica, Helv; =
FONT-WEIGHT: bold; COLOR: #112277; FONT-STYLE: normal; BACKGROUND-COLOR: =
#fafbfe
}
.systemtitle6 {
	FONT-SIZE: small; FONT-FAMILY: Arial, 'Albany AMT', Helvetica, Helv; =
FONT-WEIGHT: bold; COLOR: #112277; FONT-STYLE: normal; BACKGROUND-COLOR: =
#fafbfe
}
.systemtitle7 {
	FONT-SIZE: small; FONT-FAMILY: Arial, 'Albany AMT', Helvetica, Helv; =
FONT-WEIGHT: bold; COLOR: #112277; FONT-STYLE: normal; BACKGROUND-COLOR: =
#fafbfe
}
.systemtitle8 {
	FONT-SIZE: small; FONT-FAMILY: Arial, 'Albany AMT', Helvetica, Helv; =
FONT-WEIGHT: bold; COLOR: #112277; FONT-STYLE: normal; BACKGROUND-COLOR: =
#fafbfe
}
.systemtitle9 {
	FONT-SIZE: small; FONT-FAMILY: Arial, 'Albany AMT', Helvetica, Helv; =
FONT-WEIGHT: bold; COLOR: #112277; FONT-STYLE: normal; BACKGROUND-COLOR: =
#fafbfe
}
.systitleandfootercontainer {
	FONT-SIZE: x-small; BORDER-TOP: #000000 0px solid; FONT-FAMILY: Arial, =
'Albany AMT', Helvetica, Helv; BORDER-RIGHT: #000000 0px solid; WIDTH: =
100%; BORDER-BOTTOM: #000000 0px solid; FONT-WEIGHT: normal; COLOR: =
#000000; FONT-STYLE: normal; BORDER-SPACING: 1px; BORDER-LEFT: #000000 =
0px solid; BACKGROUND-COLOR: #fafbfe
}
.table {
	BORDER-TOP: #c1c1c1 1px solid; BORDER-RIGHT: #c1c1c1 0px solid; =
BORDER-COLLAPSE: collapse; BORDER-BOTTOM: #c1c1c1 0px solid; =
BORDER-SPACING: 0px; BORDER-LEFT: #c1c1c1 1px solid
}
.top_stacked_value {
	BORDER-TOP: 0px; BORDER-RIGHT: 0px; BORDER-BOTTOM: 0px; PADDING-BOTTOM: =
1px; BORDER-LEFT: 0px
}
.middle_stacked_value {
	BORDER-TOP: 0px; BORDER-RIGHT: 0px; BORDER-BOTTOM: 0px; PADDING-BOTTOM: =
1px; PADDING-TOP: 1px; BORDER-LEFT: 0px
}
.bottom_stacked_value {
	BORDER-TOP: 0px; BORDER-RIGHT: 0px; BORDER-BOTTOM: 0px; PADDING-TOP: =
1px; BORDER-LEFT: 0px
}
.titleandnotecontainer {
	FONT-SIZE: x-small; BORDER-TOP: #000000 0px solid; FONT-FAMILY: Arial, =
'Albany AMT', Helvetica, Helv; BORDER-RIGHT: #000000 0px solid; WIDTH: =
100%; BORDER-BOTTOM: #000000 0px solid; FONT-WEIGHT: normal; COLOR: =
#000000; FONT-STYLE: normal; BORDER-SPACING: 1px; BORDER-LEFT: #000000 =
0px solid; BACKGROUND-COLOR: #fafbfe
}
.titlesandfooters {
	FONT-SIZE: x-small; FONT-FAMILY: Arial, 'Albany AMT', Helvetica, Helv; =
FONT-WEIGHT: bold; COLOR: #112277; FONT-STYLE: normal; BACKGROUND-COLOR: =
#fafbfe
}
.usertext {
	FONT-SIZE: x-small; FONT-FAMILY: Arial, 'Albany AMT', Helvetica, Helv; =
FONT-WEIGHT: normal; COLOR: #112277; FONT-STYLE: normal; =
BACKGROUND-COLOR: #fafbfe
}
.visitedlink {
	COLOR: #800080
}
.warnbanner {
	FONT-SIZE: x-small; FONT-FAMILY: Arial, 'Albany AMT', Helvetica, Helv; =
FONT-WEIGHT: bold; COLOR: #112277; FONT-STYLE: normal; BACKGROUND-COLOR: =
#fafbfe
}
.warncontent {
	FONT-SIZE: x-small; FONT-FAMILY: Arial, 'Albany AMT', Helvetica, Helv; =
FONT-WEIGHT: normal; COLOR: #112277; FONT-STYLE: normal; =
BACKGROUND-COLOR: #fafbfe
}
.warncontentfixed {
	FONT-SIZE: x-small; FONT-FAMILY: 'Courier New', Courier; FONT-WEIGHT: =
normal; COLOR: #112277; FONT-STYLE: normal; BACKGROUND-COLOR: #fafbfe
}
.l {
	TEXT-ALIGN: left
}
.c {
	TEXT-ALIGN: center
}
.r {
	TEXT-ALIGN: right
}
.d {
	TEXT-ALIGN: right
}
.j {
	TEXT-ALIGN: justify
}
.t {
	VERTICAL-ALIGN: top
}
.m {
	VERTICAL-ALIGN: middle
}
.b {
	VERTICAL-ALIGN: bottom
}
TD {
	VERTICAL-ALIGN: top
}
TH {
	VERTICAL-ALIGN: top
}
.stacked_cell {
	PADDING-BOTTOM: 0px; PADDING-TOP: 0px; PADDING-LEFT: 0px; =
PADDING-RIGHT: 0px
}
</STYLE>

<SCRIPT language=3Djavascript type=3Dtext/javascript>
<!--=20
function startup(){

}
function shutdown(){

}

//-->
</SCRIPT>
</HEAD>
<BODY class=3Dbody onload=3Dstartup() onunload=3Dshutdown()>
<SCRIPT language=3Djavascript type=3Dtext/javascript>
<!--=20
var _info =3D navigator.userAgent
var _ie =3D (_info.indexOf("MSIE") > 0
          && _info.indexOf("Win") > 0
          && _info.indexOf("Windows 3.1") < 0);
var _ie64 =3D _info.indexOf("x64") > 0

//-->
</SCRIPT>

<DIV class=3Dbranch><A name=3DIDX></A>
<TABLE class=3Dsystitleandfootercontainer cellSpacing=3D1 =
cellPadding=3D1 rules=3Dnone=20
width=3D"100%" summary=3D"Page Layout" border=3D0 frame=3Dvoid>
  <TBODY>
  <TR>
    <TD class=3D"c systemtitle">The SAS =
System</TD></TR></TBODY></TABLE><BR>
<DIV>
<DIV align=3Dcenter>
<TABLE class=3Dtable borderColor=3D#c1c1c1 cellSpacing=3D0 =
cellPadding=3D5 rules=3Dall=20
summary=3D"Procedure Print: Data Set ICDATA.IC_2" frame=3Dbox>
  <COLGROUP>
  <COL></COLGROUP>
  <COLGROUP>
  <COL>
  <COL>
  <COL>
  <COL>
  <COL>
  <COL>
  <COL>
  <COL>
  <COL>
  <COL>
  <COL>
  <COL>
  <COL>
  <COL>
  <COL>
  <COL>
  <COL>
  <COL></COLGROUP>
  <THEAD>
  <TR>
    <TH class=3D"r header" scope=3Dcol>Obs</TH>
    <TH class=3D"l header" scope=3Dcol>IS_SEX</TH>
    <TH class=3D"r header" scope=3Dcol>IS_AGE</TH>
    <TH class=3D"l header" scope=3Dcol>IC_MARISTAT</TH>
    <TH class=3D"r header" scope=3Dcol>IC_SCHOOLDU</TH>
    <TH class=3D"r header" scope=3Dcol>IC_HHMEMNUM</TH>
    <TH class=3D"l header" scope=3Dcol>IC_ALCFRQ</TH>
    <TH class=3D"l header" scope=3Dcol>IC_ALCDOSTX</TH>
    <TH class=3D"l header" scope=3Dcol>IC_ALCUSE</TH>
    <TH class=3D"l header" scope=3Dcol>IC_SMOKHX</TH>
    <TH class=3D"l header" scope=3Dcol>IC_DMDX</TH>
    <TH class=3D"l header" scope=3Dcol>IC_COUGH</TH>
    <TH class=3D"r header" scope=3Dcol>IC_COUGHDUR</TH>
    <TH class=3D"l header" scope=3Dcol>IC_COUGHUNK</TH>
    <TH class=3D"l header" scope=3Dcol>IC_COUGHBLD</TH>
    <TH class=3D"l header" scope=3Dcol>IC_COUGHCAT</TH>
    <TH class=3D"r header" scope=3Dcol>IC_WEIGHT</TH>
    <TH class=3D"l header" scope=3Dcol>ZN_AFBQUAN</TH>
    <TH class=3D"r header" scope=3Dcol>time2pos_days</TH></TR></THEAD>
  <TBODY>
  <TR>
    <TH class=3D"r rowheader" scope=3Drow>1</TH>
    <TD class=3D"l data">Male</TD>
    <TD class=3D"r data">.</TD>
    <TD class=3D"l data">Married/Living together</TD>
    <TD class=3D"r data">3</TD>
    <TD class=3D"r data">4</TD>
    <TD class=3D"l data">4</TD>
    <TD class=3D"l data">0</TD>
    <TD class=3D"l data">0</TD>
    <TD class=3D"l data">Yes, former</TD>
    <TD class=3D"l data">No</TD>
    <TD class=3D"l data">Yes</TD>
    <TD class=3D"r data">2</TD>
    <TD class=3D"l data">&nbsp;</TD>
    <TD class=3D"l data">No</TD>
    <TD class=3D"l data">&nbsp;</TD>
    <TD class=3D"r data">53.2</TD>
    <TD class=3D"l data">3+</TD>
    <TD class=3D"r data">11</TD></TR>
  <TR>
    <TH class=3D"r rowheader" scope=3Drow>2</TH>
    <TD class=3D"l data">Male</TD>
    <TD class=3D"r data">65</TD>
    <TD class=3D"l data">Widowed</TD>
    <TD class=3D"r data">0</TD>
    <TD class=3D"r data">6</TD>
    <TD class=3D"l data">3</TD>
    <TD class=3D"l data">1</TD>
    <TD class=3D"l data">3</TD>
    <TD class=3D"l data">Yes, current</TD>
    <TD class=3D"l data">No</TD>
    <TD class=3D"l data">Yes</TD>
    <TD class=3D"r data">2</TD>
    <TD class=3D"l data">&nbsp;</TD>
    <TD class=3D"l data">No</TD>
    <TD class=3D"l data">&nbsp;</TD>
    <TD class=3D"r data">47.7</TD>
    <TD class=3D"l data">3+</TD>
    <TD class=3D"r data">11</TD></TR>
  <TR>
    <TH class=3D"r rowheader" scope=3Drow>3</TH>
    <TD class=3D"l data">Male</TD>
    <TD class=3D"r data">58</TD>
    <TD class=3D"l data">Married/Living together</TD>
    <TD class=3D"r data">3</TD>
    <TD class=3D"r data">4</TD>
    <TD class=3D"l data">0</TD>
    <TD class=3D"l data">&nbsp;</TD>
    <TD class=3D"l data">&nbsp;</TD>
    <TD class=3D"l data">No, never</TD>
    <TD class=3D"l data">Yes</TD>
    <TD class=3D"l data">Yes</TD>
    <TD class=3D"r data">2</TD>
    <TD class=3D"l data">&nbsp;</TD>
    <TD class=3D"l data">No</TD>
    <TD class=3D"l data">&nbsp;</TD>
    <TD class=3D"r data">51.7</TD>
    <TD class=3D"l data">2+</TD>
    <TD class=3D"r data">6</TD></TR>
  <TR>
    <TH class=3D"r rowheader" scope=3Drow>4</TH>
    <TD class=3D"l data">Male</TD>
    <TD class=3D"r data">43</TD>
    <TD class=3D"l data">Married/Living together</TD>
    <TD class=3D"r data">10</TD>
    <TD class=3D"r data">3</TD>
    <TD class=3D"l data">1</TD>
    <TD class=3D"l data">0</TD>
    <TD class=3D"l data">4</TD>
    <TD class=3D"l data">Yes, current</TD>
    <TD class=3D"l data">No</TD>
    <TD class=3D"l data">Yes</TD>
    <TD class=3D"r data">2</TD>
    <TD class=3D"l data">&nbsp;</TD>
    <TD class=3D"l data">No</TD>
    <TD class=3D"l data">&nbsp;</TD>
    <TD class=3D"r data">54.4</TD>
    <TD class=3D"l data">1+</TD>
    <TD class=3D"r data">7</TD></TR>
  <TR>
    <TH class=3D"r rowheader" scope=3Drow>5</TH>
    <TD class=3D"l data">Male</TD>
    <TD class=3D"r data">.</TD>
    <TD class=3D"l data">Married/Living together</TD>
    <TD class=3D"r data">15</TD>
    <TD class=3D"r data">4</TD>
    <TD class=3D"l data">1</TD>
    <TD class=3D"l data">0</TD>
    <TD class=3D"l data">0</TD>
    <TD class=3D"l data">Yes, former</TD>
    <TD class=3D"l data">Yes</TD>
    <TD class=3D"l data">Yes</TD>
    <TD class=3D"r data">4</TD>
    <TD class=3D"l data">&nbsp;</TD>
    <TD class=3D"l data">No</TD>
    <TD class=3D"l data">&nbsp;</TD>
    <TD class=3D"r data">50.0</TD>
    <TD class=3D"l data">1+</TD>
    <TD class=3D"r data">8</TD></TR>
  <TR>
    <TH class=3D"r rowheader" scope=3Drow>6</TH>
    <TD class=3D"l data">Female</TD>
    <TD class=3D"r data">.</TD>
    <TD class=3D"l data">Never married</TD>
    <TD class=3D"r data">15</TD>
    <TD class=3D"r data">5</TD>
    <TD class=3D"l data">0</TD>
    <TD class=3D"l data">&nbsp;</TD>
    <TD class=3D"l data">&nbsp;</TD>
    <TD class=3D"l data">No, never</TD>
    <TD class=3D"l data">No</TD>
    <TD class=3D"l data">Yes</TD>
    <TD class=3D"r data">4</TD>
    <TD class=3D"l data">&nbsp;</TD>
    <TD class=3D"l data">Yes</TD>
    <TD class=3D"l data">&nbsp;</TD>
    <TD class=3D"r data">37.6</TD>
    <TD class=3D"l data">2+</TD>
    <TD class=3D"r data">7</TD></TR>
  <TR>
    <TH class=3D"r rowheader" scope=3Drow>7</TH>
    <TD class=3D"l data">Male</TD>
    <TD class=3D"r data">40</TD>
    <TD class=3D"l data">Married/Living together</TD>
    <TD class=3D"r data">5</TD>
    <TD class=3D"r data">5</TD>
    <TD class=3D"l data">1</TD>
    <TD class=3D"l data">0</TD>
    <TD class=3D"l data">1</TD>
    <TD class=3D"l data">Yes, former</TD>
    <TD class=3D"l data">Yes</TD>
    <TD class=3D"l data">Yes</TD>
    <TD class=3D"r data">4</TD>
    <TD class=3D"l data">&nbsp;</TD>
    <TD class=3D"l data">Yes</TD>
    <TD class=3D"l data">&nbsp;</TD>
    <TD class=3D"r data">46.0</TD>
    <TD class=3D"l data">3+</TD>
    <TD class=3D"r data">5</TD></TR>
  <TR>
    <TH class=3D"r rowheader" scope=3Drow>8</TH>
    <TD class=3D"l data">Male</TD>
    <TD class=3D"r data">.</TD>
    <TD class=3D"l data">Never married</TD>
    <TD class=3D"r data">5</TD>
    <TD class=3D"r data">3</TD>
    <TD class=3D"l data">2</TD>
    <TD class=3D"l data">0</TD>
    <TD class=3D"l data">0</TD>
    <TD class=3D"l data">Yes, former</TD>
    <TD class=3D"l data">No</TD>
    <TD class=3D"l data">Yes</TD>
    <TD class=3D"r data">4</TD>
    <TD class=3D"l data">&nbsp;</TD>
    <TD class=3D"l data">No</TD>
    <TD class=3D"l data">&nbsp;</TD>
    <TD class=3D"r data">41.2</TD>
    <TD class=3D"l data">3+</TD>
    <TD class=3D"r data">5</TD></TR>
  <TR>
    <TH class=3D"r rowheader" scope=3Drow>9</TH>
    <TD class=3D"l data">Male</TD>
    <TD class=3D"r data">.</TD>
    <TD class=3D"l data">Married/Living together</TD>
    <TD class=3D"r data">5</TD>
    <TD class=3D"r data">3</TD>
    <TD class=3D"l data">1</TD>
    <TD class=3D"l data">0</TD>
    <TD class=3D"l data">1</TD>
    <TD class=3D"l data">Yes, former</TD>
    <TD class=3D"l data">No</TD>
    <TD class=3D"l data">Yes</TD>
    <TD class=3D"r data">4</TD>
    <TD class=3D"l data">&nbsp;</TD>
    <TD class=3D"l data">No</TD>
    <TD class=3D"l data">&nbsp;</TD>
    <TD class=3D"r data">38.0</TD>
    <TD class=3D"l data">1+</TD>
    <TD class=3D"r data">10</TD></TR>
  <TR>
    <TH class=3D"r rowheader" scope=3Drow>10</TH>
    <TD class=3D"l data">Female</TD>
    <TD class=3D"r data">60</TD>
    <TD class=3D"l data">Married/Living together</TD>
    <TD class=3D"r data">3</TD>
    <TD class=3D"r data">2</TD>
    <TD class=3D"l data">0</TD>
    <TD class=3D"l data">&nbsp;</TD>
    <TD class=3D"l data">&nbsp;</TD>
    <TD class=3D"l data">No, never</TD>
    <TD class=3D"l data">Yes</TD>
    <TD class=3D"l data">Yes</TD>
    <TD class=3D"r data">1</TD>
    <TD class=3D"l data">&nbsp;</TD>
    <TD class=3D"l data">No</TD>
    <TD class=3D"l data">&nbsp;</TD>
    <TD class=3D"r data">49.2</TD>
    <TD class=3D"l data">2+</TD>
    <TD class=3D"r data">5</TD></TR>
  <TR>
    <TH class=3D"r rowheader" scope=3Drow>11</TH>
    <TD class=3D"l data">Female</TD>
    <TD class=3D"r data">.</TD>
    <TD class=3D"l data">Married/Living together</TD>
    <TD class=3D"r data">6</TD>
    <TD class=3D"r data">14</TD>
    <TD class=3D"l data">0</TD>
    <TD class=3D"l data">&nbsp;</TD>
    <TD class=3D"l data">&nbsp;</TD>
    <TD class=3D"l data">No, never</TD>
    <TD class=3D"l data">Yes</TD>
    <TD class=3D"l data">Yes</TD>
    <TD class=3D"r data">3</TD>
    <TD class=3D"l data">&nbsp;</TD>
    <TD class=3D"l data">No</TD>
    <TD class=3D"l data">&nbsp;</TD>
    <TD class=3D"r data">58.8</TD>
    <TD class=3D"l data">3+</TD>
    <TD class=3D"r data">5</TD></TR>
  <TR>
    <TH class=3D"r rowheader" scope=3Drow>12</TH>
    <TD class=3D"l data">Male</TD>
    <TD class=3D"r data">64</TD>
    <TD class=3D"l data">Married/Living together</TD>
    <TD class=3D"r data">10</TD>
    <TD class=3D"r data">5</TD>
    <TD class=3D"l data">0</TD>
    <TD class=3D"l data">&nbsp;</TD>
    <TD class=3D"l data">&nbsp;</TD>
    <TD class=3D"l data">Yes, former</TD>
    <TD class=3D"l data">No</TD>
    <TD class=3D"l data">Yes</TD>
    <TD class=3D"r data">3</TD>
    <TD class=3D"l data">&nbsp;</TD>
    <TD class=3D"l data">No</TD>
    <TD class=3D"l data">&nbsp;</TD>
    <TD class=3D"r data">33.8</TD>
    <TD class=3D"l data">3+</TD>
    <TD class=3D"r data">9</TD></TR>
  <TR>
    <TH class=3D"r rowheader" scope=3Drow>13</TH>
    <TD class=3D"l data">Male</TD>
    <TD class=3D"r data">.</TD>
    <TD class=3D"l data">Never married</TD>
    <TD class=3D"r data">5</TD>
    <TD class=3D"r data">6</TD>
    <TD class=3D"l data">0</TD>
    <TD class=3D"l data">&nbsp;</TD>
    <TD class=3D"l data">&nbsp;</TD>
    <TD class=3D"l data">No, never</TD>
    <TD class=3D"l data">No</TD>
    <TD class=3D"l data">Yes</TD>
    <TD class=3D"r data">4</TD>
    <TD class=3D"l data">&nbsp;</TD>
    <TD class=3D"l data">Yes</TD>
    <TD class=3D"l data">&nbsp;</TD>
    <TD class=3D"r data">38.2</TD>
    <TD class=3D"l data">2+</TD>
    <TD class=3D"r data">7</TD></TR>
  <TR>
    <TH class=3D"r rowheader" scope=3Drow>14</TH>
    <TD class=3D"l data">Male</TD>
    <TD class=3D"r data">47</TD>
    <TD class=3D"l data">Married/Living together</TD>
    <TD class=3D"r data">6</TD>
    <TD class=3D"r data">4</TD>
    <TD class=3D"l data">4</TD>
    <TD class=3D"l data">2</TD>
    <TD class=3D"l data">3</TD>
    <TD class=3D"l data">Yes, former</TD>
    <TD class=3D"l data">No</TD>
    <TD class=3D"l data">Yes</TD>
    <TD class=3D"r data">4</TD>
    <TD class=3D"l data">&nbsp;</TD>
    <TD class=3D"l data">No</TD>
    <TD class=3D"l data">&nbsp;</TD>
    <TD class=3D"r data">40.3</TD>
    <TD class=3D"l data">2+</TD>
    <TD class=3D"r data">10</TD></TR>
  <TR>
    <TH class=3D"r rowheader" scope=3Drow>15</TH>
    <TD class=3D"l data">Male</TD>
    <TD class=3D"r data">52</TD>
    <TD class=3D"l data">Married/Living together</TD>
    <TD class=3D"r data">6</TD>
    <TD class=3D"r data">6</TD>
    <TD class=3D"l data">1</TD>
    <TD class=3D"l data">0</TD>
    <TD class=3D"l data">0</TD>
    <TD class=3D"l data">Yes, former</TD>
    <TD class=3D"l data">No</TD>
    <TD class=3D"l data">Yes</TD>
    <TD class=3D"r data">4</TD>
    <TD class=3D"l data">&nbsp;</TD>
    <TD class=3D"l data">No</TD>
    <TD class=3D"l data">&nbsp;</TD>
    <TD class=3D"r data">42.7</TD>
    <TD class=3D"l data">3+</TD>
    <TD class=3D"r data">6</TD></TR>
  <TR>
    <TH class=3D"r rowheader" scope=3Drow>16</TH>
    <TD class=3D"l data">Female</TD>
    <TD class=3D"r data">60</TD>
    <TD class=3D"l data">Widowed</TD>
    <TD class=3D"r data">5</TD>
    <TD class=3D"r data">1</TD>
    <TD class=3D"l data">0</TD>
    <TD class=3D"l data">&nbsp;</TD>
    <TD class=3D"l data">&nbsp;</TD>
    <TD class=3D"l data">No, never</TD>
    <TD class=3D"l data">Yes</TD>
    <TD class=3D"l data">Yes</TD>
    <TD class=3D"r data">2</TD>
    <TD class=3D"l data">&nbsp;</TD>
    <TD class=3D"l data">No</TD>
    <TD class=3D"l data">&nbsp;</TD>
    <TD class=3D"r data">49.4</TD>
    <TD class=3D"l data">1+</TD>
    <TD class=3D"r data">10</TD></TR>
  <TR>
    <TH class=3D"r rowheader" scope=3Drow>17</TH>
    <TD class=3D"l data">Male</TD>
    <TD class=3D"r data">63</TD>
    <TD class=3D"l data">Married/Living together</TD>
    <TD class=3D"r data">10</TD>
    <TD class=3D"r data">6</TD>
    <TD class=3D"l data">4</TD>
    <TD class=3D"l data">0</TD>
    <TD class=3D"l data">0</TD>
    <TD class=3D"l data">No, never</TD>
    <TD class=3D"l data">Yes</TD>
    <TD class=3D"l data">Yes</TD>
    <TD class=3D"r data">4</TD>
    <TD class=3D"l data">&nbsp;</TD>
    <TD class=3D"l data">Yes</TD>
    <TD class=3D"l data">&nbsp;</TD>
    <TD class=3D"r data">56.7</TD>
    <TD class=3D"l data">2+</TD>
    <TD class=3D"r data">13</TD></TR>
  <TR>
    <TH class=3D"r rowheader" scope=3Drow>18</TH>
    <TD class=3D"l data">Female</TD>
    <TD class=3D"r data">45</TD>
    <TD class=3D"l data">Married/Living together</TD>
    <TD class=3D"r data">0</TD>
    <TD class=3D"r data">2</TD>
    <TD class=3D"l data">0</TD>
    <TD class=3D"l data">&nbsp;</TD>
    <TD class=3D"l data">&nbsp;</TD>
    <TD class=3D"l data">No, never</TD>
    <TD class=3D"l data">Yes</TD>
    <TD class=3D"l data">Yes</TD>
    <TD class=3D"r data">2</TD>
    <TD class=3D"l data">&nbsp;</TD>
    <TD class=3D"l data">No</TD>
    <TD class=3D"l data">&nbsp;</TD>
    <TD class=3D"r data">38.2</TD>
    <TD class=3D"l data">1+</TD>
    <TD class=3D"r data">7</TD></TR>
  <TR>
    <TH class=3D"r rowheader" scope=3Drow>19</TH>
    <TD class=3D"l data">Male</TD>
    <TD class=3D"r data">42</TD>
    <TD class=3D"l data">Married/Living together</TD>
    <TD class=3D"r data">4</TD>
    <TD class=3D"r data">3</TD>
    <TD class=3D"l data">4</TD>
    <TD class=3D"l data">1</TD>
    <TD class=3D"l data">0</TD>
    <TD class=3D"l data">Yes, former</TD>
    <TD class=3D"l data">No</TD>
    <TD class=3D"l data">Yes</TD>
    <TD class=3D"r data">4</TD>
    <TD class=3D"l data">&nbsp;</TD>
    <TD class=3D"l data">Yes</TD>
    <TD class=3D"l data">&nbsp;</TD>
    <TD class=3D"r data">40.4</TD>
    <TD class=3D"l data">2+</TD>
    <TD class=3D"r data">4</TD></TR>
  <TR>
    <TH class=3D"r rowheader" scope=3Drow>20</TH>
    <TD class=3D"l data">Male</TD>
    <TD class=3D"r data">54</TD>
    <TD class=3D"l data">Married/Living together</TD>
    <TD class=3D"r data">5</TD>
    <TD class=3D"r data">4</TD>
    <TD class=3D"l data">4</TD>
    <TD class=3D"l data">0</TD>
    <TD class=3D"l data">0</TD>
    <TD class=3D"l data">Yes, current</TD>
    <TD class=3D"l data">No</TD>
    <TD class=3D"l data">Yes</TD>
    <TD class=3D"r data">4</TD>
    <TD class=3D"l data">&nbsp;</TD>
    <TD class=3D"l data">No</TD>
    <TD class=3D"l data">&nbsp;</TD>
    <TD class=3D"r data">40.4</TD>
    <TD class=3D"l data">2+</TD>
    <TD class=3D"r data">5</TD></TR>
  <TR>
    <TH class=3D"r rowheader" scope=3Drow>21</TH>
    <TD class=3D"l data">Male</TD>
    <TD class=3D"r data">.</TD>
    <TD class=3D"l data">Never married</TD>
    <TD class=3D"r data">8</TD>
    <TD class=3D"r data">2</TD>
    <TD class=3D"l data">2</TD>
    <TD class=3D"l data">0</TD>
    <TD class=3D"l data">0</TD>
    <TD class=3D"l data">No, never</TD>
    <TD class=3D"l data">No</TD>
    <TD class=3D"l data">Yes</TD>
    <TD class=3D"r data">3</TD>
    <TD class=3D"l data">&nbsp;</TD>
    <TD class=3D"l data">No</TD>
    <TD class=3D"l data">&nbsp;</TD>
    <TD class=3D"r data">50.8</TD>
    <TD class=3D"l data">3+</TD>
    <TD class=3D"r data">8</TD></TR>
  <TR>
    <TH class=3D"r rowheader" scope=3Drow>22</TH>
    <TD class=3D"l data">Male</TD>
    <TD class=3D"r data">36</TD>
    <TD class=3D"l data">Married/Living together</TD>
    <TD class=3D"r data">3</TD>
    <TD class=3D"r data">4</TD>
    <TD class=3D"l data">0</TD>
    <TD class=3D"l data">&nbsp;</TD>
    <TD class=3D"l data">&nbsp;</TD>
    <TD class=3D"l data">No, never</TD>
    <TD class=3D"l data">No</TD>
    <TD class=3D"l data">Yes</TD>
    <TD class=3D"r data">2</TD>
    <TD class=3D"l data">&nbsp;</TD>
    <TD class=3D"l data">Yes</TD>
    <TD class=3D"l data">&nbsp;</TD>
    <TD class=3D"r data">53.5</TD>
    <TD class=3D"l data">3+</TD>
    <TD class=3D"r data">6</TD></TR>
  <TR>
    <TH class=3D"r rowheader" scope=3Drow>23</TH>
    <TD class=3D"l data">Male</TD>
    <TD class=3D"r data">.</TD>
    <TD class=3D"l data">Never married</TD>
    <TD class=3D"r data">12</TD>
    <TD class=3D"r data">5</TD>
    <TD class=3D"l data">0</TD>
    <TD class=3D"l data">&nbsp;</TD>
    <TD class=3D"l data">&nbsp;</TD>
    <TD class=3D"l data">No, never</TD>
    <TD class=3D"l data">No</TD>
    <TD class=3D"l data">Yes</TD>
    <TD class=3D"r data">1</TD>
    <TD class=3D"l data">&nbsp;</TD>
    <TD class=3D"l data">Yes</TD>
    <TD class=3D"l data">&nbsp;</TD>
    <TD class=3D"r data">55.6</TD>
    <TD class=3D"l data">1+</TD>
    <TD class=3D"r data">7</TD></TR>
  <TR>
    <TH class=3D"r rowheader" scope=3Drow>24</TH>
    <TD class=3D"l data">Male</TD>
    <TD class=3D"r data">46</TD>
    <TD class=3D"l data">Married/Living together</TD>
    <TD class=3D"r data">5</TD>
    <TD class=3D"r data">4</TD>
    <TD class=3D"l data">4</TD>
    <TD class=3D"l data">0</TD>
    <TD class=3D"l data">0</TD>
    <TD class=3D"l data">Yes, current</TD>
    <TD class=3D"l data">Yes</TD>
    <TD class=3D"l data">Yes</TD>
    <TD class=3D"r data">4</TD>
    <TD class=3D"l data">&nbsp;</TD>
    <TD class=3D"l data">No</TD>
    <TD class=3D"l data">&nbsp;</TD>
    <TD class=3D"r data">49.1</TD>
    <TD class=3D"l data">Scanty</TD>
    <TD class=3D"r data">8</TD></TR>
  <TR>
    <TH class=3D"r rowheader" scope=3Drow>25</TH>
    <TD class=3D"l data">Male</TD>
    <TD class=3D"r data">30</TD>
    <TD class=3D"l data">Married/Living together</TD>
    <TD class=3D"r data">8</TD>
    <TD class=3D"r data">6</TD>
    <TD class=3D"l data">1</TD>
    <TD class=3D"l data">0</TD>
    <TD class=3D"l data">0</TD>
    <TD class=3D"l data">No, never</TD>
    <TD class=3D"l data">Yes</TD>
    <TD class=3D"l data">Yes</TD>
    <TD class=3D"r data">2</TD>
    <TD class=3D"l data">&nbsp;</TD>
    <TD class=3D"l data">No</TD>
    <TD class=3D"l data">&nbsp;</TD>
    <TD class=3D"r data">40.2</TD>
    <TD class=3D"l data">2+</TD>
    <TD class=3D"r data">6</TD></TR>
  <TR>
    <TH class=3D"r rowheader" scope=3Drow>26</TH>
    <TD class=3D"l data">Male</TD>
    <TD class=3D"r data">.</TD>
    <TD class=3D"l data">Married/Living together</TD>
    <TD class=3D"r data">15</TD>
    <TD class=3D"r data">2</TD>
    <TD class=3D"l data">1</TD>
    <TD class=3D"l data">0</TD>
    <TD class=3D"l data">0</TD>
    <TD class=3D"l data">Yes, former</TD>
    <TD class=3D"l data">Yes</TD>
    <TD class=3D"l data">Yes</TD>
    <TD class=3D"r data">1</TD>
    <TD class=3D"l data">&nbsp;</TD>
    <TD class=3D"l data">Yes</TD>
    <TD class=3D"l data">&nbsp;</TD>
    <TD class=3D"r data">71.0</TD>
    <TD class=3D"l data">1+</TD>
    <TD class=3D"r data">8</TD></TR>
  <TR>
    <TH class=3D"r rowheader" scope=3Drow>27</TH>
    <TD class=3D"l data">Male</TD>
    <TD class=3D"r data">51</TD>
    <TD class=3D"l data">Married/Living together</TD>
    <TD class=3D"r data">3</TD>
    <TD class=3D"r data">3</TD>
    <TD class=3D"l data">4</TD>
    <TD class=3D"l data">1</TD>
    <TD class=3D"l data">1</TD>
    <TD class=3D"l data">Yes, former</TD>
    <TD class=3D"l data">Yes</TD>
    <TD class=3D"l data">Yes</TD>
    <TD class=3D"r data">4</TD>
    <TD class=3D"l data">&nbsp;</TD>
    <TD class=3D"l data">No</TD>
    <TD class=3D"l data">&nbsp;</TD>
    <TD class=3D"r data">56.4</TD>
    <TD class=3D"l data">2+</TD>
    <TD class=3D"r data">14</TD></TR>
  <TR>
    <TH class=3D"r rowheader" scope=3Drow>28</TH>
    <TD class=3D"l data">Male</TD>
    <TD class=3D"r data">.</TD>
    <TD class=3D"l data">Married/Living together</TD>
    <TD class=3D"r data">14</TD>
    <TD class=3D"r data">5</TD>
    <TD class=3D"l data">2</TD>
    <TD class=3D"l data">0</TD>
    <TD class=3D"l data">0</TD>
    <TD class=3D"l data">Yes, former</TD>
    <TD class=3D"l data">No</TD>
    <TD class=3D"l data">Yes</TD>
    <TD class=3D"r data">4</TD>
    <TD class=3D"l data">&nbsp;</TD>
    <TD class=3D"l data">Yes</TD>
    <TD class=3D"l data">&nbsp;</TD>
    <TD class=3D"r data">50.1</TD>
    <TD class=3D"l data">2+</TD>
    <TD class=3D"r data">8</TD></TR>
  <TR>
    <TH class=3D"r rowheader" scope=3Drow>29</TH>
    <TD class=3D"l data">Female</TD>
    <TD class=3D"r data">42</TD>
    <TD class=3D"l data">Married/Living together</TD>
    <TD class=3D"r data">0</TD>
    <TD class=3D"r data">3</TD>
    <TD class=3D"l data">0</TD>
    <TD class=3D"l data">&nbsp;</TD>
    <TD class=3D"l data">&nbsp;</TD>
    <TD class=3D"l data">No, never</TD>
    <TD class=3D"l data">Yes</TD>
    <TD class=3D"l data">Yes</TD>
    <TD class=3D"r data">2</TD>
    <TD class=3D"l data">&nbsp;</TD>
    <TD class=3D"l data">Yes</TD>
    <TD class=3D"l data">&nbsp;</TD>
    <TD class=3D"r data">65.2</TD>
    <TD class=3D"l data">1+</TD>
    <TD class=3D"r data">6</TD></TR>
  <TR>
    <TH class=3D"r rowheader" scope=3Drow>30</TH>
    <TD class=3D"l data">Male</TD>
    <TD class=3D"r data">.</TD>
    <TD class=3D"l data">Never married</TD>
    <TD class=3D"r data">14</TD>
    <TD class=3D"r data">5</TD>
    <TD class=3D"l data">0</TD>
    <TD class=3D"l data">&nbsp;</TD>
    <TD class=3D"l data">&nbsp;</TD>
    <TD class=3D"l data">No, never</TD>
    <TD class=3D"l data">No</TD>
    <TD class=3D"l data">Yes</TD>
    <TD class=3D"r data">2</TD>
    <TD class=3D"l data">&nbsp;</TD>
    <TD class=3D"l data">Yes</TD>
    <TD class=3D"l data">&nbsp;</TD>
    <TD class=3D"r data">50.7</TD>
    <TD class=3D"l data">3+</TD>
    <TD class=3D"r data">6</TD></TR>
  <TR>
    <TH class=3D"r rowheader" scope=3Drow>31</TH>
    <TD class=3D"l data">Male</TD>
    <TD class=3D"r data">.</TD>
    <TD class=3D"l data">Married/Living together</TD>
    <TD class=3D"r data">7</TD>
    <TD class=3D"r data">6</TD>
    <TD class=3D"l data">4</TD>
    <TD class=3D"l data">0</TD>
    <TD class=3D"l data">0</TD>
    <TD class=3D"l data">Yes, former</TD>
    <TD class=3D"l data">No</TD>
    <TD class=3D"l data">Yes</TD>
    <TD class=3D"r data">4</TD>
    <TD class=3D"l data">&nbsp;</TD>
    <TD class=3D"l data">No</TD>
    <TD class=3D"l data">&nbsp;</TD>
    <TD class=3D"r data">41.7</TD>
    <TD class=3D"l data">2+</TD>
    <TD class=3D"r data">4</TD></TR>
  <TR>
    <TH class=3D"r rowheader" scope=3Drow>32</TH>
    <TD class=3D"l data">Male</TD>
    <TD class=3D"r data">.</TD>
    <TD class=3D"l data">Married/Living together</TD>
    <TD class=3D"r data">5</TD>
    <TD class=3D"r data">3</TD>
    <TD class=3D"l data">2</TD>
    <TD class=3D"l data">0</TD>
    <TD class=3D"l data">0</TD>
    <TD class=3D"l data">Yes, former</TD>
    <TD class=3D"l data">No</TD>
    <TD class=3D"l data">Yes</TD>
    <TD class=3D"r data">4</TD>
    <TD class=3D"l data">&nbsp;</TD>
    <TD class=3D"l data">No</TD>
    <TD class=3D"l data">&nbsp;</TD>
    <TD class=3D"r data">46.8</TD>
    <TD class=3D"l data">2+</TD>
    <TD class=3D"r data">.</TD></TR>
  <TR>
    <TH class=3D"r rowheader" scope=3Drow>33</TH>
    <TD class=3D"l data">Male</TD>
    <TD class=3D"r data">28</TD>
    <TD class=3D"l data">Married/Living together</TD>
    <TD class=3D"r data">10</TD>
    <TD class=3D"r data">6</TD>
    <TD class=3D"l data">1</TD>
    <TD class=3D"l data">0</TD>
    <TD class=3D"l data">0</TD>
    <TD class=3D"l data">Yes, current</TD>
    <TD class=3D"l data">No</TD>
    <TD class=3D"l data">Yes</TD>
    <TD class=3D"r data">2</TD>
    <TD class=3D"l data">&nbsp;</TD>
    <TD class=3D"l data">Yes</TD>
    <TD class=3D"l data">&nbsp;</TD>
    <TD class=3D"r data">40.4</TD>
    <TD class=3D"l data">2+</TD>
    <TD class=3D"r data">9</TD></TR>
  <TR>
    <TH class=3D"r rowheader" scope=3Drow>34</TH>
    <TD class=3D"l data">Female</TD>
    <TD class=3D"r data">.</TD>
    <TD class=3D"l data">Married/Living together</TD>
    <TD class=3D"r data">16</TD>
    <TD class=3D"r data">3</TD>
    <TD class=3D"l data">0</TD>
    <TD class=3D"l data">&nbsp;</TD>
    <TD class=3D"l data">&nbsp;</TD>
    <TD class=3D"l data">No, never</TD>
    <TD class=3D"l data">No</TD>
    <TD class=3D"l data">Yes</TD>
    <TD class=3D"r data">4</TD>
    <TD class=3D"l data">&nbsp;</TD>
    <TD class=3D"l data">No</TD>
    <TD class=3D"l data">&nbsp;</TD>
    <TD class=3D"r data">39.7</TD>
    <TD class=3D"l data">2+</TD>
    <TD class=3D"r data">7</TD></TR>
  <TR>
    <TH class=3D"r rowheader" scope=3Drow>35</TH>
    <TD class=3D"l data">Female</TD>
    <TD class=3D"r data">34</TD>
    <TD class=3D"l data">Married/Living together</TD>
    <TD class=3D"r data">10</TD>
    <TD class=3D"r data">4</TD>
    <TD class=3D"l data">0</TD>
    <TD class=3D"l data">&nbsp;</TD>
    <TD class=3D"l data">&nbsp;</TD>
    <TD class=3D"l data">No, never</TD>
    <TD class=3D"l data">No</TD>
    <TD class=3D"l data">Yes</TD>
    <TD class=3D"r data">3</TD>
    <TD class=3D"l data">&nbsp;</TD>
    <TD class=3D"l data">No</TD>
    <TD class=3D"l data">&nbsp;</TD>
    <TD class=3D"r data">40.1</TD>
    <TD class=3D"l data">2+</TD>
    <TD class=3D"r data">11</TD></TR>
  <TR>
    <TH class=3D"r rowheader" scope=3Drow>36</TH>
    <TD class=3D"l data">Male</TD>
    <TD class=3D"r data">.</TD>
    <TD class=3D"l data">Married/Living together</TD>
    <TD class=3D"r data">9</TD>
    <TD class=3D"r data">4</TD>
    <TD class=3D"l data">1</TD>
    <TD class=3D"l data">0</TD>
    <TD class=3D"l data">0</TD>
    <TD class=3D"l data">Yes, former</TD>
    <TD class=3D"l data">Yes</TD>
    <TD class=3D"l data">Yes</TD>
    <TD class=3D"r data">2</TD>
    <TD class=3D"l data">&nbsp;</TD>
    <TD class=3D"l data">Yes</TD>
    <TD class=3D"l data">&nbsp;</TD>
    <TD class=3D"r data">54.6</TD>
    <TD class=3D"l data">3+</TD>
    <TD class=3D"r data">10</TD></TR>
  <TR>
    <TH class=3D"r rowheader" scope=3Drow>37</TH>
    <TD class=3D"l data">Male</TD>
    <TD class=3D"r data">49</TD>
    <TD class=3D"l data">Married/Living together</TD>
    <TD class=3D"r data">5</TD>
    <TD class=3D"r data">5</TD>
    <TD class=3D"l data">2</TD>
    <TD class=3D"l data">0</TD>
    <TD class=3D"l data">0</TD>
    <TD class=3D"l data">Yes, former</TD>
    <TD class=3D"l data">No</TD>
    <TD class=3D"l data">Yes</TD>
    <TD class=3D"r data">4</TD>
    <TD class=3D"l data">&nbsp;</TD>
    <TD class=3D"l data">No</TD>
    <TD class=3D"l data">&nbsp;</TD>
    <TD class=3D"r data">37.3</TD>
    <TD class=3D"l data">2+</TD>
    <TD class=3D"r data">5</TD></TR>
  <TR>
    <TH class=3D"r rowheader" scope=3Drow>38</TH>
    <TD class=3D"l data">Female</TD>
    <TD class=3D"r data">.</TD>
    <TD class=3D"l data">Married/Living together</TD>
    <TD class=3D"r data">10</TD>
    <TD class=3D"r data">3</TD>
    <TD class=3D"l data">0</TD>
    <TD class=3D"l data">&nbsp;</TD>
    <TD class=3D"l data">&nbsp;</TD>
    <TD class=3D"l data">No, never</TD>
    <TD class=3D"l data">No</TD>
    <TD class=3D"l data">Yes</TD>
    <TD class=3D"r data">4</TD>
    <TD class=3D"l data">&nbsp;</TD>
    <TD class=3D"l data">No</TD>
    <TD class=3D"l data">&nbsp;</TD>
    <TD class=3D"r data">51.4</TD>
    <TD class=3D"l data">1+</TD>
    <TD class=3D"r data">7</TD></TR>
  <TR>
    <TH class=3D"r rowheader" scope=3Drow>39</TH>
    <TD class=3D"l data">Male</TD>
    <TD class=3D"r data">65</TD>
    <TD class=3D"l data">Married/Living together</TD>
    <TD class=3D"r data">3</TD>
    <TD class=3D"r data">6</TD>
    <TD class=3D"l data">0</TD>
    <TD class=3D"l data">&nbsp;</TD>
    <TD class=3D"l data">&nbsp;</TD>
    <TD class=3D"l data">Yes, former</TD>
    <TD class=3D"l data">No</TD>
    <TD class=3D"l data">Yes</TD>
    <TD class=3D"r data">4</TD>
    <TD class=3D"l data">&nbsp;</TD>
    <TD class=3D"l data">No</TD>
    <TD class=3D"l data">&nbsp;</TD>
    <TD class=3D"r data">39.1</TD>
    <TD class=3D"l data">2+</TD>
    <TD class=3D"r data">13</TD></TR>
  <TR>
    <TH class=3D"r rowheader" scope=3Drow>40</TH>
    <TD class=3D"l data">Female</TD>
    <TD class=3D"r data">40</TD>
    <TD class=3D"l data">Separated/divorced</TD>
    <TD class=3D"r data">0</TD>
    <TD class=3D"r data">1</TD>
    <TD class=3D"l data">0</TD>
    <TD class=3D"l data">&nbsp;</TD>
    <TD class=3D"l data">&nbsp;</TD>
    <TD class=3D"l data">No, never</TD>
    <TD class=3D"l data">No</TD>
    <TD class=3D"l data">Yes</TD>
    <TD class=3D"r data">4</TD>
    <TD class=3D"l data">&nbsp;</TD>
    <TD class=3D"l data">Yes</TD>
    <TD class=3D"l data">&nbsp;</TD>
    <TD class=3D"r data">49.7</TD>
    <TD class=3D"l data">1+</TD>
    <TD class=3D"r data">12</TD></TR>
  <TR>
    <TH class=3D"r rowheader" scope=3Drow>41</TH>
    <TD class=3D"l data">Female</TD>
    <TD class=3D"r data">43</TD>
    <TD class=3D"l data">Widowed</TD>
    <TD class=3D"r data">5</TD>
    <TD class=3D"r data">4</TD>
    <TD class=3D"l data">0</TD>
    <TD class=3D"l data">&nbsp;</TD>
    <TD class=3D"l data">&nbsp;</TD>
    <TD class=3D"l data">No, never</TD>
    <TD class=3D"l data">No</TD>
    <TD class=3D"l data">Yes</TD>
    <TD class=3D"r data">1</TD>
    <TD class=3D"l data">&nbsp;</TD>
    <TD class=3D"l data">No</TD>
    <TD class=3D"l data">&nbsp;</TD>
    <TD class=3D"r data">56.1</TD>
    <TD class=3D"l data">3+</TD>
    <TD class=3D"r data">5</TD></TR>
  <TR>
    <TH class=3D"r rowheader" scope=3Drow>42</TH>
    <TD class=3D"l data">Male</TD>
    <TD class=3D"r data">47</TD>
    <TD class=3D"l data">Separated/divorced</TD>
    <TD class=3D"r data">5</TD>
    <TD class=3D"r data">2</TD>
    <TD class=3D"l data">1</TD>
    <TD class=3D"l data">0</TD>
    <TD class=3D"l data">0</TD>
    <TD class=3D"l data">Yes, former</TD>
    <TD class=3D"l data">No</TD>
    <TD class=3D"l data">Yes</TD>
    <TD class=3D"r data">2</TD>
    <TD class=3D"l data">&nbsp;</TD>
    <TD class=3D"l data">Yes</TD>
    <TD class=3D"l data">&nbsp;</TD>
    <TD class=3D"r data">40.1</TD>
    <TD class=3D"l data">3+</TD>
    <TD class=3D"r data">5</TD></TR>
  <TR>
    <TH class=3D"r rowheader" scope=3Drow>43</TH>
    <TD class=3D"l data">Male</TD>
    <TD class=3D"r data">.</TD>
    <TD class=3D"l data">Married/Living together</TD>
    <TD class=3D"r data">12</TD>
    <TD class=3D"r data">4</TD>
    <TD class=3D"l data">4</TD>
    <TD class=3D"l data">0</TD>
    <TD class=3D"l data">0</TD>
    <TD class=3D"l data">Yes, former</TD>
    <TD class=3D"l data">No</TD>
    <TD class=3D"l data">Yes</TD>
    <TD class=3D"r data">4</TD>
    <TD class=3D"l data">&nbsp;</TD>
    <TD class=3D"l data">No</TD>
    <TD class=3D"l data">&nbsp;</TD>
    <TD class=3D"r data">40.2</TD>
    <TD class=3D"l data">3+</TD>
    <TD class=3D"r data">14</TD></TR>
  <TR>
    <TH class=3D"r rowheader" scope=3Drow>44</TH>
    <TD class=3D"l data">Male</TD>
    <TD class=3D"r data">.</TD>
    <TD class=3D"l data">Married/Living together</TD>
    <TD class=3D"r data">12</TD>
    <TD class=3D"r data">4</TD>
    <TD class=3D"l data">0</TD>
    <TD class=3D"l data">&nbsp;</TD>
    <TD class=3D"l data">&nbsp;</TD>
    <TD class=3D"l data">Yes, former</TD>
    <TD class=3D"l data">No</TD>
    <TD class=3D"l data">Yes</TD>
    <TD class=3D"r data">2</TD>
    <TD class=3D"l data">&nbsp;</TD>
    <TD class=3D"l data">No</TD>
    <TD class=3D"l data">&nbsp;</TD>
    <TD class=3D"r data">59.0</TD>
    <TD class=3D"l data">2+</TD>
    <TD class=3D"r data">5</TD></TR>
  <TR>
    <TH class=3D"r rowheader" scope=3Drow>45</TH>
    <TD class=3D"l data">Male</TD>
    <TD class=3D"r data">.</TD>
    <TD class=3D"l data">Never married</TD>
    <TD class=3D"r data">14</TD>
    <TD class=3D"r data">4</TD>
    <TD class=3D"l data">0</TD>
    <TD class=3D"l data">&nbsp;</TD>
    <TD class=3D"l data">&nbsp;</TD>
    <TD class=3D"l data">No, never</TD>
    <TD class=3D"l data">No</TD>
    <TD class=3D"l data">Yes</TD>
    <TD class=3D"r data">2</TD>
    <TD class=3D"l data">&nbsp;</TD>
    <TD class=3D"l data">No</TD>
    <TD class=3D"l data">&nbsp;</TD>
    <TD class=3D"r data">62.4</TD>
    <TD class=3D"l data">1+</TD>
    <TD class=3D"r data">7</TD></TR>
  <TR>
    <TH class=3D"r rowheader" scope=3Drow>46</TH>
    <TD class=3D"l data">Male</TD>
    <TD class=3D"r data">49</TD>
    <TD class=3D"l data">Married/Living together</TD>
    <TD class=3D"r data">4</TD>
    <TD class=3D"r data">3</TD>
    <TD class=3D"l data">3</TD>
    <TD class=3D"l data">0</TD>
    <TD class=3D"l data">0</TD>
    <TD class=3D"l data">Yes, current</TD>
    <TD class=3D"l data">No</TD>
    <TD class=3D"l data">Yes</TD>
    <TD class=3D"r data">2</TD>
    <TD class=3D"l data">&nbsp;</TD>
    <TD class=3D"l data">No</TD>
    <TD class=3D"l data">&nbsp;</TD>
    <TD class=3D"r data">43.5</TD>
    <TD class=3D"l data">2+</TD>
    <TD class=3D"r data">5</TD></TR>
  <TR>
    <TH class=3D"r rowheader" scope=3Drow>47</TH>
    <TD class=3D"l data">Female</TD>
    <TD class=3D"r data">.</TD>
    <TD class=3D"l data">Never married</TD>
    <TD class=3D"r data">15</TD>
    <TD class=3D"r data">4</TD>
    <TD class=3D"l data">0</TD>
    <TD class=3D"l data">&nbsp;</TD>
    <TD class=3D"l data">&nbsp;</TD>
    <TD class=3D"l data">No, never</TD>
    <TD class=3D"l data">No</TD>
    <TD class=3D"l data">Yes</TD>
    <TD class=3D"r data">2</TD>
    <TD class=3D"l data">&nbsp;</TD>
    <TD class=3D"l data">No</TD>
    <TD class=3D"l data">&nbsp;</TD>
    <TD class=3D"r data">37.5</TD>
    <TD class=3D"l data">1+</TD>
    <TD class=3D"r data">9</TD></TR>
  <TR>
    <TH class=3D"r rowheader" scope=3Drow>48</TH>
    <TD class=3D"l data">Male</TD>
    <TD class=3D"r data">39</TD>
    <TD class=3D"l data">Married/Living together</TD>
    <TD class=3D"r data">4</TD>
    <TD class=3D"r data">6</TD>
    <TD class=3D"l data">2</TD>
    <TD class=3D"l data">0</TD>
    <TD class=3D"l data">0</TD>
    <TD class=3D"l data">Yes, former</TD>
    <TD class=3D"l data">No</TD>
    <TD class=3D"l data">Yes</TD>
    <TD class=3D"r data">2</TD>
    <TD class=3D"l data">&nbsp;</TD>
    <TD class=3D"l data">No</TD>
    <TD class=3D"l data">&nbsp;</TD>
    <TD class=3D"r data">52.7</TD>
    <TD class=3D"l data">2+</TD>
    <TD class=3D"r data">9</TD></TR>
  <TR>
    <TH class=3D"r rowheader" scope=3Drow>49</TH>
    <TD class=3D"l data">Male</TD>
    <TD class=3D"r data">.</TD>
    <TD class=3D"l data">Never married</TD>
    <TD class=3D"r data">4</TD>
    <TD class=3D"r data">4</TD>
    <TD class=3D"l data">3</TD>
    <TD class=3D"l data">0</TD>
    <TD class=3D"l data">0</TD>
    <TD class=3D"l data">Yes, former</TD>
    <TD class=3D"l data">No</TD>
    <TD class=3D"l data">Yes</TD>
    <TD class=3D"r data">2</TD>
    <TD class=3D"l data">&nbsp;</TD>
    <TD class=3D"l data">No</TD>
    <TD class=3D"l data">&nbsp;</TD>
    <TD class=3D"r data">43.7</TD>
    <TD class=3D"l data">1+</TD>
    <TD class=3D"r data">13</TD></TR>
  <TR>
    <TH class=3D"r rowheader" scope=3Drow>50</TH>
    <TD class=3D"l data">Male</TD>
    <TD class=3D"r data">44</TD>
    <TD class=3D"l data">Married/Living together</TD>
    <TD class=3D"r data">7</TD>
    <TD class=3D"r data">5</TD>
    <TD class=3D"l data">2</TD>
    <TD class=3D"l data">0</TD>
    <TD class=3D"l data">0</TD>
    <TD class=3D"l data">No, never</TD>
    <TD class=3D"l data">No</TD>
    <TD class=3D"l data">Yes</TD>
    <TD class=3D"r data">3</TD>
    <TD class=3D"l data">&nbsp;</TD>
    <TD class=3D"l data">No</TD>
    <TD class=3D"l data">&nbsp;</TD>
    <TD class=3D"r data">48.9</TD>
    <TD class=3D"l data">3+</TD>
    <TD class=3D"r data">9</TD></TR>
  <TR>
    <TH class=3D"r rowheader" scope=3Drow>51</TH>
    <TD class=3D"l data">Male</TD>
    <TD class=3D"r data">49</TD>
    <TD class=3D"l data">Married/Living together</TD>
    <TD class=3D"r data">0</TD>
    <TD class=3D"r data">4</TD>
    <TD class=3D"l data">2</TD>
    <TD class=3D"l data">1</TD>
    <TD class=3D"l data">0</TD>
    <TD class=3D"l data">Yes, former</TD>
    <TD class=3D"l data">No</TD>
    <TD class=3D"l data">Yes</TD>
    <TD class=3D"r data">4</TD>
    <TD class=3D"l data">&nbsp;</TD>
    <TD class=3D"l data">No</TD>
    <TD class=3D"l data">&nbsp;</TD>
    <TD class=3D"r data">39.2</TD>
    <TD class=3D"l data">3+</TD>
    <TD class=3D"r data">13</TD></TR>
  <TR>
    <TH class=3D"r rowheader" scope=3Drow>52</TH>
    <TD class=3D"l data">Male</TD>
    <TD class=3D"r data">65</TD>
    <TD class=3D"l data">Married/Living together</TD>
    <TD class=3D"r data">3</TD>
    <TD class=3D"r data">2</TD>
    <TD class=3D"l data">4</TD>
    <TD class=3D"l data">1</TD>
    <TD class=3D"l data">2</TD>
    <TD class=3D"l data">Yes, current</TD>
    <TD class=3D"l data">No</TD>
    <TD class=3D"l data">Yes</TD>
    <TD class=3D"r data">3</TD>
    <TD class=3D"l data">&nbsp;</TD>
    <TD class=3D"l data">No</TD>
    <TD class=3D"l data">&nbsp;</TD>
    <TD class=3D"r data">37.8</TD>
    <TD class=3D"l data">3+</TD>
    <TD class=3D"r data">7</TD></TR>
  <TR>
    <TH class=3D"r rowheader" scope=3Drow>53</TH>
    <TD class=3D"l data">Female</TD>
    <TD class=3D"r data">26</TD>
    <TD class=3D"l data">Married/Living together</TD>
    <TD class=3D"r data">10</TD>
    <TD class=3D"r data">4</TD>
    <TD class=3D"l data">0</TD>
    <TD class=3D"l data">&nbsp;</TD>
    <TD class=3D"l data">&nbsp;</TD>
    <TD class=3D"l data">No, never</TD>
    <TD class=3D"l data">No</TD>
    <TD class=3D"l data">Yes</TD>
    <TD class=3D"r data">2</TD>
    <TD class=3D"l data">&nbsp;</TD>
    <TD class=3D"l data">Yes</TD>
    <TD class=3D"l data">&nbsp;</TD>
    <TD class=3D"r data">50.5</TD>
    <TD class=3D"l data">1+</TD>
    <TD class=3D"r data">7</TD></TR>
  <TR>
    <TH class=3D"r rowheader" scope=3Drow>54</TH>
    <TD class=3D"l data">Female</TD>
    <TD class=3D"r data">.</TD>
    <TD class=3D"l data">Never married</TD>
    <TD class=3D"r data">11</TD>
    <TD class=3D"r data">5</TD>
    <TD class=3D"l data">0</TD>
    <TD class=3D"l data">&nbsp;</TD>
    <TD class=3D"l data">&nbsp;</TD>
    <TD class=3D"l data">No, never</TD>
    <TD class=3D"l data">No</TD>
    <TD class=3D"l data">Yes</TD>
    <TD class=3D"r data">2</TD>
    <TD class=3D"l data">&nbsp;</TD>
    <TD class=3D"l data">No</TD>
    <TD class=3D"l data">&nbsp;</TD>
    <TD class=3D"r data">37.9</TD>
    <TD class=3D"l data">3+</TD>
    <TD class=3D"r data">3</TD></TR>
  <TR>
    <TH class=3D"r rowheader" scope=3Drow>55</TH>
    <TD class=3D"l data">Female</TD>
    <TD class=3D"r data">70</TD>
    <TD class=3D"l data">Widowed</TD>
    <TD class=3D"r data">1</TD>
    <TD class=3D"r data">1</TD>
    <TD class=3D"l data">0</TD>
    <TD class=3D"l data">&nbsp;</TD>
    <TD class=3D"l data">&nbsp;</TD>
    <TD class=3D"l data">No, never</TD>
    <TD class=3D"l data">No</TD>
    <TD class=3D"l data">Yes</TD>
    <TD class=3D"r data">4</TD>
    <TD class=3D"l data">&nbsp;</TD>
    <TD class=3D"l data">No</TD>
    <TD class=3D"l data">&nbsp;</TD>
    <TD class=3D"r data">37.5</TD>
    <TD class=3D"l data">2+</TD>
    <TD class=3D"r data">8</TD></TR>
  <TR>
    <TH class=3D"r rowheader" scope=3Drow>56</TH>
    <TD class=3D"l data">Male</TD>
    <TD class=3D"r data">.</TD>
    <TD class=3D"l data">Never married</TD>
    <TD class=3D"r data">15</TD>
    <TD class=3D"r data">9</TD>
    <TD class=3D"l data">2</TD>
    <TD class=3D"l data">0</TD>
    <TD class=3D"l data">0</TD>
    <TD class=3D"l data">No, never</TD>
    <TD class=3D"l data">No</TD>
    <TD class=3D"l data">Yes</TD>
    <TD class=3D"r data">4</TD>
    <TD class=3D"l data">&nbsp;</TD>
    <TD class=3D"l data">No</TD>
    <TD class=3D"l data">&nbsp;</TD>
    <TD class=3D"r data">42.2</TD>
    <TD class=3D"l data">1+</TD>
    <TD class=3D"r data">9</TD></TR>
  <TR>
    <TH class=3D"r rowheader" scope=3Drow>57</TH>
    <TD class=3D"l data">Male</TD>
    <TD class=3D"r data">.</TD>
    <TD class=3D"l data">Married/Living together</TD>
    <TD class=3D"r data">5</TD>
    <TD class=3D"r data">2</TD>
    <TD class=3D"l data">4</TD>
    <TD class=3D"l data">0</TD>
    <TD class=3D"l data">1</TD>
    <TD class=3D"l data">No, never</TD>
    <TD class=3D"l data">No</TD>
    <TD class=3D"l data">Yes</TD>
    <TD class=3D"r data">4</TD>
    <TD class=3D"l data">&nbsp;</TD>
    <TD class=3D"l data">No</TD>
    <TD class=3D"l data">&nbsp;</TD>
    <TD class=3D"r data">55.9</TD>
    <TD class=3D"l data">3+</TD>
    <TD class=3D"r data">4</TD></TR>
  <TR>
    <TH class=3D"r rowheader" scope=3Drow>58</TH>
    <TD class=3D"l data">Male</TD>
    <TD class=3D"r data">55</TD>
    <TD class=3D"l data">Married/Living together</TD>
    <TD class=3D"r data">0</TD>
    <TD class=3D"r data">7</TD>
    <TD class=3D"l data">4</TD>
    <TD class=3D"l data">0</TD>
    <TD class=3D"l data">2</TD>
    <TD class=3D"l data">Yes, former</TD>
    <TD class=3D"l data">No</TD>
    <TD class=3D"l data">Yes</TD>
    <TD class=3D"r data">4</TD>
    <TD class=3D"l data">&nbsp;</TD>
    <TD class=3D"l data">No</TD>
    <TD class=3D"l data">&nbsp;</TD>
    <TD class=3D"r data">42.5</TD>
    <TD class=3D"l data">1+</TD>
    <TD class=3D"r data">16</TD></TR>
  <TR>
    <TH class=3D"r rowheader" scope=3Drow>59</TH>
    <TD class=3D"l data">Male</TD>
    <TD class=3D"r data">.</TD>
    <TD class=3D"l data">Married/Living together</TD>
    <TD class=3D"r data">0</TD>
    <TD class=3D"r data">5</TD>
    <TD class=3D"l data">4</TD>
    <TD class=3D"l data">0</TD>
    <TD class=3D"l data">0</TD>
    <TD class=3D"l data">Yes, current</TD>
    <TD class=3D"l data">No</TD>
    <TD class=3D"l data">Yes</TD>
    <TD class=3D"r data">4</TD>
    <TD class=3D"l data">&nbsp;</TD>
    <TD class=3D"l data">No</TD>
    <TD class=3D"l data">&nbsp;</TD>
    <TD class=3D"r data">46.4</TD>
    <TD class=3D"l data">3+</TD>
    <TD class=3D"r data">5</TD></TR>
  <TR>
    <TH class=3D"r rowheader" scope=3Drow>60</TH>
    <TD class=3D"l data">Male</TD>
    <TD class=3D"r data">.</TD>
    <TD class=3D"l data">Separated/divorced</TD>
    <TD class=3D"r data">9</TD>
    <TD class=3D"r data">3</TD>
    <TD class=3D"l data">4</TD>
    <TD class=3D"l data">0</TD>
    <TD class=3D"l data">0</TD>
    <TD class=3D"l data">No, never</TD>
    <TD class=3D"l data">No</TD>
    <TD class=3D"l data">Yes</TD>
    <TD class=3D"r data">2</TD>
    <TD class=3D"l data">&nbsp;</TD>
    <TD class=3D"l data">No</TD>
    <TD class=3D"l data">&nbsp;</TD>
    <TD class=3D"r data">46.2</TD>
    <TD class=3D"l data">3+</TD>
    <TD class=3D"r data">5</TD></TR>
  <TR>
    <TH class=3D"r rowheader" scope=3Drow>61</TH>
    <TD class=3D"l data">Male</TD>
    <TD class=3D"r data">.</TD>
    <TD class=3D"l data">Never married</TD>
    <TD class=3D"r data">10</TD>
    <TD class=3D"r data">4</TD>
    <TD class=3D"l data">0</TD>
    <TD class=3D"l data">&nbsp;</TD>
    <TD class=3D"l data">&nbsp;</TD>
    <TD class=3D"l data">No, never</TD>
    <TD class=3D"l data">No</TD>
    <TD class=3D"l data">Yes</TD>
    <TD class=3D"r data">1</TD>
    <TD class=3D"l data">&nbsp;</TD>
    <TD class=3D"l data">No</TD>
    <TD class=3D"l data">&nbsp;</TD>
    <TD class=3D"r data">46.4</TD>
    <TD class=3D"l data">1+</TD>
    <TD class=3D"r data">.</TD></TR>
  <TR>
    <TH class=3D"r rowheader" scope=3Drow>62</TH>
    <TD class=3D"l data">Male</TD>
    <TD class=3D"r data">60</TD>
    <TD class=3D"l data">Widowed</TD>
    <TD class=3D"r data">0</TD>
    <TD class=3D"r data">1</TD>
    <TD class=3D"l data">1</TD>
    <TD class=3D"l data">0</TD>
    <TD class=3D"l data">0</TD>
    <TD class=3D"l data">Yes, former</TD>
    <TD class=3D"l data">No</TD>
    <TD class=3D"l data">Yes</TD>
    <TD class=3D"r data">3</TD>
    <TD class=3D"l data">&nbsp;</TD>
    <TD class=3D"l data">Yes</TD>
    <TD class=3D"l data">&nbsp;</TD>
    <TD class=3D"r data">36.8</TD>
    <TD class=3D"l data">3+</TD>
    <TD class=3D"r data">7</TD></TR>
  <TR>
    <TH class=3D"r rowheader" scope=3Drow>63</TH>
    <TD class=3D"l data">Male</TD>
    <TD class=3D"r data">.</TD>
    <TD class=3D"l data">Married/Living together</TD>
    <TD class=3D"r data">12</TD>
    <TD class=3D"r data">2</TD>
    <TD class=3D"l data">1</TD>
    <TD class=3D"l data">0</TD>
    <TD class=3D"l data">0</TD>
    <TD class=3D"l data">Yes, current</TD>
    <TD class=3D"l data">Yes</TD>
    <TD class=3D"l data">Yes</TD>
    <TD class=3D"r data">4</TD>
    <TD class=3D"l data">&nbsp;</TD>
    <TD class=3D"l data">No</TD>
    <TD class=3D"l data">&nbsp;</TD>
    <TD class=3D"r data">47.7</TD>
    <TD class=3D"l data">2+</TD>
    <TD class=3D"r data">7</TD></TR>
  <TR>
    <TH class=3D"r rowheader" scope=3Drow>64</TH>
    <TD class=3D"l data">Male</TD>
    <TD class=3D"r data">58</TD>
    <TD class=3D"l data">Married/Living together</TD>
    <TD class=3D"r data">2</TD>
    <TD class=3D"r data">9</TD>
    <TD class=3D"l data">4</TD>
    <TD class=3D"l data">0</TD>
    <TD class=3D"l data">0</TD>
    <TD class=3D"l data">No, never</TD>
    <TD class=3D"l data">Yes</TD>
    <TD class=3D"l data">Yes</TD>
    <TD class=3D"r data">4</TD>
    <TD class=3D"l data">&nbsp;</TD>
    <TD class=3D"l data">No</TD>
    <TD class=3D"l data">&nbsp;</TD>
    <TD class=3D"r data">53.2</TD>
    <TD class=3D"l data">3+</TD>
    <TD class=3D"r data">24</TD></TR>
  <TR>
    <TH class=3D"r rowheader" scope=3Drow>65</TH>
    <TD class=3D"l data">Male</TD>
    <TD class=3D"r data">.</TD>
    <TD class=3D"l data">Widowed</TD>
    <TD class=3D"r data">12</TD>
    <TD class=3D"r data">4</TD>
    <TD class=3D"l data">0</TD>
    <TD class=3D"l data">&nbsp;</TD>
    <TD class=3D"l data">&nbsp;</TD>
    <TD class=3D"l data">No, never</TD>
    <TD class=3D"l data">No</TD>
    <TD class=3D"l data">Yes</TD>
    <TD class=3D"r data">3</TD>
    <TD class=3D"l data">&nbsp;</TD>
    <TD class=3D"l data">No</TD>
    <TD class=3D"l data">&nbsp;</TD>
    <TD class=3D"r data">41.5</TD>
    <TD class=3D"l data">3+</TD>
    <TD class=3D"r data">9</TD></TR>
  <TR>
    <TH class=3D"r rowheader" scope=3Drow>66</TH>
    <TD class=3D"l data">Female</TD>
    <TD class=3D"r data">32</TD>
    <TD class=3D"l data">Married/Living together</TD>
    <TD class=3D"r data">4</TD>
    <TD class=3D"r data">7</TD>
    <TD class=3D"l data">0</TD>
    <TD class=3D"l data">&nbsp;</TD>
    <TD class=3D"l data">&nbsp;</TD>
    <TD class=3D"l data">No, never</TD>
    <TD class=3D"l data">No</TD>
    <TD class=3D"l data">Yes</TD>
    <TD class=3D"r data">3</TD>
    <TD class=3D"l data">&nbsp;</TD>
    <TD class=3D"l data">No</TD>
    <TD class=3D"l data">&nbsp;</TD>
    <TD class=3D"r data">37.1</TD>
    <TD class=3D"l data">1+</TD>
    <TD class=3D"r data">6</TD></TR>
  <TR>
    <TH class=3D"r rowheader" scope=3Drow>67</TH>
    <TD class=3D"l data">Male</TD>
    <TD class=3D"r data">.</TD>
    <TD class=3D"l data">Married/Living together</TD>
    <TD class=3D"r data">0</TD>
    <TD class=3D"r data">5</TD>
    <TD class=3D"l data">4</TD>
    <TD class=3D"l data">0</TD>
    <TD class=3D"l data">0</TD>
    <TD class=3D"l data">No, never</TD>
    <TD class=3D"l data">No</TD>
    <TD class=3D"l data">Yes</TD>
    <TD class=3D"r data">2</TD>
    <TD class=3D"l data">&nbsp;</TD>
    <TD class=3D"l data">No</TD>
    <TD class=3D"l data">&nbsp;</TD>
    <TD class=3D"r data">49.7</TD>
    <TD class=3D"l data">3+</TD>
    <TD class=3D"r data">3</TD></TR>
  <TR>
    <TH class=3D"r rowheader" scope=3Drow>68</TH>
    <TD class=3D"l data">Male</TD>
    <TD class=3D"r data">35</TD>
    <TD class=3D"l data">Married/Living together</TD>
    <TD class=3D"r data">3</TD>
    <TD class=3D"r data">4</TD>
    <TD class=3D"l data">3</TD>
    <TD class=3D"l data">0</TD>
    <TD class=3D"l data">0</TD>
    <TD class=3D"l data">No, never</TD>
    <TD class=3D"l data">No</TD>
    <TD class=3D"l data">Yes</TD>
    <TD class=3D"r data">3</TD>
    <TD class=3D"l data">&nbsp;</TD>
    <TD class=3D"l data">Yes</TD>
    <TD class=3D"l data">&nbsp;</TD>
    <TD class=3D"r data">35.9</TD>
    <TD class=3D"l data">2+</TD>
    <TD class=3D"r data">12</TD></TR>
  <TR>
    <TH class=3D"r rowheader" scope=3Drow>69</TH>
    <TD class=3D"l data">Male</TD>
    <TD class=3D"r data">.</TD>
    <TD class=3D"l data">Married/Living together</TD>
    <TD class=3D"r data">3</TD>
    <TD class=3D"r data">5</TD>
    <TD class=3D"l data">4</TD>
    <TD class=3D"l data">0</TD>
    <TD class=3D"l data">0</TD>
    <TD class=3D"l data">Yes, former</TD>
    <TD class=3D"l data">No</TD>
    <TD class=3D"l data">Yes</TD>
    <TD class=3D"r data">4</TD>
    <TD class=3D"l data">&nbsp;</TD>
    <TD class=3D"l data">Yes</TD>
    <TD class=3D"l data">&nbsp;</TD>
    <TD class=3D"r data">38.4</TD>
    <TD class=3D"l data">3+</TD>
    <TD class=3D"r data">7</TD></TR>
  <TR>
    <TH class=3D"r rowheader" scope=3Drow>70</TH>
    <TD class=3D"l data">Male</TD>
    <TD class=3D"r data">72</TD>
    <TD class=3D"l data">Married/Living together</TD>
    <TD class=3D"r data">1</TD>
    <TD class=3D"r data">2</TD>
    <TD class=3D"l data">0</TD>
    <TD class=3D"l data">&nbsp;</TD>
    <TD class=3D"l data">&nbsp;</TD>
    <TD class=3D"l data">Yes, former</TD>
    <TD class=3D"l data">No</TD>
    <TD class=3D"l data">Yes</TD>
    <TD class=3D"r data">4</TD>
    <TD class=3D"l data">&nbsp;</TD>
    <TD class=3D"l data">No</TD>
    <TD class=3D"l data">&nbsp;</TD>
    <TD class=3D"r data">41.3</TD>
    <TD class=3D"l data">2+</TD>
    <TD class=3D"r data">8</TD></TR>
  <TR>
    <TH class=3D"r rowheader" scope=3Drow>71</TH>
    <TD class=3D"l data">Male</TD>
    <TD class=3D"r data">65</TD>
    <TD class=3D"l data">Married/Living together</TD>
    <TD class=3D"r data">7</TD>
    <TD class=3D"r data">4</TD>
    <TD class=3D"l data">4</TD>
    <TD class=3D"l data">0</TD>
    <TD class=3D"l data">0</TD>
    <TD class=3D"l data">Yes, former</TD>
    <TD class=3D"l data">No</TD>
    <TD class=3D"l data">Yes</TD>
    <TD class=3D"r data">4</TD>
    <TD class=3D"l data">&nbsp;</TD>
    <TD class=3D"l data">No</TD>
    <TD class=3D"l data">&nbsp;</TD>
    <TD class=3D"r data">48.3</TD>
    <TD class=3D"l data">3+</TD>
    <TD class=3D"r data">8</TD></TR>
  <TR>
    <TH class=3D"r rowheader" scope=3Drow>72</TH>
    <TD class=3D"l data">Female</TD>
    <TD class=3D"r data">65</TD>
    <TD class=3D"l data">Widowed</TD>
    <TD class=3D"r data">0</TD>
    <TD class=3D"r data">1</TD>
    <TD class=3D"l data">0</TD>
    <TD class=3D"l data">&nbsp;</TD>
    <TD class=3D"l data">&nbsp;</TD>
    <TD class=3D"l data">No, never</TD>
    <TD class=3D"l data">Yes</TD>
    <TD class=3D"l data">Yes</TD>
    <TD class=3D"r data">3</TD>
    <TD class=3D"l data">&nbsp;</TD>
    <TD class=3D"l data">No</TD>
    <TD class=3D"l data">&nbsp;</TD>
    <TD class=3D"r data">59.9</TD>
    <TD class=3D"l data">2+</TD>
    <TD class=3D"r data">5</TD></TR>
  <TR>
    <TH class=3D"r rowheader" scope=3Drow>73</TH>
    <TD class=3D"l data">Female</TD>
    <TD class=3D"r data">50</TD>
    <TD class=3D"l data">Widowed</TD>
    <TD class=3D"r data">5</TD>
    <TD class=3D"r data">4</TD>
    <TD class=3D"l data">0</TD>
    <TD class=3D"l data">&nbsp;</TD>
    <TD class=3D"l data">&nbsp;</TD>
    <TD class=3D"l data">No, never</TD>
    <TD class=3D"l data">Yes</TD>
    <TD class=3D"l data">Yes</TD>
    <TD class=3D"r data">1</TD>
    <TD class=3D"l data">&nbsp;</TD>
    <TD class=3D"l data">No</TD>
    <TD class=3D"l data">&nbsp;</TD>
    <TD class=3D"r data">45.8</TD>
    <TD class=3D"l data">1+</TD>
    <TD class=3D"r data">7</TD></TR>
  <TR>
    <TH class=3D"r rowheader" scope=3Drow>74</TH>
    <TD class=3D"l data">Male</TD>
    <TD class=3D"r data">47</TD>
    <TD class=3D"l data">Married/Living together</TD>
    <TD class=3D"r data">0</TD>
    <TD class=3D"r data">8</TD>
    <TD class=3D"l data">2</TD>
    <TD class=3D"l data">0</TD>
    <TD class=3D"l data">1</TD>
    <TD class=3D"l data">Yes, former</TD>
    <TD class=3D"l data">No</TD>
    <TD class=3D"l data">Yes</TD>
    <TD class=3D"r data">3</TD>
    <TD class=3D"l data">&nbsp;</TD>
    <TD class=3D"l data">No</TD>
    <TD class=3D"l data">&nbsp;</TD>
    <TD class=3D"r data">44.9</TD>
    <TD class=3D"l data">2+</TD>
    <TD class=3D"r data">5</TD></TR>
  <TR>
    <TH class=3D"r rowheader" scope=3Drow>75</TH>
    <TD class=3D"l data">Male</TD>
    <TD class=3D"r data">.</TD>
    <TD class=3D"l data">Married/Living together</TD>
    <TD class=3D"r data">15</TD>
    <TD class=3D"r data">2</TD>
    <TD class=3D"l data">0</TD>
    <TD class=3D"l data">&nbsp;</TD>
    <TD class=3D"l data">&nbsp;</TD>
    <TD class=3D"l data">Yes, former</TD>
    <TD class=3D"l data">Yes</TD>
    <TD class=3D"l data">Yes</TD>
    <TD class=3D"r data">3</TD>
    <TD class=3D"l data">&nbsp;</TD>
    <TD class=3D"l data">Yes</TD>
    <TD class=3D"l data">&nbsp;</TD>
    <TD class=3D"r data">70.3</TD>
    <TD class=3D"l data">1+</TD>
    <TD class=3D"r data">7</TD></TR>
  <TR>
    <TH class=3D"r rowheader" scope=3Drow>76</TH>
    <TD class=3D"l data">Female</TD>
    <TD class=3D"r data">.</TD>
    <TD class=3D"l data">Never married</TD>
    <TD class=3D"r data">15</TD>
    <TD class=3D"r data">5</TD>
    <TD class=3D"l data">0</TD>
    <TD class=3D"l data">&nbsp;</TD>
    <TD class=3D"l data">&nbsp;</TD>
    <TD class=3D"l data">No, never</TD>
    <TD class=3D"l data">No</TD>
    <TD class=3D"l data">Yes</TD>
    <TD class=3D"r data">3</TD>
    <TD class=3D"l data">&nbsp;</TD>
    <TD class=3D"l data">No</TD>
    <TD class=3D"l data">&nbsp;</TD>
    <TD class=3D"r data">41.2</TD>
    <TD class=3D"l data">3+</TD>
    <TD class=3D"r data">26</TD></TR>
  <TR>
    <TH class=3D"r rowheader" scope=3Drow>77</TH>
    <TD class=3D"l data">Female</TD>
    <TD class=3D"r data">40</TD>
    <TD class=3D"l data">Widowed</TD>
    <TD class=3D"r data">8</TD>
    <TD class=3D"r data">7</TD>
    <TD class=3D"l data">0</TD>
    <TD class=3D"l data">&nbsp;</TD>
    <TD class=3D"l data">&nbsp;</TD>
    <TD class=3D"l data">No, never</TD>
    <TD class=3D"l data">Yes</TD>
    <TD class=3D"l data">Yes</TD>
    <TD class=3D"r data">4</TD>
    <TD class=3D"l data">&nbsp;</TD>
    <TD class=3D"l data">No</TD>
    <TD class=3D"l data">&nbsp;</TD>
    <TD class=3D"r data">56.3</TD>
    <TD class=3D"l data">1+</TD>
    <TD class=3D"r data">8</TD></TR>
  <TR>
    <TH class=3D"r rowheader" scope=3Drow>78</TH>
    <TD class=3D"l data">Male</TD>
    <TD class=3D"r data">.</TD>
    <TD class=3D"l data">Separated/divorced</TD>
    <TD class=3D"r data">6</TD>
    <TD class=3D"r data">1</TD>
    <TD class=3D"l data">0</TD>
    <TD class=3D"l data">&nbsp;</TD>
    <TD class=3D"l data">&nbsp;</TD>
    <TD class=3D"l data">Yes, current</TD>
    <TD class=3D"l data">Yes</TD>
    <TD class=3D"l data">Yes</TD>
    <TD class=3D"r data">4</TD>
    <TD class=3D"l data">&nbsp;</TD>
    <TD class=3D"l data">No</TD>
    <TD class=3D"l data">&nbsp;</TD>
    <TD class=3D"r data">71.2</TD>
    <TD class=3D"l data">2+</TD>
    <TD class=3D"r data">10</TD></TR>
  <TR>
    <TH class=3D"r rowheader" scope=3Drow>79</TH>
    <TD class=3D"l data">Male</TD>
    <TD class=3D"r data">.</TD>
    <TD class=3D"l data">Married/Living together</TD>
    <TD class=3D"r data">10</TD>
    <TD class=3D"r data">3</TD>
    <TD class=3D"l data">0</TD>
    <TD class=3D"l data">&nbsp;</TD>
    <TD class=3D"l data">&nbsp;</TD>
    <TD class=3D"l data">No, never</TD>
    <TD class=3D"l data">Yes</TD>
    <TD class=3D"l data">Yes</TD>
    <TD class=3D"r data">4</TD>
    <TD class=3D"l data">&nbsp;</TD>
    <TD class=3D"l data">No</TD>
    <TD class=3D"l data">&nbsp;</TD>
    <TD class=3D"r data">54.2</TD>
    <TD class=3D"l data">2+</TD>
    <TD class=3D"r data">5</TD></TR>
  <TR>
    <TH class=3D"r rowheader" scope=3Drow>80</TH>
    <TD class=3D"l data">Male</TD>
    <TD class=3D"r data">55</TD>
    <TD class=3D"l data">Married/Living together</TD>
    <TD class=3D"r data">7</TD>
    <TD class=3D"r data">3</TD>
    <TD class=3D"l data">2</TD>
    <TD class=3D"l data">0</TD>
    <TD class=3D"l data">0</TD>
    <TD class=3D"l data">Yes, former</TD>
    <TD class=3D"l data">No</TD>
    <TD class=3D"l data">Yes</TD>
    <TD class=3D"r data">4</TD>
    <TD class=3D"l data">&nbsp;</TD>
    <TD class=3D"l data">Yes</TD>
    <TD class=3D"l data">&nbsp;</TD>
    <TD class=3D"r data">51.4</TD>
    <TD class=3D"l data">2+</TD>
    <TD class=3D"r data">5</TD></TR>
  <TR>
    <TH class=3D"r rowheader" scope=3Drow>81</TH>
    <TD class=3D"l data">Female</TD>
    <TD class=3D"r data">.</TD>
    <TD class=3D"l data">Never married</TD>
    <TD class=3D"r data">10</TD>
    <TD class=3D"r data">3</TD>
    <TD class=3D"l data">0</TD>
    <TD class=3D"l data">&nbsp;</TD>
    <TD class=3D"l data">&nbsp;</TD>
    <TD class=3D"l data">No, never</TD>
    <TD class=3D"l data">No</TD>
    <TD class=3D"l data">Yes</TD>
    <TD class=3D"r data">3</TD>
    <TD class=3D"l data">&nbsp;</TD>
    <TD class=3D"l data">No</TD>
    <TD class=3D"l data">&nbsp;</TD>
    <TD class=3D"r data">39.1</TD>
    <TD class=3D"l data">2+</TD>
    <TD class=3D"r data">17</TD></TR>
  <TR>
    <TH class=3D"r rowheader" scope=3Drow>82</TH>
    <TD class=3D"l data">Male</TD>
    <TD class=3D"r data">.</TD>
    <TD class=3D"l data">Married/Living together</TD>
    <TD class=3D"r data">0</TD>
    <TD class=3D"r data">7</TD>
    <TD class=3D"l data">4</TD>
    <TD class=3D"l data">2</TD>
    <TD class=3D"l data">4</TD>
    <TD class=3D"l data">Yes, current</TD>
    <TD class=3D"l data">No</TD>
    <TD class=3D"l data">Yes</TD>
    <TD class=3D"r data">4</TD>
    <TD class=3D"l data">&nbsp;</TD>
    <TD class=3D"l data">Yes</TD>
    <TD class=3D"l data">&nbsp;</TD>
    <TD class=3D"r data">38.5</TD>
    <TD class=3D"l data">3+</TD>
    <TD class=3D"r data">7</TD></TR>
  <TR>
    <TH class=3D"r rowheader" scope=3Drow>83</TH>
    <TD class=3D"l data">Male</TD>
    <TD class=3D"r data">58</TD>
    <TD class=3D"l data">Married/Living together</TD>
    <TD class=3D"r data">10</TD>
    <TD class=3D"r data">6</TD>
    <TD class=3D"l data">2</TD>
    <TD class=3D"l data">0</TD>
    <TD class=3D"l data">1</TD>
    <TD class=3D"l data">Yes, current</TD>
    <TD class=3D"l data">Yes</TD>
    <TD class=3D"l data">Yes</TD>
    <TD class=3D"r data">4</TD>
    <TD class=3D"l data">&nbsp;</TD>
    <TD class=3D"l data">No</TD>
    <TD class=3D"l data">&nbsp;</TD>
    <TD class=3D"r data">40.1</TD>
    <TD class=3D"l data">1+</TD>
    <TD class=3D"r data">4</TD></TR>
  <TR>
    <TH class=3D"r rowheader" scope=3Drow>84</TH>
    <TD class=3D"l data">Male</TD>
    <TD class=3D"r data">70</TD>
    <TD class=3D"l data">Married/Living together</TD>
    <TD class=3D"r data">3</TD>
    <TD class=3D"r data">2</TD>
    <TD class=3D"l data">1</TD>
    <TD class=3D"l data">0</TD>
    <TD class=3D"l data">2</TD>
    <TD class=3D"l data">Yes, former</TD>
    <TD class=3D"l data">No</TD>
    <TD class=3D"l data">Yes</TD>
    <TD class=3D"r data">4</TD>
    <TD class=3D"l data">&nbsp;</TD>
    <TD class=3D"l data">No</TD>
    <TD class=3D"l data">&nbsp;</TD>
    <TD class=3D"r data">35.5</TD>
    <TD class=3D"l data">3+</TD>
    <TD class=3D"r data">4</TD></TR>
  <TR>
    <TH class=3D"r rowheader" scope=3Drow>85</TH>
    <TD class=3D"l data">Male</TD>
    <TD class=3D"r data">61</TD>
    <TD class=3D"l data">Married/Living together</TD>
    <TD class=3D"r data">10</TD>
    <TD class=3D"r data">3</TD>
    <TD class=3D"l data">0</TD>
    <TD class=3D"l data">&nbsp;</TD>
    <TD class=3D"l data">&nbsp;</TD>
    <TD class=3D"l data">No, never</TD>
    <TD class=3D"l data">Yes</TD>
    <TD class=3D"l data">Yes</TD>
    <TD class=3D"r data">4</TD>
    <TD class=3D"l data">&nbsp;</TD>
    <TD class=3D"l data">No</TD>
    <TD class=3D"l data">&nbsp;</TD>
    <TD class=3D"r data">53.6</TD>
    <TD class=3D"l data">3+</TD>
    <TD class=3D"r data">5</TD></TR>
  <TR>
    <TH class=3D"r rowheader" scope=3Drow>86</TH>
    <TD class=3D"l data">Male</TD>
    <TD class=3D"r data">.</TD>
    <TD class=3D"l data">Never married</TD>
    <TD class=3D"r data">13</TD>
    <TD class=3D"r data">4</TD>
    <TD class=3D"l data">0</TD>
    <TD class=3D"l data">&nbsp;</TD>
    <TD class=3D"l data">&nbsp;</TD>
    <TD class=3D"l data">No, never</TD>
    <TD class=3D"l data">No</TD>
    <TD class=3D"l data">Yes</TD>
    <TD class=3D"r data">4</TD>
    <TD class=3D"l data">&nbsp;</TD>
    <TD class=3D"l data">Yes</TD>
    <TD class=3D"l data">&nbsp;</TD>
    <TD class=3D"r data">52.0</TD>
    <TD class=3D"l data">1+</TD>
    <TD class=3D"r data">13</TD></TR>
  <TR>
    <TH class=3D"r rowheader" scope=3Drow>87</TH>
    <TD class=3D"l data">Male</TD>
    <TD class=3D"r data">.</TD>
    <TD class=3D"l data">Never married</TD>
    <TD class=3D"r data">10</TD>
    <TD class=3D"r data">5</TD>
    <TD class=3D"l data">2</TD>
    <TD class=3D"l data">0</TD>
    <TD class=3D"l data">0</TD>
    <TD class=3D"l data">Yes, former</TD>
    <TD class=3D"l data">No</TD>
    <TD class=3D"l data">Yes</TD>
    <TD class=3D"r data">1</TD>
    <TD class=3D"l data">&nbsp;</TD>
    <TD class=3D"l data">No</TD>
    <TD class=3D"l data">&nbsp;</TD>
    <TD class=3D"r data">48.1</TD>
    <TD class=3D"l data">2+</TD>
    <TD class=3D"r data">8</TD></TR>
  <TR>
    <TH class=3D"r rowheader" scope=3Drow>88</TH>
    <TD class=3D"l data">Male</TD>
    <TD class=3D"r data">42</TD>
    <TD class=3D"l data">Married/Living together</TD>
    <TD class=3D"r data">5</TD>
    <TD class=3D"r data">4</TD>
    <TD class=3D"l data">4</TD>
    <TD class=3D"l data">0</TD>
    <TD class=3D"l data">0</TD>
    <TD class=3D"l data">Yes, current</TD>
    <TD class=3D"l data">No</TD>
    <TD class=3D"l data">Yes</TD>
    <TD class=3D"r data">4</TD>
    <TD class=3D"l data">&nbsp;</TD>
    <TD class=3D"l data">No</TD>
    <TD class=3D"l data">&nbsp;</TD>
    <TD class=3D"r data">42.9</TD>
    <TD class=3D"l data">2+</TD>
    <TD class=3D"r data">5</TD></TR>
  <TR>
    <TH class=3D"r rowheader" scope=3Drow>89</TH>
    <TD class=3D"l data">Male</TD>
    <TD class=3D"r data">.</TD>
    <TD class=3D"l data">Married/Living together</TD>
    <TD class=3D"r data">8</TD>
    <TD class=3D"r data">4</TD>
    <TD class=3D"l data">2</TD>
    <TD class=3D"l data">0</TD>
    <TD class=3D"l data">1</TD>
    <TD class=3D"l data">No, never</TD>
    <TD class=3D"l data">No</TD>
    <TD class=3D"l data">Yes</TD>
    <TD class=3D"r data">3</TD>
    <TD class=3D"l data">&nbsp;</TD>
    <TD class=3D"l data">Yes</TD>
    <TD class=3D"l data">&nbsp;</TD>
    <TD class=3D"r data">43.2</TD>
    <TD class=3D"l data">1+</TD>
    <TD class=3D"r data">7</TD></TR>
  <TR>
    <TH class=3D"r rowheader" scope=3Drow>90</TH>
    <TD class=3D"l data">Female</TD>
    <TD class=3D"r data">60</TD>
    <TD class=3D"l data">Widowed</TD>
    <TD class=3D"r data">0</TD>
    <TD class=3D"r data">3</TD>
    <TD class=3D"l data">0</TD>
    <TD class=3D"l data">&nbsp;</TD>
    <TD class=3D"l data">&nbsp;</TD>
    <TD class=3D"l data">No, never</TD>
    <TD class=3D"l data">No</TD>
    <TD class=3D"l data">Yes</TD>
    <TD class=3D"r data">5</TD>
    <TD class=3D"l data">&nbsp;</TD>
    <TD class=3D"l data">No</TD>
    <TD class=3D"l data">&nbsp;</TD>
    <TD class=3D"r data">28.3</TD>
    <TD class=3D"l data">2+</TD>
    <TD class=3D"r data">5</TD></TR>
  <TR>
    <TH class=3D"r rowheader" scope=3Drow>91</TH>
    <TD class=3D"l data">Male</TD>
    <TD class=3D"r data">.</TD>
    <TD class=3D"l data">Married/Living together</TD>
    <TD class=3D"r data">8</TD>
    <TD class=3D"r data">4</TD>
    <TD class=3D"l data">4</TD>
    <TD class=3D"l data">1</TD>
    <TD class=3D"l data">2</TD>
    <TD class=3D"l data">Yes, former</TD>
    <TD class=3D"l data">Yes</TD>
    <TD class=3D"l data">Yes</TD>
    <TD class=3D"r data">4</TD>
    <TD class=3D"l data">&nbsp;</TD>
    <TD class=3D"l data">Yes</TD>
    <TD class=3D"l data">&nbsp;</TD>
    <TD class=3D"r data">67.0</TD>
    <TD class=3D"l data">3+</TD>
    <TD class=3D"r data">9</TD></TR>
  <TR>
    <TH class=3D"r rowheader" scope=3Drow>92</TH>
    <TD class=3D"l data">Male</TD>
    <TD class=3D"r data">65</TD>
    <TD class=3D"l data">Widowed</TD>
    <TD class=3D"r data">4</TD>
    <TD class=3D"r data">5</TD>
    <TD class=3D"l data">1</TD>
    <TD class=3D"l data">0</TD>
    <TD class=3D"l data">0</TD>
    <TD class=3D"l data">Yes, former</TD>
    <TD class=3D"l data">No</TD>
    <TD class=3D"l data">Yes</TD>
    <TD class=3D"r data">4</TD>
    <TD class=3D"l data">&nbsp;</TD>
    <TD class=3D"l data">No</TD>
    <TD class=3D"l data">&nbsp;</TD>
    <TD class=3D"r data">48.2</TD>
    <TD class=3D"l data">3+</TD>
    <TD class=3D"r data">4</TD></TR>
  <TR>
    <TH class=3D"r rowheader" scope=3Drow>93</TH>
    <TD class=3D"l data">Female</TD>
    <TD class=3D"r data">.</TD>
    <TD class=3D"l data">Never married</TD>
    <TD class=3D"r data">13</TD>
    <TD class=3D"r data">5</TD>
    <TD class=3D"l data">0</TD>
    <TD class=3D"l data">&nbsp;</TD>
    <TD class=3D"l data">&nbsp;</TD>
    <TD class=3D"l data">No, never</TD>
    <TD class=3D"l data">No</TD>
    <TD class=3D"l data">Yes</TD>
    <TD class=3D"r data">4</TD>
    <TD class=3D"l data">&nbsp;</TD>
    <TD class=3D"l data">No</TD>
    <TD class=3D"l data">&nbsp;</TD>
    <TD class=3D"r data">34.7</TD>
    <TD class=3D"l data">1+</TD>
    <TD class=3D"r data">9</TD></TR>
  <TR>
    <TH class=3D"r rowheader" scope=3Drow>94</TH>
    <TD class=3D"l data">Male</TD>
    <TD class=3D"r data">.</TD>
    <TD class=3D"l data">Married/Living together</TD>
    <TD class=3D"r data">7</TD>
    <TD class=3D"r data">2</TD>
    <TD class=3D"l data">3</TD>
    <TD class=3D"l data">0</TD>
    <TD class=3D"l data">1</TD>
    <TD class=3D"l data">Yes, former</TD>
    <TD class=3D"l data">No</TD>
    <TD class=3D"l data">Yes</TD>
    <TD class=3D"r data">4</TD>
    <TD class=3D"l data">&nbsp;</TD>
    <TD class=3D"l data">No</TD>
    <TD class=3D"l data">&nbsp;</TD>
    <TD class=3D"r data">40.5</TD>
    <TD class=3D"l data">2+</TD>
    <TD class=3D"r data">11</TD></TR>
  <TR>
    <TH class=3D"r rowheader" scope=3Drow>95</TH>
    <TD class=3D"l data">Female</TD>
    <TD class=3D"r data">34</TD>
    <TD class=3D"l data">Married/Living together</TD>
    <TD class=3D"r data">0</TD>
    <TD class=3D"r data">8</TD>
    <TD class=3D"l data">0</TD>
    <TD class=3D"l data">&nbsp;</TD>
    <TD class=3D"l data">&nbsp;</TD>
    <TD class=3D"l data">No, never</TD>
    <TD class=3D"l data">No</TD>
    <TD class=3D"l data">Yes</TD>
    <TD class=3D"r data">4</TD>
    <TD class=3D"l data">&nbsp;</TD>
    <TD class=3D"l data">No</TD>
    <TD class=3D"l data">&nbsp;</TD>
    <TD class=3D"r data">43.5</TD>
    <TD class=3D"l data">2+</TD>
    <TD class=3D"r data">8</TD></TR>
  <TR>
    <TH class=3D"r rowheader" scope=3Drow>96</TH>
    <TD class=3D"l data">Male</TD>
    <TD class=3D"r data">46</TD>
    <TD class=3D"l data">Married/Living together</TD>
    <TD class=3D"r data">8</TD>
    <TD class=3D"r data">4</TD>
    <TD class=3D"l data">4</TD>
    <TD class=3D"l data">0</TD>
    <TD class=3D"l data">0</TD>
    <TD class=3D"l data">Yes, former</TD>
    <TD class=3D"l data">No</TD>
    <TD class=3D"l data">Yes</TD>
    <TD class=3D"r data">4</TD>
    <TD class=3D"l data">&nbsp;</TD>
    <TD class=3D"l data">Yes</TD>
    <TD class=3D"l data">&nbsp;</TD>
    <TD class=3D"r data">42.9</TD>
    <TD class=3D"l data">3+</TD>
    <TD class=3D"r data">.</TD></TR>
  <TR>
    <TH class=3D"r rowheader" scope=3Drow>97</TH>
    <TD class=3D"l data">Male</TD>
    <TD class=3D"r data">.</TD>
    <TD class=3D"l data">Married/Living together</TD>
    <TD class=3D"r data">12</TD>
    <TD class=3D"r data">2</TD>
    <TD class=3D"l data">2</TD>
    <TD class=3D"l data">0</TD>
    <TD class=3D"l data">0</TD>
    <TD class=3D"l data">No, never</TD>
    <TD class=3D"l data">Yes</TD>
    <TD class=3D"l data">Yes</TD>
    <TD class=3D"r data">4</TD>
    <TD class=3D"l data">&nbsp;</TD>
    <TD class=3D"l data">Yes</TD>
    <TD class=3D"l data">&nbsp;</TD>
    <TD class=3D"r data">60.6</TD>
    <TD class=3D"l data">1+</TD>
    <TD class=3D"r data">9</TD></TR>
  <TR>
    <TH class=3D"r rowheader" scope=3Drow>98</TH>
    <TD class=3D"l data">Male</TD>
    <TD class=3D"r data">.</TD>
    <TD class=3D"l data">Married/Living together</TD>
    <TD class=3D"r data">10</TD>
    <TD class=3D"r data">2</TD>
    <TD class=3D"l data">4</TD>
    <TD class=3D"l data">0</TD>
    <TD class=3D"l data">1</TD>
    <TD class=3D"l data">Yes, current</TD>
    <TD class=3D"l data">Yes</TD>
    <TD class=3D"l data">Yes</TD>
    <TD class=3D"r data">4</TD>
    <TD class=3D"l data">&nbsp;</TD>
    <TD class=3D"l data">No</TD>
    <TD class=3D"l data">&nbsp;</TD>
    <TD class=3D"r data">58.0</TD>
    <TD class=3D"l data">1+</TD>
    <TD class=3D"r data">.</TD></TR>
  <TR>
    <TH class=3D"r rowheader" scope=3Drow>99</TH>
    <TD class=3D"l data">Male</TD>
    <TD class=3D"r data">.</TD>
    <TD class=3D"l data">Married/Living together</TD>
    <TD class=3D"r data">8</TD>
    <TD class=3D"r data">4</TD>
    <TD class=3D"l data">2</TD>
    <TD class=3D"l data">0</TD>
    <TD class=3D"l data">1</TD>
    <TD class=3D"l data">Yes, former</TD>
    <TD class=3D"l data">Yes</TD>
    <TD class=3D"l data">Yes</TD>
    <TD class=3D"r data">4</TD>
    <TD class=3D"l data">&nbsp;</TD>
    <TD class=3D"l data">No</TD>
    <TD class=3D"l data">&nbsp;</TD>
    <TD class=3D"r data">53.1</TD>
    <TD class=3D"l data">1+</TD>
    <TD class=3D"r data">7</TD></TR>
  <TR>
    <TH class=3D"r rowheader" scope=3Drow>100</TH>
    <TD class=3D"l data">Female</TD>
    <TD class=3D"r data">.</TD>
    <TD class=3D"l data">Never married</TD>
    <TD class=3D"r data">11</TD>
    <TD class=3D"r data">3</TD>
    <TD class=3D"l data">0</TD>
    <TD class=3D"l data">&nbsp;</TD>
    <TD class=3D"l data">&nbsp;</TD>
    <TD class=3D"l data">No, never</TD>
    <TD class=3D"l data">No</TD>
    <TD class=3D"l data">Yes</TD>
    <TD class=3D"r data">3</TD>
    <TD class=3D"l data">&nbsp;</TD>
    <TD class=3D"l data">No</TD>
    <TD class=3D"l data">&nbsp;</TD>
    <TD class=3D"r data">39.6</TD>
    <TD class=3D"l data">3+</TD>
    <TD class=3D"r data">14</TD></TR>
  <TR>
    <TH class=3D"r rowheader" scope=3Drow>101</TH>
    <TD class=3D"l data">Female</TD>
    <TD class=3D"r data">.</TD>
    <TD class=3D"l data">Never married</TD>
    <TD class=3D"r data">15</TD>
    <TD class=3D"r data">4</TD>
    <TD class=3D"l data">0</TD>
    <TD class=3D"l data">&nbsp;</TD>
    <TD class=3D"l data">&nbsp;</TD>
    <TD class=3D"l data">No, never</TD>
    <TD class=3D"l data">No</TD>
    <TD class=3D"l data">Yes</TD>
    <TD class=3D"r data">4</TD>
    <TD class=3D"l data">&nbsp;</TD>
    <TD class=3D"l data">No</TD>
    <TD class=3D"l data">&nbsp;</TD>
    <TD class=3D"r data">41.7</TD>
    <TD class=3D"l data">3+</TD>
    <TD class=3D"r data">9</TD></TR>
  <TR>
    <TH class=3D"r rowheader" scope=3Drow>102</TH>
    <TD class=3D"l data">Male</TD>
    <TD class=3D"r data">.</TD>
    <TD class=3D"l data">Married/Living together</TD>
    <TD class=3D"r data">9</TD>
    <TD class=3D"r data">3</TD>
    <TD class=3D"l data">3</TD>
    <TD class=3D"l data">0</TD>
    <TD class=3D"l data">0</TD>
    <TD class=3D"l data">No, never</TD>
    <TD class=3D"l data">No</TD>
    <TD class=3D"l data">Yes</TD>
    <TD class=3D"r data">4</TD>
    <TD class=3D"l data">&nbsp;</TD>
    <TD class=3D"l data">No</TD>
    <TD class=3D"l data">&nbsp;</TD>
    <TD class=3D"r data">48.7</TD>
    <TD class=3D"l data">2+</TD>
    <TD class=3D"r data">9</TD></TR>
  <TR>
    <TH class=3D"r rowheader" scope=3Drow>103</TH>
    <TD class=3D"l data">Female</TD>
    <TD class=3D"r data">62</TD>
    <TD class=3D"l data">Married/Living together</TD>
    <TD class=3D"r data">10</TD>
    <TD class=3D"r data">2</TD>
    <TD class=3D"l data">0</TD>
    <TD class=3D"l data">&nbsp;</TD>
    <TD class=3D"l data">&nbsp;</TD>
    <TD class=3D"l data">No, never</TD>
    <TD class=3D"l data">Yes</TD>
    <TD class=3D"l data">Yes</TD>
    <TD class=3D"r data">4</TD>
    <TD class=3D"l data">&nbsp;</TD>
    <TD class=3D"l data">No</TD>
    <TD class=3D"l data">&nbsp;</TD>
    <TD class=3D"r data">42.3</TD>
    <TD class=3D"l data">1+</TD>
    <TD class=3D"r data">.</TD></TR>
  <TR>
    <TH class=3D"r rowheader" scope=3Drow>104</TH>
    <TD class=3D"l data">Male</TD>
    <TD class=3D"r data">36</TD>
    <TD class=3D"l data">Married/Living together</TD>
    <TD class=3D"r data">3</TD>
    <TD class=3D"r data">4</TD>
    <TD class=3D"l data">3</TD>
    <TD class=3D"l data">0</TD>
    <TD class=3D"l data">0</TD>
    <TD class=3D"l data">Yes, former</TD>
    <TD class=3D"l data">No</TD>
    <TD class=3D"l data">Yes</TD>
    <TD class=3D"r data">3</TD>
    <TD class=3D"l data">&nbsp;</TD>
    <TD class=3D"l data">Yes</TD>
    <TD class=3D"l data">&nbsp;</TD>
    <TD class=3D"r data">42.0</TD>
    <TD class=3D"l data">1+</TD>
    <TD class=3D"r data">11</TD></TR>
  <TR>
    <TH class=3D"r rowheader" scope=3Drow>105</TH>
    <TD class=3D"l data">Male</TD>
    <TD class=3D"r data">.</TD>
    <TD class=3D"l data">Married/Living together</TD>
    <TD class=3D"r data">7</TD>
    <TD class=3D"r data">4</TD>
    <TD class=3D"l data">4</TD>
    <TD class=3D"l data">0</TD>
    <TD class=3D"l data">0</TD>
    <TD class=3D"l data">Yes, former</TD>
    <TD class=3D"l data">No</TD>
    <TD class=3D"l data">Yes</TD>
    <TD class=3D"r data">3</TD>
    <TD class=3D"l data">&nbsp;</TD>
    <TD class=3D"l data">No</TD>
    <TD class=3D"l data">&nbsp;</TD>
    <TD class=3D"r data">59.3</TD>
    <TD class=3D"l data">1+</TD>
    <TD class=3D"r data">9</TD></TR>
  <TR>
    <TH class=3D"r rowheader" scope=3Drow>106</TH>
    <TD class=3D"l data">Male</TD>
    <TD class=3D"r data">63</TD>
    <TD class=3D"l data">Married/Living together</TD>
    <TD class=3D"r data">4</TD>
    <TD class=3D"r data">2</TD>
    <TD class=3D"l data">4</TD>
    <TD class=3D"l data">0</TD>
    <TD class=3D"l data">1</TD>
    <TD class=3D"l data">No, never</TD>
    <TD class=3D"l data">No</TD>
    <TD class=3D"l data">Yes</TD>
    <TD class=3D"r data">4</TD>
    <TD class=3D"l data">&nbsp;</TD>
    <TD class=3D"l data">No</TD>
    <TD class=3D"l data">&nbsp;</TD>
    <TD class=3D"r data">41.3</TD>
    <TD class=3D"l data">3+</TD>
    <TD class=3D"r data">8</TD></TR>
  <TR>
    <TH class=3D"r rowheader" scope=3Drow>107</TH>
    <TD class=3D"l data">Male</TD>
    <TD class=3D"r data">.</TD>
    <TD class=3D"l data">Married/Living together</TD>
    <TD class=3D"r data">10</TD>
    <TD class=3D"r data">4</TD>
    <TD class=3D"l data">0</TD>
    <TD class=3D"l data">&nbsp;</TD>
    <TD class=3D"l data">&nbsp;</TD>
    <TD class=3D"l data">No, never</TD>
    <TD class=3D"l data">No</TD>
    <TD class=3D"l data">Yes</TD>
    <TD class=3D"r data">3</TD>
    <TD class=3D"l data">&nbsp;</TD>
    <TD class=3D"l data">Yes</TD>
    <TD class=3D"l data">&nbsp;</TD>
    <TD class=3D"r data">72.5</TD>
    <TD class=3D"l data">1+</TD>
    <TD class=3D"r data">.</TD></TR>
  <TR>
    <TH class=3D"r rowheader" scope=3Drow>108</TH>
    <TD class=3D"l data">Male</TD>
    <TD class=3D"r data">53</TD>
    <TD class=3D"l data">Married/Living together</TD>
    <TD class=3D"r data">9</TD>
    <TD class=3D"r data">2</TD>
    <TD class=3D"l data">4</TD>
    <TD class=3D"l data">1</TD>
    <TD class=3D"l data">1</TD>
    <TD class=3D"l data">Yes, former</TD>
    <TD class=3D"l data">Yes</TD>
    <TD class=3D"l data">Yes</TD>
    <TD class=3D"r data">4</TD>
    <TD class=3D"l data">&nbsp;</TD>
    <TD class=3D"l data">Yes</TD>
    <TD class=3D"l data">&nbsp;</TD>
    <TD class=3D"r data">70.5</TD>
    <TD class=3D"l data">1+</TD>
    <TD class=3D"r data">6</TD></TR>
  <TR>
    <TH class=3D"r rowheader" scope=3Drow>109</TH>
    <TD class=3D"l data">Male</TD>
    <TD class=3D"r data">.</TD>
    <TD class=3D"l data">Never married</TD>
    <TD class=3D"r data">12</TD>
    <TD class=3D"r data">3</TD>
    <TD class=3D"l data">0</TD>
    <TD class=3D"l data">&nbsp;</TD>
    <TD class=3D"l data">&nbsp;</TD>
    <TD class=3D"l data">No, never</TD>
    <TD class=3D"l data">No</TD>
    <TD class=3D"l data">Yes</TD>
    <TD class=3D"r data">3</TD>
    <TD class=3D"l data">&nbsp;</TD>
    <TD class=3D"l data">No</TD>
    <TD class=3D"l data">&nbsp;</TD>
    <TD class=3D"r data">44.7</TD>
    <TD class=3D"l data">1+</TD>
    <TD class=3D"r data">14</TD></TR>
  <TR>
    <TH class=3D"r rowheader" scope=3Drow>110</TH>
    <TD class=3D"l data">Male</TD>
    <TD class=3D"r data">60</TD>
    <TD class=3D"l data">Married/Living together</TD>
    <TD class=3D"r data">0</TD>
    <TD class=3D"r data">4</TD>
    <TD class=3D"l data">4</TD>
    <TD class=3D"l data">1</TD>
    <TD class=3D"l data">3</TD>
    <TD class=3D"l data">No, never</TD>
    <TD class=3D"l data">No</TD>
    <TD class=3D"l data">Yes</TD>
    <TD class=3D"r data">3</TD>
    <TD class=3D"l data">&nbsp;</TD>
    <TD class=3D"l data">Yes</TD>
    <TD class=3D"l data">&nbsp;</TD>
    <TD class=3D"r data">45.7</TD>
    <TD class=3D"l data">3+</TD>
    <TD class=3D"r data">9</TD></TR>
  <TR>
    <TH class=3D"r rowheader" scope=3Drow>111</TH>
    <TD class=3D"l data">Female</TD>
    <TD class=3D"r data">50</TD>
    <TD class=3D"l data">Widowed</TD>
    <TD class=3D"r data">0</TD>
    <TD class=3D"r data">4</TD>
    <TD class=3D"l data">0</TD>
    <TD class=3D"l data">&nbsp;</TD>
    <TD class=3D"l data">&nbsp;</TD>
    <TD class=3D"l data">No, never</TD>
    <TD class=3D"l data">No</TD>
    <TD class=3D"l data">Yes</TD>
    <TD class=3D"r data">3</TD>
    <TD class=3D"l data">&nbsp;</TD>
    <TD class=3D"l data">No</TD>
    <TD class=3D"l data">&nbsp;</TD>
    <TD class=3D"r data">37.5</TD>
    <TD class=3D"l data">2+</TD>
    <TD class=3D"r data">8</TD></TR>
  <TR>
    <TH class=3D"r rowheader" scope=3Drow>112</TH>
    <TD class=3D"l data">Female</TD>
    <TD class=3D"r data">.</TD>
    <TD class=3D"l data">Married/Living together</TD>
    <TD class=3D"r data">12</TD>
    <TD class=3D"r data">6</TD>
    <TD class=3D"l data">0</TD>
    <TD class=3D"l data">&nbsp;</TD>
    <TD class=3D"l data">&nbsp;</TD>
    <TD class=3D"l data">No, never</TD>
    <TD class=3D"l data">No</TD>
    <TD class=3D"l data">Yes</TD>
    <TD class=3D"r data">4</TD>
    <TD class=3D"l data">&nbsp;</TD>
    <TD class=3D"l data">No</TD>
    <TD class=3D"l data">&nbsp;</TD>
    <TD class=3D"r data">41.2</TD>
    <TD class=3D"l data">1+</TD>
    <TD class=3D"r data">5</TD></TR>
  <TR>
    <TH class=3D"r rowheader" scope=3Drow>113</TH>
    <TD class=3D"l data">Male</TD>
    <TD class=3D"r data">45</TD>
    <TD class=3D"l data">Married/Living together</TD>
    <TD class=3D"r data">0</TD>
    <TD class=3D"r data">4</TD>
    <TD class=3D"l data">4</TD>
    <TD class=3D"l data">1</TD>
    <TD class=3D"l data">0</TD>
    <TD class=3D"l data">Yes, former</TD>
    <TD class=3D"l data">No</TD>
    <TD class=3D"l data">Yes</TD>
    <TD class=3D"r data">4</TD>
    <TD class=3D"l data">&nbsp;</TD>
    <TD class=3D"l data">No</TD>
    <TD class=3D"l data">&nbsp;</TD>
    <TD class=3D"r data">44.6</TD>
    <TD class=3D"l data">3+</TD>
    <TD class=3D"r data">9</TD></TR>
  <TR>
    <TH class=3D"r rowheader" scope=3Drow>114</TH>
    <TD class=3D"l data">Male</TD>
    <TD class=3D"r data">.</TD>
    <TD class=3D"l data">Married/Living together</TD>
    <TD class=3D"r data">8</TD>
    <TD class=3D"r data">4</TD>
    <TD class=3D"l data">4</TD>
    <TD class=3D"l data">1</TD>
    <TD class=3D"l data">0</TD>
    <TD class=3D"l data">Yes, current</TD>
    <TD class=3D"l data">No</TD>
    <TD class=3D"l data">Yes</TD>
    <TD class=3D"r data">4</TD>
    <TD class=3D"l data">&nbsp;</TD>
    <TD class=3D"l data">No</TD>
    <TD class=3D"l data">&nbsp;</TD>
    <TD class=3D"r data">61.0</TD>
    <TD class=3D"l data">3+</TD>
    <TD class=3D"r data">9</TD></TR>
  <TR>
    <TH class=3D"r rowheader" scope=3Drow>115</TH>
    <TD class=3D"l data">Female</TD>
    <TD class=3D"r data">.</TD>
    <TD class=3D"l data">Never married</TD>
    <TD class=3D"r data">15</TD>
    <TD class=3D"r data">6</TD>
    <TD class=3D"l data">0</TD>
    <TD class=3D"l data">&nbsp;</TD>
    <TD class=3D"l data">&nbsp;</TD>
    <TD class=3D"l data">No, never</TD>
    <TD class=3D"l data">No</TD>
    <TD class=3D"l data">Yes</TD>
    <TD class=3D"r data">2</TD>
    <TD class=3D"l data">&nbsp;</TD>
    <TD class=3D"l data">No</TD>
    <TD class=3D"l data">&nbsp;</TD>
    <TD class=3D"r data">44.8</TD>
    <TD class=3D"l data">2+</TD>
    <TD class=3D"r data">7</TD></TR>
  <TR>
    <TH class=3D"r rowheader" scope=3Drow>116</TH>
    <TD class=3D"l data">Female</TD>
    <TD class=3D"r data">32</TD>
    <TD class=3D"l data">Married/Living together</TD>
    <TD class=3D"r data">0</TD>
    <TD class=3D"r data">5</TD>
    <TD class=3D"l data">0</TD>
    <TD class=3D"l data">&nbsp;</TD>
    <TD class=3D"l data">&nbsp;</TD>
    <TD class=3D"l data">No, never</TD>
    <TD class=3D"l data">No</TD>
    <TD class=3D"l data">Yes</TD>
    <TD class=3D"r data">2</TD>
    <TD class=3D"l data">&nbsp;</TD>
    <TD class=3D"l data">Yes</TD>
    <TD class=3D"l data">&nbsp;</TD>
    <TD class=3D"r data">33.0</TD>
    <TD class=3D"l data">1+</TD>
    <TD class=3D"r data">9</TD></TR>
  <TR>
    <TH class=3D"r rowheader" scope=3Drow>117</TH>
    <TD class=3D"l data">Male</TD>
    <TD class=3D"r data">53</TD>
    <TD class=3D"l data">Married/Living together</TD>
    <TD class=3D"r data">0</TD>
    <TD class=3D"r data">4</TD>
    <TD class=3D"l data">0</TD>
    <TD class=3D"l data">&nbsp;</TD>
    <TD class=3D"l data">&nbsp;</TD>
    <TD class=3D"l data">Yes, former</TD>
    <TD class=3D"l data">Yes</TD>
    <TD class=3D"l data">Yes</TD>
    <TD class=3D"r data">4</TD>
    <TD class=3D"l data">&nbsp;</TD>
    <TD class=3D"l data">No</TD>
    <TD class=3D"l data">&nbsp;</TD>
    <TD class=3D"r data">54.9</TD>
    <TD class=3D"l data">3+</TD>
    <TD class=3D"r data">8</TD></TR>
  <TR>
    <TH class=3D"r rowheader" scope=3Drow>118</TH>
    <TD class=3D"l data">Male</TD>
    <TD class=3D"r data">45</TD>
    <TD class=3D"l data">Married/Living together</TD>
    <TD class=3D"r data">6</TD>
    <TD class=3D"r data">5</TD>
    <TD class=3D"l data">3</TD>
    <TD class=3D"l data">1</TD>
    <TD class=3D"l data">1</TD>
    <TD class=3D"l data">Yes, former</TD>
    <TD class=3D"l data">No</TD>
    <TD class=3D"l data">Yes</TD>
    <TD class=3D"r data">3</TD>
    <TD class=3D"l data">&nbsp;</TD>
    <TD class=3D"l data">No</TD>
    <TD class=3D"l data">&nbsp;</TD>
    <TD class=3D"r data">40.8</TD>
    <TD class=3D"l data">1+</TD>
    <TD class=3D"r data">5</TD></TR>
  <TR>
    <TH class=3D"r rowheader" scope=3Drow>119</TH>
    <TD class=3D"l data">Female</TD>
    <TD class=3D"r data">.</TD>
    <TD class=3D"l data">Never married</TD>
    <TD class=3D"r data">10</TD>
    <TD class=3D"r data">3</TD>
    <TD class=3D"l data">0</TD>
    <TD class=3D"l data">&nbsp;</TD>
    <TD class=3D"l data">&nbsp;</TD>
    <TD class=3D"l data">No, never</TD>
    <TD class=3D"l data">No</TD>
    <TD class=3D"l data">Yes</TD>
    <TD class=3D"r data">1</TD>
    <TD class=3D"l data">&nbsp;</TD>
    <TD class=3D"l data">No</TD>
    <TD class=3D"l data">&nbsp;</TD>
    <TD class=3D"r data">40.5</TD>
    <TD class=3D"l data">1+</TD>
    <TD class=3D"r data">12</TD></TR>
  <TR>
    <TH class=3D"r rowheader" scope=3Drow>120</TH>
    <TD class=3D"l data">Male</TD>
    <TD class=3D"r data">70</TD>
    <TD class=3D"l data">Married/Living together</TD>
    <TD class=3D"r data">0</TD>
    <TD class=3D"r data">2</TD>
    <TD class=3D"l data">2</TD>
    <TD class=3D"l data">1</TD>
    <TD class=3D"l data">1</TD>
    <TD class=3D"l data">Yes, former</TD>
    <TD class=3D"l data">No</TD>
    <TD class=3D"l data">Yes</TD>
    <TD class=3D"r data">4</TD>
    <TD class=3D"l data">&nbsp;</TD>
    <TD class=3D"l data">No</TD>
    <TD class=3D"l data">&nbsp;</TD>
    <TD class=3D"r data">41.8</TD>
    <TD class=3D"l data">1+</TD>
    <TD class=3D"r data">8</TD></TR>
  <TR>
    <TH class=3D"r rowheader" scope=3Drow>121</TH>
    <TD class=3D"l data">Male</TD>
    <TD class=3D"r data">.</TD>
    <TD class=3D"l data">Married/Living together</TD>
    <TD class=3D"r data">8</TD>
    <TD class=3D"r data">6</TD>
    <TD class=3D"l data">4</TD>
    <TD class=3D"l data">2</TD>
    <TD class=3D"l data">3</TD>
    <TD class=3D"l data">Yes, former</TD>
    <TD class=3D"l data">Yes</TD>
    <TD class=3D"l data">Yes</TD>
    <TD class=3D"r data">7</TD>
    <TD class=3D"l data">&nbsp;</TD>
    <TD class=3D"l data">No</TD>
    <TD class=3D"l data">&nbsp;</TD>
    <TD class=3D"r data">57.7</TD>
    <TD class=3D"l data">1+</TD>
    <TD class=3D"r data">5</TD></TR>
  <TR>
    <TH class=3D"r rowheader" scope=3Drow>122</TH>
    <TD class=3D"l data">Female</TD>
    <TD class=3D"r data">.</TD>
    <TD class=3D"l data">Married/Living together</TD>
    <TD class=3D"r data">12</TD>
    <TD class=3D"r data">3</TD>
    <TD class=3D"l data">0</TD>
    <TD class=3D"l data">&nbsp;</TD>
    <TD class=3D"l data">&nbsp;</TD>
    <TD class=3D"l data">No, never</TD>
    <TD class=3D"l data">No</TD>
    <TD class=3D"l data">Yes</TD>
    <TD class=3D"r data">4</TD>
    <TD class=3D"l data">&nbsp;</TD>
    <TD class=3D"l data">Yes</TD>
    <TD class=3D"l data">&nbsp;</TD>
    <TD class=3D"r data">42.6</TD>
    <TD class=3D"l data">1+</TD>
    <TD class=3D"r data">8</TD></TR>
  <TR>
    <TH class=3D"r rowheader" scope=3Drow>123</TH>
    <TD class=3D"l data">Male</TD>
    <TD class=3D"r data">44</TD>
    <TD class=3D"l data">Married/Living together</TD>
    <TD class=3D"r data">2</TD>
    <TD class=3D"r data">6</TD>
    <TD class=3D"l data">4</TD>
    <TD class=3D"l data">0</TD>
    <TD class=3D"l data">0</TD>
    <TD class=3D"l data">No, never</TD>
    <TD class=3D"l data">Yes</TD>
    <TD class=3D"l data">Yes</TD>
    <TD class=3D"r data">4</TD>
    <TD class=3D"l data">&nbsp;</TD>
    <TD class=3D"l data">Yes</TD>
    <TD class=3D"l data">&nbsp;</TD>
    <TD class=3D"r data">54.3</TD>
    <TD class=3D"l data">1+</TD>
    <TD class=3D"r data">4</TD></TR>
  <TR>
    <TH class=3D"r rowheader" scope=3Drow>124</TH>
    <TD class=3D"l data">Male</TD>
    <TD class=3D"r data">.</TD>
    <TD class=3D"l data">Separated/divorced</TD>
    <TD class=3D"r data">10</TD>
    <TD class=3D"r data">1</TD>
    <TD class=3D"l data">4</TD>
    <TD class=3D"l data">0</TD>
    <TD class=3D"l data">0</TD>
    <TD class=3D"l data">No, never</TD>
    <TD class=3D"l data">No</TD>
    <TD class=3D"l data">Yes</TD>
    <TD class=3D"r data">4</TD>
    <TD class=3D"l data">&nbsp;</TD>
    <TD class=3D"l data">No</TD>
    <TD class=3D"l data">&nbsp;</TD>
    <TD class=3D"r data">38.9</TD>
    <TD class=3D"l data">3+</TD>
    <TD class=3D"r data">5</TD></TR>
  <TR>
    <TH class=3D"r rowheader" scope=3Drow>125</TH>
    <TD class=3D"l data">Male</TD>
    <TD class=3D"r data">.</TD>
    <TD class=3D"l data">Married/Living together</TD>
    <TD class=3D"r data">7</TD>
    <TD class=3D"r data">4</TD>
    <TD class=3D"l data">4</TD>
    <TD class=3D"l data">0</TD>
    <TD class=3D"l data">0</TD>
    <TD class=3D"l data">No, never</TD>
    <TD class=3D"l data">Yes</TD>
    <TD class=3D"l data">Yes</TD>
    <TD class=3D"r data">2</TD>
    <TD class=3D"l data">&nbsp;</TD>
    <TD class=3D"l data">No</TD>
    <TD class=3D"l data">&nbsp;</TD>
    <TD class=3D"r data">54.6</TD>
    <TD class=3D"l data">1+</TD>
    <TD class=3D"r data">6</TD></TR>
  <TR>
    <TH class=3D"r rowheader" scope=3Drow>126</TH>
    <TD class=3D"l data">Female</TD>
    <TD class=3D"r data">40</TD>
    <TD class=3D"l data">Widowed</TD>
    <TD class=3D"r data">1</TD>
    <TD class=3D"r data">3</TD>
    <TD class=3D"l data">0</TD>
    <TD class=3D"l data">&nbsp;</TD>
    <TD class=3D"l data">&nbsp;</TD>
    <TD class=3D"l data">No, never</TD>
    <TD class=3D"l data">No</TD>
    <TD class=3D"l data">Yes</TD>
    <TD class=3D"r data">2</TD>
    <TD class=3D"l data">&nbsp;</TD>
    <TD class=3D"l data">Yes</TD>
    <TD class=3D"l data">&nbsp;</TD>
    <TD class=3D"r data">31.6</TD>
    <TD class=3D"l data">1+</TD>
    <TD class=3D"r data">11</TD></TR>
  <TR>
    <TH class=3D"r rowheader" scope=3Drow>127</TH>
    <TD class=3D"l data">Male</TD>
    <TD class=3D"r data">55</TD>
    <TD class=3D"l data">Married/Living together</TD>
    <TD class=3D"r data">5</TD>
    <TD class=3D"r data">2</TD>
    <TD class=3D"l data">4</TD>
    <TD class=3D"l data">1</TD>
    <TD class=3D"l data">0</TD>
    <TD class=3D"l data">No, never</TD>
    <TD class=3D"l data">No</TD>
    <TD class=3D"l data">Yes</TD>
    <TD class=3D"r data">3</TD>
    <TD class=3D"l data">&nbsp;</TD>
    <TD class=3D"l data">No</TD>
    <TD class=3D"l data">&nbsp;</TD>
    <TD class=3D"r data">44.0</TD>
    <TD class=3D"l data">2+</TD>
    <TD class=3D"r data">6</TD></TR>
  <TR>
    <TH class=3D"r rowheader" scope=3Drow>128</TH>
    <TD class=3D"l data">Male</TD>
    <TD class=3D"r data">.</TD>
    <TD class=3D"l data">Married/Living together</TD>
    <TD class=3D"r data">8</TD>
    <TD class=3D"r data">4</TD>
    <TD class=3D"l data">4</TD>
    <TD class=3D"l data">1</TD>
    <TD class=3D"l data">1</TD>
    <TD class=3D"l data">Yes, former</TD>
    <TD class=3D"l data">No</TD>
    <TD class=3D"l data">Yes</TD>
    <TD class=3D"r data">4</TD>
    <TD class=3D"l data">&nbsp;</TD>
    <TD class=3D"l data">No</TD>
    <TD class=3D"l data">&nbsp;</TD>
    <TD class=3D"r data">37.7</TD>
    <TD class=3D"l data">3+</TD>
    <TD class=3D"r data">7</TD></TR>
  <TR>
    <TH class=3D"r rowheader" scope=3Drow>129</TH>
    <TD class=3D"l data">Male</TD>
    <TD class=3D"r data">50</TD>
    <TD class=3D"l data">Married/Living together</TD>
    <TD class=3D"r data">6</TD>
    <TD class=3D"r data">3</TD>
    <TD class=3D"l data">4</TD>
    <TD class=3D"l data">1</TD>
    <TD class=3D"l data">1</TD>
    <TD class=3D"l data">Yes, former</TD>
    <TD class=3D"l data">No</TD>
    <TD class=3D"l data">Yes</TD>
    <TD class=3D"r data">4</TD>
    <TD class=3D"l data">&nbsp;</TD>
    <TD class=3D"l data">No</TD>
    <TD class=3D"l data">&nbsp;</TD>
    <TD class=3D"r data">43.1</TD>
    <TD class=3D"l data">3+</TD>
    <TD class=3D"r data">6</TD></TR>
  <TR>
    <TH class=3D"r rowheader" scope=3Drow>130</TH>
    <TD class=3D"l data">Male</TD>
    <TD class=3D"r data">52</TD>
    <TD class=3D"l data">Married/Living together</TD>
    <TD class=3D"r data">2</TD>
    <TD class=3D"r data">5</TD>
    <TD class=3D"l data">4</TD>
    <TD class=3D"l data">0</TD>
    <TD class=3D"l data">0</TD>
    <TD class=3D"l data">Yes, former</TD>
    <TD class=3D"l data">No</TD>
    <TD class=3D"l data">Yes</TD>
    <TD class=3D"r data">4</TD>
    <TD class=3D"l data">&nbsp;</TD>
    <TD class=3D"l data">Yes</TD>
    <TD class=3D"l data">&nbsp;</TD>
    <TD class=3D"r data">41.8</TD>
    <TD class=3D"l data">2+</TD>
    <TD class=3D"r data">12</TD></TR>
  <TR>
    <TH class=3D"r rowheader" scope=3Drow>131</TH>
    <TD class=3D"l data">Male</TD>
    <TD class=3D"r data">.</TD>
    <TD class=3D"l data">Married/Living together</TD>
    <TD class=3D"r data">3</TD>
    <TD class=3D"r data">4</TD>
    <TD class=3D"l data">4</TD>
    <TD class=3D"l data">0</TD>
    <TD class=3D"l data">0</TD>
    <TD class=3D"l data">Yes, former</TD>
    <TD class=3D"l data">No</TD>
    <TD class=3D"l data">Yes</TD>
    <TD class=3D"r data">3</TD>
    <TD class=3D"l data">&nbsp;</TD>
    <TD class=3D"l data">No</TD>
    <TD class=3D"l data">&nbsp;</TD>
    <TD class=3D"r data">35.5</TD>
    <TD class=3D"l data">3+</TD>
    <TD class=3D"r data">3</TD></TR>
  <TR>
    <TH class=3D"r rowheader" scope=3Drow>132</TH>
    <TD class=3D"l data">Female</TD>
    <TD class=3D"r data">.</TD>
    <TD class=3D"l data">Married/Living together</TD>
    <TD class=3D"r data">5</TD>
    <TD class=3D"r data">4</TD>
    <TD class=3D"l data">0</TD>
    <TD class=3D"l data">&nbsp;</TD>
    <TD class=3D"l data">&nbsp;</TD>
    <TD class=3D"l data">No, never</TD>
    <TD class=3D"l data">No</TD>
    <TD class=3D"l data">Yes</TD>
    <TD class=3D"r data">4</TD>
    <TD class=3D"l data">&nbsp;</TD>
    <TD class=3D"l data">No</TD>
    <TD class=3D"l data">&nbsp;</TD>
    <TD class=3D"r data">35.3</TD>
    <TD class=3D"l data">3+</TD>
    <TD class=3D"r data">8</TD></TR>
  <TR>
    <TH class=3D"r rowheader" scope=3Drow>133</TH>
    <TD class=3D"l data">Male</TD>
    <TD class=3D"r data">.</TD>
    <TD class=3D"l data">Married/Living together</TD>
    <TD class=3D"r data">8</TD>
    <TD class=3D"r data">2</TD>
    <TD class=3D"l data">1</TD>
    <TD class=3D"l data">0</TD>
    <TD class=3D"l data">0</TD>
    <TD class=3D"l data">No, never</TD>
    <TD class=3D"l data">Yes</TD>
    <TD class=3D"l data">Yes</TD>
    <TD class=3D"r data">4</TD>
    <TD class=3D"l data">&nbsp;</TD>
    <TD class=3D"l data">No</TD>
    <TD class=3D"l data">&nbsp;</TD>
    <TD class=3D"r data">46.4</TD>
    <TD class=3D"l data">2+</TD>
    <TD class=3D"r data">9</TD></TR>
  <TR>
    <TH class=3D"r rowheader" scope=3Drow>134</TH>
    <TD class=3D"l data">Female</TD>
    <TD class=3D"r data">52</TD>
    <TD class=3D"l data">Widowed</TD>
    <TD class=3D"r data">0</TD>
    <TD class=3D"r data">6</TD>
    <TD class=3D"l data">0</TD>
    <TD class=3D"l data">&nbsp;</TD>
    <TD class=3D"l data">&nbsp;</TD>
    <TD class=3D"l data">No, never</TD>
    <TD class=3D"l data">No</TD>
    <TD class=3D"l data">Yes</TD>
    <TD class=3D"r data">4</TD>
    <TD class=3D"l data">&nbsp;</TD>
    <TD class=3D"l data">No</TD>
    <TD class=3D"l data">&nbsp;</TD>
    <TD class=3D"r data">35.3</TD>
    <TD class=3D"l data">2+</TD>
    <TD class=3D"r data">3</TD></TR>
  <TR>
    <TH class=3D"r rowheader" scope=3Drow>135</TH>
    <TD class=3D"l data">Female</TD>
    <TD class=3D"r data">.</TD>
    <TD class=3D"l data">Married/Living together</TD>
    <TD class=3D"r data">11</TD>
    <TD class=3D"r data">3</TD>
    <TD class=3D"l data">0</TD>
    <TD class=3D"l data">&nbsp;</TD>
    <TD class=3D"l data">&nbsp;</TD>
    <TD class=3D"l data">No, never</TD>
    <TD class=3D"l data">No</TD>
    <TD class=3D"l data">Yes</TD>
    <TD class=3D"r data">4</TD>
    <TD class=3D"l data">&nbsp;</TD>
    <TD class=3D"l data">No</TD>
    <TD class=3D"l data">&nbsp;</TD>
    <TD class=3D"r data">36.1</TD>
    <TD class=3D"l data">2+</TD>
    <TD class=3D"r data">8</TD></TR>
  <TR>
    <TH class=3D"r rowheader" scope=3Drow>136</TH>
    <TD class=3D"l data">Male</TD>
    <TD class=3D"r data">.</TD>
    <TD class=3D"l data">Married/Living together</TD>
    <TD class=3D"r data">4</TD>
    <TD class=3D"r data">4</TD>
    <TD class=3D"l data">4</TD>
    <TD class=3D"l data">0</TD>
    <TD class=3D"l data">0</TD>
    <TD class=3D"l data">No, never</TD>
    <TD class=3D"l data">Yes</TD>
    <TD class=3D"l data">Yes</TD>
    <TD class=3D"r data">2</TD>
    <TD class=3D"l data">&nbsp;</TD>
    <TD class=3D"l data">No</TD>
    <TD class=3D"l data">&nbsp;</TD>
    <TD class=3D"r data">52.4</TD>
    <TD class=3D"l data">1+</TD>
    <TD class=3D"r data">9</TD></TR>
  <TR>
    <TH class=3D"r rowheader" scope=3Drow>137</TH>
    <TD class=3D"l data">Female</TD>
    <TD class=3D"r data">.</TD>
    <TD class=3D"l data">Never married</TD>
    <TD class=3D"r data">9</TD>
    <TD class=3D"r data">3</TD>
    <TD class=3D"l data">0</TD>
    <TD class=3D"l data">&nbsp;</TD>
    <TD class=3D"l data">&nbsp;</TD>
    <TD class=3D"l data">No, never</TD>
    <TD class=3D"l data">No</TD>
    <TD class=3D"l data">Yes</TD>
    <TD class=3D"r data">2</TD>
    <TD class=3D"l data">&nbsp;</TD>
    <TD class=3D"l data">No</TD>
    <TD class=3D"l data">&nbsp;</TD>
    <TD class=3D"r data">32.3</TD>
    <TD class=3D"l data">1+</TD>
    <TD class=3D"r data">10</TD></TR>
  <TR>
    <TH class=3D"r rowheader" scope=3Drow>138</TH>
    <TD class=3D"l data">Male</TD>
    <TD class=3D"r data">.</TD>
    <TD class=3D"l data">Married/Living together</TD>
    <TD class=3D"r data">5</TD>
    <TD class=3D"r data">5</TD>
    <TD class=3D"l data">1</TD>
    <TD class=3D"l data">0</TD>
    <TD class=3D"l data">0</TD>
    <TD class=3D"l data">No, never</TD>
    <TD class=3D"l data">No</TD>
    <TD class=3D"l data">Yes</TD>
    <TD class=3D"r data">3</TD>
    <TD class=3D"l data">&nbsp;</TD>
    <TD class=3D"l data">No</TD>
    <TD class=3D"l data">&nbsp;</TD>
    <TD class=3D"r data">53.8</TD>
    <TD class=3D"l data">3+</TD>
    <TD class=3D"r data">11</TD></TR>
  <TR>
    <TH class=3D"r rowheader" scope=3Drow>139</TH>
    <TD class=3D"l data">Male</TD>
    <TD class=3D"r data">38</TD>
    <TD class=3D"l data">Married/Living together</TD>
    <TD class=3D"r data">10</TD>
    <TD class=3D"r data">5</TD>
    <TD class=3D"l data">0</TD>
    <TD class=3D"l data">&nbsp;</TD>
    <TD class=3D"l data">&nbsp;</TD>
    <TD class=3D"l data">No, never</TD>
    <TD class=3D"l data">Yes</TD>
    <TD class=3D"l data">Yes</TD>
    <TD class=3D"r data">2</TD>
    <TD class=3D"l data">&nbsp;</TD>
    <TD class=3D"l data">No</TD>
    <TD class=3D"l data">&nbsp;</TD>
    <TD class=3D"r data">56.6</TD>
    <TD class=3D"l data">1+</TD>
    <TD class=3D"r data">7</TD></TR>
  <TR>
    <TH class=3D"r rowheader" scope=3Drow>140</TH>
    <TD class=3D"l data">Male</TD>
    <TD class=3D"r data">37</TD>
    <TD class=3D"l data">Married/Living together</TD>
    <TD class=3D"r data">6</TD>
    <TD class=3D"r data">5</TD>
    <TD class=3D"l data">4</TD>
    <TD class=3D"l data">0</TD>
    <TD class=3D"l data">0</TD>
    <TD class=3D"l data">No, never</TD>
    <TD class=3D"l data">No</TD>
    <TD class=3D"l data">Yes</TD>
    <TD class=3D"r data">2</TD>
    <TD class=3D"l data">&nbsp;</TD>
    <TD class=3D"l data">Yes</TD>
    <TD class=3D"l data">&nbsp;</TD>
    <TD class=3D"r data">55.0</TD>
    <TD class=3D"l data">1+</TD>
    <TD class=3D"r data">13</TD></TR>
  <TR>
    <TH class=3D"r rowheader" scope=3Drow>141</TH>
    <TD class=3D"l data">Female</TD>
    <TD class=3D"r data">.</TD>
    <TD class=3D"l data">Widowed</TD>
    <TD class=3D"r data">10</TD>
    <TD class=3D"r data">1</TD>
    <TD class=3D"l data">0</TD>
    <TD class=3D"l data">&nbsp;</TD>
    <TD class=3D"l data">&nbsp;</TD>
    <TD class=3D"l data">No, never</TD>
    <TD class=3D"l data">Yes</TD>
    <TD class=3D"l data">Yes</TD>
    <TD class=3D"r data">4</TD>
    <TD class=3D"l data">&nbsp;</TD>
    <TD class=3D"l data">No</TD>
    <TD class=3D"l data">&nbsp;</TD>
    <TD class=3D"r data">45.4</TD>
    <TD class=3D"l data">3+</TD>
    <TD class=3D"r data">8</TD></TR>
  <TR>
    <TH class=3D"r rowheader" scope=3Drow>142</TH>
    <TD class=3D"l data">Female</TD>
    <TD class=3D"r data">.</TD>
    <TD class=3D"l data">Married/Living together</TD>
    <TD class=3D"r data">10</TD>
    <TD class=3D"r data">3</TD>
    <TD class=3D"l data">0</TD>
    <TD class=3D"l data">&nbsp;</TD>
    <TD class=3D"l data">&nbsp;</TD>
    <TD class=3D"l data">No, never</TD>
    <TD class=3D"l data">No</TD>
    <TD class=3D"l data">Yes</TD>
    <TD class=3D"r data">2</TD>
    <TD class=3D"l data">&nbsp;</TD>
    <TD class=3D"l data">No</TD>
    <TD class=3D"l data">&nbsp;</TD>
    <TD class=3D"r data">45.0</TD>
    <TD class=3D"l data">2+</TD>
    <TD class=3D"r data">8</TD></TR>
  <TR>
    <TH class=3D"r rowheader" scope=3Drow>143</TH>
    <TD class=3D"l data">Female</TD>
    <TD class=3D"r data">.</TD>
    <TD class=3D"l data">Never married</TD>
    <TD class=3D"r data">9</TD>
    <TD class=3D"r data">6</TD>
    <TD class=3D"l data">0</TD>
    <TD class=3D"l data">&nbsp;</TD>
    <TD class=3D"l data">&nbsp;</TD>
    <TD class=3D"l data">No, never</TD>
    <TD class=3D"l data">No</TD>
    <TD class=3D"l data">Yes</TD>
    <TD class=3D"r data">4</TD>
    <TD class=3D"l data">&nbsp;</TD>
    <TD class=3D"l data">No</TD>
    <TD class=3D"l data">&nbsp;</TD>
    <TD class=3D"r data">37.1</TD>
    <TD class=3D"l data">1+</TD>
    <TD class=3D"r data">10</TD></TR>
  <TR>
    <TH class=3D"r rowheader" scope=3Drow>144</TH>
    <TD class=3D"l data">Male</TD>
    <TD class=3D"r data">.</TD>
    <TD class=3D"l data">Married/Living together</TD>
    <TD class=3D"r data">9</TD>
    <TD class=3D"r data">4</TD>
    <TD class=3D"l data">0</TD>
    <TD class=3D"l data">&nbsp;</TD>
    <TD class=3D"l data">&nbsp;</TD>
    <TD class=3D"l data">No, never</TD>
    <TD class=3D"l data">Yes</TD>
    <TD class=3D"l data">Yes</TD>
    <TD class=3D"r data">4</TD>
    <TD class=3D"l data">&nbsp;</TD>
    <TD class=3D"l data">Yes</TD>
    <TD class=3D"l data">&nbsp;</TD>
    <TD class=3D"r data">62.6</TD>
    <TD class=3D"l data">1+</TD>
    <TD class=3D"r data">12</TD></TR>
  <TR>
    <TH class=3D"r rowheader" scope=3Drow>145</TH>
    <TD class=3D"l data">Male</TD>
    <TD class=3D"r data">.</TD>
    <TD class=3D"l data">Married/Living together</TD>
    <TD class=3D"r data">12</TD>
    <TD class=3D"r data">5</TD>
    <TD class=3D"l data">4</TD>
    <TD class=3D"l data">0</TD>
    <TD class=3D"l data">1</TD>
    <TD class=3D"l data">No, never</TD>
    <TD class=3D"l data">Yes</TD>
    <TD class=3D"l data">Yes</TD>
    <TD class=3D"r data">1</TD>
    <TD class=3D"l data">&nbsp;</TD>
    <TD class=3D"l data">Yes</TD>
    <TD class=3D"l data">&nbsp;</TD>
    <TD class=3D"r data">70.3</TD>
    <TD class=3D"l data">1+</TD>
    <TD class=3D"r data">.</TD></TR>
  <TR>
    <TH class=3D"r rowheader" scope=3Drow>146</TH>
    <TD class=3D"l data">Male</TD>
    <TD class=3D"r data">.</TD>
    <TD class=3D"l data">Never married</TD>
    <TD class=3D"r data">7</TD>
    <TD class=3D"r data">2</TD>
    <TD class=3D"l data">4</TD>
    <TD class=3D"l data">1</TD>
    <TD class=3D"l data">1</TD>
    <TD class=3D"l data">No, never</TD>
    <TD class=3D"l data">No</TD>
    <TD class=3D"l data">Yes</TD>
    <TD class=3D"r data">4</TD>
    <TD class=3D"l data">&nbsp;</TD>
    <TD class=3D"l data">Yes</TD>
    <TD class=3D"l data">&nbsp;</TD>
    <TD class=3D"r data">56.9</TD>
    <TD class=3D"l data">&nbsp;</TD>
    <TD class=3D"r data">11</TD></TR>
  <TR>
    <TH class=3D"r rowheader" scope=3Drow>147</TH>
    <TD class=3D"l data">Male</TD>
    <TD class=3D"r data">49</TD>
    <TD class=3D"l data">Married/Living together</TD>
    <TD class=3D"r data">3</TD>
    <TD class=3D"r data">5</TD>
    <TD class=3D"l data">4</TD>
    <TD class=3D"l data">1</TD>
    <TD class=3D"l data">1</TD>
    <TD class=3D"l data">Yes, former</TD>
    <TD class=3D"l data">No</TD>
    <TD class=3D"l data">Yes</TD>
    <TD class=3D"r data">4</TD>
    <TD class=3D"l data">&nbsp;</TD>
    <TD class=3D"l data">No</TD>
    <TD class=3D"l data">&nbsp;</TD>
    <TD class=3D"r data">43.8</TD>
    <TD class=3D"l data">3+</TD>
    <TD class=3D"r data">5</TD></TR>
  <TR>
    <TH class=3D"r rowheader" scope=3Drow>148</TH>
    <TD class=3D"l data">Male</TD>
    <TD class=3D"r data">.</TD>
    <TD class=3D"l data">Married/Living together</TD>
    <TD class=3D"r data">10</TD>
    <TD class=3D"r data">3</TD>
    <TD class=3D"l data">2</TD>
    <TD class=3D"l data">0</TD>
    <TD class=3D"l data">0</TD>
    <TD class=3D"l data">Yes, former</TD>
    <TD class=3D"l data">Yes</TD>
    <TD class=3D"l data">Yes</TD>
    <TD class=3D"r data">4</TD>
    <TD class=3D"l data">&nbsp;</TD>
    <TD class=3D"l data">Yes</TD>
    <TD class=3D"l data">&nbsp;</TD>
    <TD class=3D"r data">48.8</TD>
    <TD class=3D"l data">3+</TD>
    <TD class=3D"r data">6</TD></TR>
  <TR>
    <TH class=3D"r rowheader" scope=3Drow>149</TH>
    <TD class=3D"l data">Male</TD>
    <TD class=3D"r data">.</TD>
    <TD class=3D"l data">Married/Living together</TD>
    <TD class=3D"r data">10</TD>
    <TD class=3D"r data">5</TD>
    <TD class=3D"l data">4</TD>
    <TD class=3D"l data">0</TD>
    <TD class=3D"l data">0</TD>
    <TD class=3D"l data">Yes, current</TD>
    <TD class=3D"l data">Yes</TD>
    <TD class=3D"l data">Yes</TD>
    <TD class=3D"r data">3</TD>
    <TD class=3D"l data">&nbsp;</TD>
    <TD class=3D"l data">No</TD>
    <TD class=3D"l data">&nbsp;</TD>
    <TD class=3D"r data">63.1</TD>
    <TD class=3D"l data">2+</TD>
    <TD class=3D"r data">9</TD></TR>
  <TR>
    <TH class=3D"r rowheader" scope=3Drow>150</TH>
    <TD class=3D"l data">Male</TD>
    <TD class=3D"r data">.</TD>
    <TD class=3D"l data">Married/Living together</TD>
    <TD class=3D"r data">5</TD>
    <TD class=3D"r data">2</TD>
    <TD class=3D"l data">4</TD>
    <TD class=3D"l data">0</TD>
    <TD class=3D"l data">0</TD>
    <TD class=3D"l data">Yes, former</TD>
    <TD class=3D"l data">No</TD>
    <TD class=3D"l data">Yes</TD>
    <TD class=3D"r data">4</TD>
    <TD class=3D"l data">&nbsp;</TD>
    <TD class=3D"l data">No</TD>
    <TD class=3D"l data">&nbsp;</TD>
    <TD class=3D"r data">57.2</TD>
    <TD class=3D"l data">1+</TD>
    <TD class=3D"r data">.</TD></TR>
  <TR>
    <TH class=3D"r rowheader" scope=3Drow>151</TH>
    <TD class=3D"l data">Male</TD>
    <TD class=3D"r data">55</TD>
    <TD class=3D"l data">Married/Living together</TD>
    <TD class=3D"r data">4</TD>
    <TD class=3D"r data">2</TD>
    <TD class=3D"l data">0</TD>
    <TD class=3D"l data">&nbsp;</TD>
    <TD class=3D"l data">&nbsp;</TD>
    <TD class=3D"l data">No, never</TD>
    <TD class=3D"l data">No</TD>
    <TD class=3D"l data">Yes</TD>
    <TD class=3D"r data">4</TD>
    <TD class=3D"l data">&nbsp;</TD>
    <TD class=3D"l data">No</TD>
    <TD class=3D"l data">&nbsp;</TD>
    <TD class=3D"r data">55.2</TD>
    <TD class=3D"l data">1+</TD>
    <TD class=3D"r data">8</TD></TR>
  <TR>
    <TH class=3D"r rowheader" scope=3Drow>152</TH>
    <TD class=3D"l data">Male</TD>
    <TD class=3D"r data">.</TD>
    <TD class=3D"l data">Married/Living together</TD>
    <TD class=3D"r data">8</TD>
    <TD class=3D"r data">3</TD>
    <TD class=3D"l data">3</TD>
    <TD class=3D"l data">0</TD>
    <TD class=3D"l data">0</TD>
    <TD class=3D"l data">Yes, former</TD>
    <TD class=3D"l data">No</TD>
    <TD class=3D"l data">Yes</TD>
    <TD class=3D"r data">2</TD>
    <TD class=3D"l data">&nbsp;</TD>
    <TD class=3D"l data">Yes</TD>
    <TD class=3D"l data">&nbsp;</TD>
    <TD class=3D"r data">49.6</TD>
    <TD class=3D"l data">2+</TD>
    <TD class=3D"r data">7</TD></TR>
  <TR>
    <TH class=3D"r rowheader" scope=3Drow>153</TH>
    <TD class=3D"l data">Male</TD>
    <TD class=3D"r data">.</TD>
    <TD class=3D"l data">Never married</TD>
    <TD class=3D"r data">17</TD>
    <TD class=3D"r data">1</TD>
    <TD class=3D"l data">0</TD>
    <TD class=3D"l data">&nbsp;</TD>
    <TD class=3D"l data">&nbsp;</TD>
    <TD class=3D"l data">No, never</TD>
    <TD class=3D"l data">No</TD>
    <TD class=3D"l data">Yes</TD>
    <TD class=3D"r data">4</TD>
    <TD class=3D"l data">&nbsp;</TD>
    <TD class=3D"l data">No</TD>
    <TD class=3D"l data">&nbsp;</TD>
    <TD class=3D"r data">48.3</TD>
    <TD class=3D"l data">1+</TD>
    <TD class=3D"r data">12</TD></TR>
  <TR>
    <TH class=3D"r rowheader" scope=3Drow>154</TH>
    <TD class=3D"l data">Male</TD>
    <TD class=3D"r data">.</TD>
    <TD class=3D"l data">Married/Living together</TD>
    <TD class=3D"r data">10</TD>
    <TD class=3D"r data">4</TD>
    <TD class=3D"l data">3</TD>
    <TD class=3D"l data">0</TD>
    <TD class=3D"l data">0</TD>
    <TD class=3D"l data">No, never</TD>
    <TD class=3D"l data">Yes</TD>
    <TD class=3D"l data">Yes</TD>
    <TD class=3D"r data">2</TD>
    <TD class=3D"l data">&nbsp;</TD>
    <TD class=3D"l data">No</TD>
    <TD class=3D"l data">&nbsp;</TD>
    <TD class=3D"r data">43.8</TD>
    <TD class=3D"l data">1+</TD>
    <TD class=3D"r data">9</TD></TR>
  <TR>
    <TH class=3D"r rowheader" scope=3Drow>155</TH>
    <TD class=3D"l data">Male</TD>
    <TD class=3D"r data">.</TD>
    <TD class=3D"l data">Married/Living together</TD>
    <TD class=3D"r data">6</TD>
    <TD class=3D"r data">4</TD>
    <TD class=3D"l data">4</TD>
    <TD class=3D"l data">0</TD>
    <TD class=3D"l data">0</TD>
    <TD class=3D"l data">Yes, current</TD>
    <TD class=3D"l data">No</TD>
    <TD class=3D"l data">Yes</TD>
    <TD class=3D"r data">2</TD>
    <TD class=3D"l data">&nbsp;</TD>
    <TD class=3D"l data">No</TD>
    <TD class=3D"l data">&nbsp;</TD>
    <TD class=3D"r data">41.3</TD>
    <TD class=3D"l data">1+</TD>
    <TD class=3D"r data">13</TD></TR>
  <TR>
    <TH class=3D"r rowheader" scope=3Drow>156</TH>
    <TD class=3D"l data">Male</TD>
    <TD class=3D"r data">38</TD>
    <TD class=3D"l data">Married/Living together</TD>
    <TD class=3D"r data">0</TD>
    <TD class=3D"r data">3</TD>
    <TD class=3D"l data">3</TD>
    <TD class=3D"l data">0</TD>
    <TD class=3D"l data">0</TD>
    <TD class=3D"l data">Yes, former</TD>
    <TD class=3D"l data">No</TD>
    <TD class=3D"l data">Yes</TD>
    <TD class=3D"r data">2</TD>
    <TD class=3D"l data">&nbsp;</TD>
    <TD class=3D"l data">No</TD>
    <TD class=3D"l data">&nbsp;</TD>
    <TD class=3D"r data">48.7</TD>
    <TD class=3D"l data">1+</TD>
    <TD class=3D"r data">5</TD></TR>
  <TR>
    <TH class=3D"r rowheader" scope=3Drow>157</TH>
    <TD class=3D"l data">Male</TD>
    <TD class=3D"r data">.</TD>
    <TD class=3D"l data">Married/Living together</TD>
    <TD class=3D"r data">10</TD>
    <TD class=3D"r data">2</TD>
    <TD class=3D"l data">4</TD>
    <TD class=3D"l data">1</TD>
    <TD class=3D"l data">0</TD>
    <TD class=3D"l data">Yes, current</TD>
    <TD class=3D"l data">No</TD>
    <TD class=3D"l data">Yes</TD>
    <TD class=3D"r data">4</TD>
    <TD class=3D"l data">&nbsp;</TD>
    <TD class=3D"l data">No</TD>
    <TD class=3D"l data">&nbsp;</TD>
    <TD class=3D"r data">38.3</TD>
    <TD class=3D"l data">1+</TD>
    <TD class=3D"r data">11</TD></TR>
  <TR>
    <TH class=3D"r rowheader" scope=3Drow>158</TH>
    <TD class=3D"l data">Male</TD>
    <TD class=3D"r data">40</TD>
    <TD class=3D"l data">Married/Living together</TD>
    <TD class=3D"r data">8</TD>
    <TD class=3D"r data">5</TD>
    <TD class=3D"l data">3</TD>
    <TD class=3D"l data">0</TD>
    <TD class=3D"l data">0</TD>
    <TD class=3D"l data">Yes, former</TD>
    <TD class=3D"l data">No</TD>
    <TD class=3D"l data">Yes</TD>
    <TD class=3D"r data">3</TD>
    <TD class=3D"l data">&nbsp;</TD>
    <TD class=3D"l data">No</TD>
    <TD class=3D"l data">&nbsp;</TD>
    <TD class=3D"r data">52.1</TD>
    <TD class=3D"l data">3+</TD>
    <TD class=3D"r data">3</TD></TR>
  <TR>
    <TH class=3D"r rowheader" scope=3Drow>159</TH>
    <TD class=3D"l data">Female</TD>
    <TD class=3D"r data">.</TD>
    <TD class=3D"l data">Never married</TD>
    <TD class=3D"r data">13</TD>
    <TD class=3D"r data">4</TD>
    <TD class=3D"l data">0</TD>
    <TD class=3D"l data">&nbsp;</TD>
    <TD class=3D"l data">&nbsp;</TD>
    <TD class=3D"l data">No, never</TD>
    <TD class=3D"l data">No</TD>
    <TD class=3D"l data">Yes</TD>
    <TD class=3D"r data">4</TD>
    <TD class=3D"l data">&nbsp;</TD>
    <TD class=3D"l data">No</TD>
    <TD class=3D"l data">&nbsp;</TD>
    <TD class=3D"r data">40.7</TD>
    <TD class=3D"l data">2+</TD>
    <TD class=3D"r data">14</TD></TR>
  <TR>
    <TH class=3D"r rowheader" scope=3Drow>160</TH>
    <TD class=3D"l data">Male</TD>
    <TD class=3D"r data">58</TD>
    <TD class=3D"l data">Married/Living together</TD>
    <TD class=3D"r data">0</TD>
    <TD class=3D"r data">7</TD>
    <TD class=3D"l data">3</TD>
    <TD class=3D"l data">1</TD>
    <TD class=3D"l data">0</TD>
    <TD class=3D"l data">Yes, former</TD>
    <TD class=3D"l data">No</TD>
    <TD class=3D"l data">Yes</TD>
    <TD class=3D"r data">4</TD>
    <TD class=3D"l data">&nbsp;</TD>
    <TD class=3D"l data">No</TD>
    <TD class=3D"l data">&nbsp;</TD>
    <TD class=3D"r data">30.0</TD>
    <TD class=3D"l data">2+</TD>
    <TD class=3D"r data">4</TD></TR>
  <TR>
    <TH class=3D"r rowheader" scope=3Drow>161</TH>
    <TD class=3D"l data">Male</TD>
    <TD class=3D"r data">39</TD>
    <TD class=3D"l data">Married/Living together</TD>
    <TD class=3D"r data">9</TD>
    <TD class=3D"r data">4</TD>
    <TD class=3D"l data">4</TD>
    <TD class=3D"l data">1</TD>
    <TD class=3D"l data">3</TD>
    <TD class=3D"l data">Yes, current</TD>
    <TD class=3D"l data">No</TD>
    <TD class=3D"l data">Yes</TD>
    <TD class=3D"r data">4</TD>
    <TD class=3D"l data">&nbsp;</TD>
    <TD class=3D"l data">No</TD>
    <TD class=3D"l data">&nbsp;</TD>
    <TD class=3D"r data">38.8</TD>
    <TD class=3D"l data">1+</TD>
    <TD class=3D"r data">11</TD></TR>
  <TR>
    <TH class=3D"r rowheader" scope=3Drow>162</TH>
    <TD class=3D"l data">Female</TD>
    <TD class=3D"r data">54</TD>
    <TD class=3D"l data">Separated/divorced</TD>
    <TD class=3D"r data">5</TD>
    <TD class=3D"r data">1</TD>
    <TD class=3D"l data">0</TD>
    <TD class=3D"l data">&nbsp;</TD>
    <TD class=3D"l data">&nbsp;</TD>
    <TD class=3D"l data">No, never</TD>
    <TD class=3D"l data">Yes</TD>
    <TD class=3D"l data">Yes</TD>
    <TD class=3D"r data">1</TD>
    <TD class=3D"l data">&nbsp;</TD>
    <TD class=3D"l data">Yes</TD>
    <TD class=3D"l data">&nbsp;</TD>
    <TD class=3D"r data">40.8</TD>
    <TD class=3D"l data">1+</TD>
    <TD class=3D"r data">12</TD></TR>
  <TR>
    <TH class=3D"r rowheader" scope=3Drow>163</TH>
    <TD class=3D"l data">Female</TD>
    <TD class=3D"r data">51</TD>
    <TD class=3D"l data">Widowed</TD>
    <TD class=3D"r data">0</TD>
    <TD class=3D"r data">3</TD>
    <TD class=3D"l data">0</TD>
    <TD class=3D"l data">&nbsp;</TD>
    <TD class=3D"l data">&nbsp;</TD>
    <TD class=3D"l data">No, never</TD>
    <TD class=3D"l data">Yes</TD>
    <TD class=3D"l data">Yes</TD>
    <TD class=3D"r data">4</TD>
    <TD class=3D"l data">&nbsp;</TD>
    <TD class=3D"l data">No</TD>
    <TD class=3D"l data">&nbsp;</TD>
    <TD class=3D"r data">47.9</TD>
    <TD class=3D"l data">2+</TD>
    <TD class=3D"r data">13</TD></TR>
  <TR>
    <TH class=3D"r rowheader" scope=3Drow>164</TH>
    <TD class=3D"l data">Male</TD>
    <TD class=3D"r data">.</TD>
    <TD class=3D"l data">Married/Living together</TD>
    <TD class=3D"r data">8</TD>
    <TD class=3D"r data">4</TD>
    <TD class=3D"l data">0</TD>
    <TD class=3D"l data">&nbsp;</TD>
    <TD class=3D"l data">&nbsp;</TD>
    <TD class=3D"l data">Yes, former</TD>
    <TD class=3D"l data">No</TD>
    <TD class=3D"l data">Yes</TD>
    <TD class=3D"r data">4</TD>
    <TD class=3D"l data">&nbsp;</TD>
    <TD class=3D"l data">No</TD>
    <TD class=3D"l data">&nbsp;</TD>
    <TD class=3D"r data">55.8</TD>
    <TD class=3D"l data">3+</TD>
    <TD class=3D"r data">7</TD></TR>
  <TR>
    <TH class=3D"r rowheader" scope=3Drow>165</TH>
    <TD class=3D"l data">Female</TD>
    <TD class=3D"r data">.</TD>
    <TD class=3D"l data">Married/Living together</TD>
    <TD class=3D"r data">10</TD>
    <TD class=3D"r data">4</TD>
    <TD class=3D"l data">0</TD>
    <TD class=3D"l data">&nbsp;</TD>
    <TD class=3D"l data">&nbsp;</TD>
    <TD class=3D"l data">No, never</TD>
    <TD class=3D"l data">Yes</TD>
    <TD class=3D"l data">Yes</TD>
    <TD class=3D"r data">4</TD>
    <TD class=3D"l data">&nbsp;</TD>
    <TD class=3D"l data">No</TD>
    <TD class=3D"l data">&nbsp;</TD>
    <TD class=3D"r data">61.7</TD>
    <TD class=3D"l data">3+</TD>
    <TD class=3D"r data">7</TD></TR>
  <TR>
    <TH class=3D"r rowheader" scope=3Drow>166</TH>
    <TD class=3D"l data">Male</TD>
    <TD class=3D"r data">55</TD>
    <TD class=3D"l data">Married/Living together</TD>
    <TD class=3D"r data">5</TD>
    <TD class=3D"r data">5</TD>
    <TD class=3D"l data">3</TD>
    <TD class=3D"l data">1</TD>
    <TD class=3D"l data">1</TD>
    <TD class=3D"l data">Yes, former</TD>
    <TD class=3D"l data">No</TD>
    <TD class=3D"l data">Yes</TD>
    <TD class=3D"r data">4</TD>
    <TD class=3D"l data">&nbsp;</TD>
    <TD class=3D"l data">No</TD>
    <TD class=3D"l data">&nbsp;</TD>
    <TD class=3D"r data">48.1</TD>
    <TD class=3D"l data">3+</TD>
    <TD class=3D"r data">9</TD></TR>
  <TR>
    <TH class=3D"r rowheader" scope=3Drow>167</TH>
    <TD class=3D"l data">Female</TD>
    <TD class=3D"r data">.</TD>
    <TD class=3D"l data">Never married</TD>
    <TD class=3D"r data">8</TD>
    <TD class=3D"r data">5</TD>
    <TD class=3D"l data">0</TD>
    <TD class=3D"l data">&nbsp;</TD>
    <TD class=3D"l data">&nbsp;</TD>
    <TD class=3D"l data">No, never</TD>
    <TD class=3D"l data">No</TD>
    <TD class=3D"l data">Yes</TD>
    <TD class=3D"r data">4</TD>
    <TD class=3D"l data">&nbsp;</TD>
    <TD class=3D"l data">No</TD>
    <TD class=3D"l data">&nbsp;</TD>
    <TD class=3D"r data">30.1</TD>
    <TD class=3D"l data">Scanty</TD>
    <TD class=3D"r data">8</TD></TR>
  <TR>
    <TH class=3D"r rowheader" scope=3Drow>168</TH>
    <TD class=3D"l data">Male</TD>
    <TD class=3D"r data">.</TD>
    <TD class=3D"l data">Never married</TD>
    <TD class=3D"r data">12</TD>
    <TD class=3D"r data">4</TD>
    <TD class=3D"l data">0</TD>
    <TD class=3D"l data">&nbsp;</TD>
    <TD class=3D"l data">&nbsp;</TD>
    <TD class=3D"l data">No, never</TD>
    <TD class=3D"l data">No</TD>
    <TD class=3D"l data">Yes</TD>
    <TD class=3D"r data">4</TD>
    <TD class=3D"l data">&nbsp;</TD>
    <TD class=3D"l data">No</TD>
    <TD class=3D"l data">&nbsp;</TD>
    <TD class=3D"r data">41.9</TD>
    <TD class=3D"l data">3+</TD>
    <TD class=3D"r data">10</TD></TR>
  <TR>
    <TH class=3D"r rowheader" scope=3Drow>169</TH>
    <TD class=3D"l data">Male</TD>
    <TD class=3D"r data">.</TD>
    <TD class=3D"l data">Married/Living together</TD>
    <TD class=3D"r data">12</TD>
    <TD class=3D"r data">4</TD>
    <TD class=3D"l data">0</TD>
    <TD class=3D"l data">&nbsp;</TD>
    <TD class=3D"l data">&nbsp;</TD>
    <TD class=3D"l data">No, never</TD>
    <TD class=3D"l data">Yes</TD>
    <TD class=3D"l data">Yes</TD>
    <TD class=3D"r data">4</TD>
    <TD class=3D"l data">&nbsp;</TD>
    <TD class=3D"l data">&nbsp;</TD>
    <TD class=3D"l data">&nbsp;</TD>
    <TD class=3D"r data">55.2</TD>
    <TD class=3D"l data">2+</TD>
    <TD class=3D"r data">7</TD></TR>
  <TR>
    <TH class=3D"r rowheader" scope=3Drow>170</TH>
    <TD class=3D"l data">Male</TD>
    <TD class=3D"r data">.</TD>
    <TD class=3D"l data">Married/Living together</TD>
    <TD class=3D"r data">3</TD>
    <TD class=3D"r data">4</TD>
    <TD class=3D"l data">4</TD>
    <TD class=3D"l data">0</TD>
    <TD class=3D"l data">0</TD>
    <TD class=3D"l data">Yes, current</TD>
    <TD class=3D"l data">No</TD>
    <TD class=3D"l data">Yes</TD>
    <TD class=3D"r data">2</TD>
    <TD class=3D"l data">&nbsp;</TD>
    <TD class=3D"l data">No</TD>
    <TD class=3D"l data">&nbsp;</TD>
    <TD class=3D"r data">38.0</TD>
    <TD class=3D"l data">3+</TD>
    <TD class=3D"r data">3</TD></TR>
  <TR>
    <TH class=3D"r rowheader" scope=3Drow>171</TH>
    <TD class=3D"l data">Male</TD>
    <TD class=3D"r data">.</TD>
    <TD class=3D"l data">Never married</TD>
    <TD class=3D"r data">16</TD>
    <TD class=3D"r data">6</TD>
    <TD class=3D"l data">0</TD>
    <TD class=3D"l data">&nbsp;</TD>
    <TD class=3D"l data">&nbsp;</TD>
    <TD class=3D"l data">No, never</TD>
    <TD class=3D"l data">No</TD>
    <TD class=3D"l data">Yes</TD>
    <TD class=3D"r data">4</TD>
    <TD class=3D"l data">&nbsp;</TD>
    <TD class=3D"l data">Yes</TD>
    <TD class=3D"l data">&nbsp;</TD>
    <TD class=3D"r data">62.8</TD>
    <TD class=3D"l data">1+</TD>
    <TD class=3D"r data">12</TD></TR>
  <TR>
    <TH class=3D"r rowheader" scope=3Drow>172</TH>
    <TD class=3D"l data">Female</TD>
    <TD class=3D"r data">.</TD>
    <TD class=3D"l data">Married/Living together</TD>
    <TD class=3D"r data">15</TD>
    <TD class=3D"r data">4</TD>
    <TD class=3D"l data">0</TD>
    <TD class=3D"l data">&nbsp;</TD>
    <TD class=3D"l data">&nbsp;</TD>
    <TD class=3D"l data">No, never</TD>
    <TD class=3D"l data">No</TD>
    <TD class=3D"l data">Yes</TD>
    <TD class=3D"r data">4</TD>
    <TD class=3D"l data">&nbsp;</TD>
    <TD class=3D"l data">No</TD>
    <TD class=3D"l data">&nbsp;</TD>
    <TD class=3D"r data">47.2</TD>
    <TD class=3D"l data">1+</TD>
    <TD class=3D"r data">5</TD></TR>
  <TR>
    <TH class=3D"r rowheader" scope=3Drow>173</TH>
    <TD class=3D"l data">Male</TD>
    <TD class=3D"r data">.</TD>
    <TD class=3D"l data">Separated/divorced</TD>
    <TD class=3D"r data">7</TD>
    <TD class=3D"r data">2</TD>
    <TD class=3D"l data">4</TD>
    <TD class=3D"l data">1</TD>
    <TD class=3D"l data">3</TD>
    <TD class=3D"l data">Yes, current</TD>
    <TD class=3D"l data">No</TD>
    <TD class=3D"l data">Yes</TD>
    <TD class=3D"r data">4</TD>
    <TD class=3D"l data">&nbsp;</TD>
    <TD class=3D"l data">Yes</TD>
    <TD class=3D"l data">&nbsp;</TD>
    <TD class=3D"r data">50.1</TD>
    <TD class=3D"l data">1+</TD>
    <TD class=3D"r data">22</TD></TR>
  <TR>
    <TH class=3D"r rowheader" scope=3Drow>174</TH>
    <TD class=3D"l data">Male</TD>
    <TD class=3D"r data">.</TD>
    <TD class=3D"l data">Married/Living together</TD>
    <TD class=3D"r data">12</TD>
    <TD class=3D"r data">3</TD>
    <TD class=3D"l data">0</TD>
    <TD class=3D"l data">&nbsp;</TD>
    <TD class=3D"l data">&nbsp;</TD>
    <TD class=3D"l data">No, never</TD>
    <TD class=3D"l data">No</TD>
    <TD class=3D"l data">Yes</TD>
    <TD class=3D"r data">4</TD>
    <TD class=3D"l data">&nbsp;</TD>
    <TD class=3D"l data">No</TD>
    <TD class=3D"l data">&nbsp;</TD>
    <TD class=3D"r data">39.1</TD>
    <TD class=3D"l data">3+</TD>
    <TD class=3D"r data">12</TD></TR>
  <TR>
    <TH class=3D"r rowheader" scope=3Drow>175</TH>
    <TD class=3D"l data">Male</TD>
    <TD class=3D"r data">.</TD>
    <TD class=3D"l data">Married/Living together</TD>
    <TD class=3D"r data">12</TD>
    <TD class=3D"r data">3</TD>
    <TD class=3D"l data">0</TD>
    <TD class=3D"l data">&nbsp;</TD>
    <TD class=3D"l data">&nbsp;</TD>
    <TD class=3D"l data">No, never</TD>
    <TD class=3D"l data">Yes</TD>
    <TD class=3D"l data">Yes</TD>
    <TD class=3D"r data">4</TD>
    <TD class=3D"l data">&nbsp;</TD>
    <TD class=3D"l data">No</TD>
    <TD class=3D"l data">&nbsp;</TD>
    <TD class=3D"r data">69.3</TD>
    <TD class=3D"l data">Scanty</TD>
    <TD class=3D"r data">14</TD></TR>
  <TR>
    <TH class=3D"r rowheader" scope=3Drow>176</TH>
    <TD class=3D"l data">Male</TD>
    <TD class=3D"r data">.</TD>
    <TD class=3D"l data">Married/Living together</TD>
    <TD class=3D"r data">4</TD>
    <TD class=3D"r data">4</TD>
    <TD class=3D"l data">4</TD>
    <TD class=3D"l data">0</TD>
    <TD class=3D"l data">0</TD>
    <TD class=3D"l data">Yes, former</TD>
    <TD class=3D"l data">No</TD>
    <TD class=3D"l data">Yes</TD>
    <TD class=3D"r data">2</TD>
    <TD class=3D"l data">&nbsp;</TD>
    <TD class=3D"l data">Yes</TD>
    <TD class=3D"l data">&nbsp;</TD>
    <TD class=3D"r data">50.9</TD>
    <TD class=3D"l data">1+</TD>
    <TD class=3D"r data">8</TD></TR>
  <TR>
    <TH class=3D"r rowheader" scope=3Drow>177</TH>
    <TD class=3D"l data">Female</TD>
    <TD class=3D"r data">.</TD>
    <TD class=3D"l data">Married/Living together</TD>
    <TD class=3D"r data">6</TD>
    <TD class=3D"r data">5</TD>
    <TD class=3D"l data">0</TD>
    <TD class=3D"l data">&nbsp;</TD>
    <TD class=3D"l data">&nbsp;</TD>
    <TD class=3D"l data">No, never</TD>
    <TD class=3D"l data">Yes</TD>
    <TD class=3D"l data">Yes</TD>
    <TD class=3D"r data">4</TD>
    <TD class=3D"l data">&nbsp;</TD>
    <TD class=3D"l data">No</TD>
    <TD class=3D"l data">&nbsp;</TD>
    <TD class=3D"r data">58.7</TD>
    <TD class=3D"l data">1+</TD>
    <TD class=3D"r data">10</TD></TR>
  <TR>
    <TH class=3D"r rowheader" scope=3Drow>178</TH>
    <TD class=3D"l data">Male</TD>
    <TD class=3D"r data">.</TD>
    <TD class=3D"l data">Never married</TD>
    <TD class=3D"r data">15</TD>
    <TD class=3D"r data">3</TD>
    <TD class=3D"l data">4</TD>
    <TD class=3D"l data">0</TD>
    <TD class=3D"l data">1</TD>
    <TD class=3D"l data">Yes, former</TD>
    <TD class=3D"l data">Yes</TD>
    <TD class=3D"l data">Yes</TD>
    <TD class=3D"r data">4</TD>
    <TD class=3D"l data">&nbsp;</TD>
    <TD class=3D"l data">No</TD>
    <TD class=3D"l data">&nbsp;</TD>
    <TD class=3D"r data">53.4</TD>
    <TD class=3D"l data">2+</TD>
    <TD class=3D"r data">7</TD></TR>
  <TR>
    <TH class=3D"r rowheader" scope=3Drow>179</TH>
    <TD class=3D"l data">Male</TD>
    <TD class=3D"r data">.</TD>
    <TD class=3D"l data">Married/Living together</TD>
    <TD class=3D"r data">10</TD>
    <TD class=3D"r data">4</TD>
    <TD class=3D"l data">4</TD>
    <TD class=3D"l data">1</TD>
    <TD class=3D"l data">0</TD>
    <TD class=3D"l data">Yes, current</TD>
    <TD class=3D"l data">No</TD>
    <TD class=3D"l data">Yes</TD>
    <TD class=3D"r data">4</TD>
    <TD class=3D"l data">&nbsp;</TD>
    <TD class=3D"l data">No</TD>
    <TD class=3D"l data">&nbsp;</TD>
    <TD class=3D"r data">45.3</TD>
    <TD class=3D"l data">3+</TD>
    <TD class=3D"r data">4</TD></TR>
  <TR>
    <TH class=3D"r rowheader" scope=3Drow>180</TH>
    <TD class=3D"l data">Female</TD>
    <TD class=3D"r data">.</TD>
    <TD class=3D"l data">Married/Living together</TD>
    <TD class=3D"r data">12</TD>
    <TD class=3D"r data">4</TD>
    <TD class=3D"l data">0</TD>
    <TD class=3D"l data">&nbsp;</TD>
    <TD class=3D"l data">&nbsp;</TD>
    <TD class=3D"l data">No, never</TD>
    <TD class=3D"l data">No</TD>
    <TD class=3D"l data">Yes</TD>
    <TD class=3D"r data">1</TD>
    <TD class=3D"l data">&nbsp;</TD>
    <TD class=3D"l data">Yes</TD>
    <TD class=3D"l data">&nbsp;</TD>
    <TD class=3D"r data">39.0</TD>
    <TD class=3D"l data">2+</TD>
    <TD class=3D"r data">10</TD></TR>
  <TR>
    <TH class=3D"r rowheader" scope=3Drow>181</TH>
    <TD class=3D"l data">Male</TD>
    <TD class=3D"r data">.</TD>
    <TD class=3D"l data">Married/Living together</TD>
    <TD class=3D"r data">0</TD>
    <TD class=3D"r data">6</TD>
    <TD class=3D"l data">4</TD>
    <TD class=3D"l data">1</TD>
    <TD class=3D"l data">1</TD>
    <TD class=3D"l data">Yes, former</TD>
    <TD class=3D"l data">No</TD>
    <TD class=3D"l data">Yes</TD>
    <TD class=3D"r data">2</TD>
    <TD class=3D"l data">&nbsp;</TD>
    <TD class=3D"l data">No</TD>
    <TD class=3D"l data">&nbsp;</TD>
    <TD class=3D"r data">50.0</TD>
    <TD class=3D"l data">3+</TD>
    <TD class=3D"r data">7</TD></TR>
  <TR>
    <TH class=3D"r rowheader" scope=3Drow>182</TH>
    <TD class=3D"l data">Male</TD>
    <TD class=3D"r data">.</TD>
    <TD class=3D"l data">Married/Living together</TD>
    <TD class=3D"r data">7</TD>
    <TD class=3D"r data">4</TD>
    <TD class=3D"l data">1</TD>
    <TD class=3D"l data">0</TD>
    <TD class=3D"l data">0</TD>
    <TD class=3D"l data">Yes, former</TD>
    <TD class=3D"l data">No</TD>
    <TD class=3D"l data">Yes</TD>
    <TD class=3D"r data">2</TD>
    <TD class=3D"l data">&nbsp;</TD>
    <TD class=3D"l data">No</TD>
    <TD class=3D"l data">&nbsp;</TD>
    <TD class=3D"r data">38.8</TD>
    <TD class=3D"l data">3+</TD>
    <TD class=3D"r data">6</TD></TR>
  <TR>
    <TH class=3D"r rowheader" scope=3Drow>183</TH>
    <TD class=3D"l data">Male</TD>
    <TD class=3D"r data">40</TD>
    <TD class=3D"l data">Married/Living together</TD>
    <TD class=3D"r data">6</TD>
    <TD class=3D"r data">5</TD>
    <TD class=3D"l data">4</TD>
    <TD class=3D"l data">0</TD>
    <TD class=3D"l data">0</TD>
    <TD class=3D"l data">Yes, former</TD>
    <TD class=3D"l data">No</TD>
    <TD class=3D"l data">Yes</TD>
    <TD class=3D"r data">4</TD>
    <TD class=3D"l data">&nbsp;</TD>
    <TD class=3D"l data">No</TD>
    <TD class=3D"l data">&nbsp;</TD>
    <TD class=3D"r data">45.1</TD>
    <TD class=3D"l data">2+</TD>
    <TD class=3D"r data">9</TD></TR>
  <TR>
    <TH class=3D"r rowheader" scope=3Drow>184</TH>
    <TD class=3D"l data">Female</TD>
    <TD class=3D"r data">.</TD>
    <TD class=3D"l data">Never married</TD>
    <TD class=3D"r data">9</TD>
    <TD class=3D"r data">3</TD>
    <TD class=3D"l data">0</TD>
    <TD class=3D"l data">&nbsp;</TD>
    <TD class=3D"l data">&nbsp;</TD>
    <TD class=3D"l data">No, never</TD>
    <TD class=3D"l data">No</TD>
    <TD class=3D"l data">Yes</TD>
    <TD class=3D"r data">4</TD>
    <TD class=3D"l data">&nbsp;</TD>
    <TD class=3D"l data">No</TD>
    <TD class=3D"l data">&nbsp;</TD>
    <TD class=3D"r data">31.8</TD>
    <TD class=3D"l data">1+</TD>
    <TD class=3D"r data">.</TD></TR>
  <TR>
    <TH class=3D"r rowheader" scope=3Drow>185</TH>
    <TD class=3D"l data">Female</TD>
    <TD class=3D"r data">.</TD>
    <TD class=3D"l data">Married/Living together</TD>
    <TD class=3D"r data">8</TD>
    <TD class=3D"r data">5</TD>
    <TD class=3D"l data">0</TD>
    <TD class=3D"l data">&nbsp;</TD>
    <TD class=3D"l data">&nbsp;</TD>
    <TD class=3D"l data">No, never</TD>
    <TD class=3D"l data">Yes</TD>
    <TD class=3D"l data">Yes</TD>
    <TD class=3D"r data">4</TD>
    <TD class=3D"l data">&nbsp;</TD>
    <TD class=3D"l data">No</TD>
    <TD class=3D"l data">&nbsp;</TD>
    <TD class=3D"r data">51.2</TD>
    <TD class=3D"l data">2+</TD>
    <TD class=3D"r data">6</TD></TR>
  <TR>
    <TH class=3D"r rowheader" scope=3Drow>186</TH>
    <TD class=3D"l data">Male</TD>
    <TD class=3D"r data">22</TD>
    <TD class=3D"l data">Never married</TD>
    <TD class=3D"r data">1</TD>
    <TD class=3D"r data">1</TD>
    <TD class=3D"l data">3</TD>
    <TD class=3D"l data">0</TD>
    <TD class=3D"l data">0</TD>
    <TD class=3D"l data">Yes, former</TD>
    <TD class=3D"l data">No</TD>
    <TD class=3D"l data">Yes</TD>
    <TD class=3D"r data">4</TD>
    <TD class=3D"l data">&nbsp;</TD>
    <TD class=3D"l data">No</TD>
    <TD class=3D"l data">&nbsp;</TD>
    <TD class=3D"r data">41.9</TD>
    <TD class=3D"l data">3+</TD>
    <TD class=3D"r data">5</TD></TR>
  <TR>
    <TH class=3D"r rowheader" scope=3Drow>187</TH>
    <TD class=3D"l data">Male</TD>
    <TD class=3D"r data">.</TD>
    <TD class=3D"l data">Married/Living together</TD>
    <TD class=3D"r data">4</TD>
    <TD class=3D"r data">2</TD>
    <TD class=3D"l data">0</TD>
    <TD class=3D"l data">&nbsp;</TD>
    <TD class=3D"l data">&nbsp;</TD>
    <TD class=3D"l data">Yes, former</TD>
    <TD class=3D"l data">No</TD>
    <TD class=3D"l data">Yes</TD>
    <TD class=3D"r data">4</TD>
    <TD class=3D"l data">&nbsp;</TD>
    <TD class=3D"l data">No</TD>
    <TD class=3D"l data">&nbsp;</TD>
    <TD class=3D"r data">60.9</TD>
    <TD class=3D"l data">1+</TD>
    <TD class=3D"r data">5</TD></TR>
  <TR>
    <TH class=3D"r rowheader" scope=3Drow>188</TH>
    <TD class=3D"l data">Male</TD>
    <TD class=3D"r data">.</TD>
    <TD class=3D"l data">Married/Living together</TD>
    <TD class=3D"r data">15</TD>
    <TD class=3D"r data">4</TD>
    <TD class=3D"l data">1</TD>
    <TD class=3D"l data">0</TD>
    <TD class=3D"l data">0</TD>
    <TD class=3D"l data">Yes, former</TD>
    <TD class=3D"l data">Yes</TD>
    <TD class=3D"l data">Yes</TD>
    <TD class=3D"r data">2</TD>
    <TD class=3D"l data">&nbsp;</TD>
    <TD class=3D"l data">No</TD>
    <TD class=3D"l data">&nbsp;</TD>
    <TD class=3D"r data">54.1</TD>
    <TD class=3D"l data">3+</TD>
    <TD class=3D"r data">5</TD></TR>
  <TR>
    <TH class=3D"r rowheader" scope=3Drow>189</TH>
    <TD class=3D"l data">Male</TD>
    <TD class=3D"r data">54</TD>
    <TD class=3D"l data">Married/Living together</TD>
    <TD class=3D"r data">9</TD>
    <TD class=3D"r data">2</TD>
    <TD class=3D"l data">1</TD>
    <TD class=3D"l data">0</TD>
    <TD class=3D"l data">0</TD>
    <TD class=3D"l data">Yes, former</TD>
    <TD class=3D"l data">Yes</TD>
    <TD class=3D"l data">Yes</TD>
    <TD class=3D"r data">4</TD>
    <TD class=3D"l data">&nbsp;</TD>
    <TD class=3D"l data">Yes</TD>
    <TD class=3D"l data">&nbsp;</TD>
    <TD class=3D"r data">54.7</TD>
    <TD class=3D"l data">3+</TD>
    <TD class=3D"r data">7</TD></TR>
  <TR>
    <TH class=3D"r rowheader" scope=3Drow>190</TH>
    <TD class=3D"l data">Male</TD>
    <TD class=3D"r data">.</TD>
    <TD class=3D"l data">Married/Living together</TD>
    <TD class=3D"r data">10</TD>
    <TD class=3D"r data">3</TD>
    <TD class=3D"l data">2</TD>
    <TD class=3D"l data">0</TD>
    <TD class=3D"l data">0</TD>
    <TD class=3D"l data">No, never</TD>
    <TD class=3D"l data">Yes</TD>
    <TD class=3D"l data">Yes</TD>
    <TD class=3D"r data">4</TD>
    <TD class=3D"l data">&nbsp;</TD>
    <TD class=3D"l data">No</TD>
    <TD class=3D"l data">&nbsp;</TD>
    <TD class=3D"r data">75.8</TD>
    <TD class=3D"l data">1+</TD>
    <TD class=3D"r data">12</TD></TR>
  <TR>
    <TH class=3D"r rowheader" scope=3Drow>191</TH>
    <TD class=3D"l data">Female</TD>
    <TD class=3D"r data">.</TD>
    <TD class=3D"l data">Widowed</TD>
    <TD class=3D"r data">6</TD>
    <TD class=3D"r data">4</TD>
    <TD class=3D"l data">0</TD>
    <TD class=3D"l data">&nbsp;</TD>
    <TD class=3D"l data">&nbsp;</TD>
    <TD class=3D"l data">No, never</TD>
    <TD class=3D"l data">Yes</TD>
    <TD class=3D"l data">Yes</TD>
    <TD class=3D"r data">3</TD>
    <TD class=3D"l data">&nbsp;</TD>
    <TD class=3D"l data">Yes</TD>
    <TD class=3D"l data">&nbsp;</TD>
    <TD class=3D"r data">65.2</TD>
    <TD class=3D"l data">1+</TD>
    <TD class=3D"r data">10</TD></TR>
  <TR>
    <TH class=3D"r rowheader" scope=3Drow>192</TH>
    <TD class=3D"l data">Male</TD>
    <TD class=3D"r data">55</TD>
    <TD class=3D"l data">Married/Living together</TD>
    <TD class=3D"r data">5</TD>
    <TD class=3D"r data">5</TD>
    <TD class=3D"l data">0</TD>
    <TD class=3D"l data">&nbsp;</TD>
    <TD class=3D"l data">&nbsp;</TD>
    <TD class=3D"l data">No, never</TD>
    <TD class=3D"l data">No</TD>
    <TD class=3D"l data">Yes</TD>
    <TD class=3D"r data">4</TD>
    <TD class=3D"l data">&nbsp;</TD>
    <TD class=3D"l data">No</TD>
    <TD class=3D"l data">&nbsp;</TD>
    <TD class=3D"r data">56.8</TD>
    <TD class=3D"l data">1+</TD>
    <TD class=3D"r data">12</TD></TR>
  <TR>
    <TH class=3D"r rowheader" scope=3Drow>193</TH>
    <TD class=3D"l data">Male</TD>
    <TD class=3D"r data">.</TD>
    <TD class=3D"l data">Married/Living together</TD>
    <TD class=3D"r data">10</TD>
    <TD class=3D"r data">5</TD>
    <TD class=3D"l data">4</TD>
    <TD class=3D"l data">0</TD>
    <TD class=3D"l data">1</TD>
    <TD class=3D"l data">Yes, former</TD>
    <TD class=3D"l data">Yes</TD>
    <TD class=3D"l data">Yes</TD>
    <TD class=3D"r data">4</TD>
    <TD class=3D"l data">&nbsp;</TD>
    <TD class=3D"l data">No</TD>
    <TD class=3D"l data">&nbsp;</TD>
    <TD class=3D"r data">58.7</TD>
    <TD class=3D"l data">1+</TD>
    <TD class=3D"r data">.</TD></TR>
  <TR>
    <TH class=3D"r rowheader" scope=3Drow>194</TH>
    <TD class=3D"l data">Male</TD>
    <TD class=3D"r data">.</TD>
    <TD class=3D"l data">Widowed</TD>
    <TD class=3D"r data">3</TD>
    <TD class=3D"r data">4</TD>
    <TD class=3D"l data">4</TD>
    <TD class=3D"l data">1</TD>
    <TD class=3D"l data">1</TD>
    <TD class=3D"l data">No, never</TD>
    <TD class=3D"l data">No</TD>
    <TD class=3D"l data">Yes</TD>
    <TD class=3D"r data">4</TD>
    <TD class=3D"l data">&nbsp;</TD>
    <TD class=3D"l data">No</TD>
    <TD class=3D"l data">&nbsp;</TD>
    <TD class=3D"r data">35.1</TD>
    <TD class=3D"l data">2+</TD>
    <TD class=3D"r data">.</TD></TR>
  <TR>
    <TH class=3D"r rowheader" scope=3Drow>195</TH>
    <TD class=3D"l data">Male</TD>
    <TD class=3D"r data">54</TD>
    <TD class=3D"l data">Married/Living together</TD>
    <TD class=3D"r data">0</TD>
    <TD class=3D"r data">.</TD>
    <TD class=3D"l data">4</TD>
    <TD class=3D"l data">1</TD>
    <TD class=3D"l data">0</TD>
    <TD class=3D"l data">Yes, former</TD>
    <TD class=3D"l data">No</TD>
    <TD class=3D"l data">Yes</TD>
    <TD class=3D"r data">2</TD>
    <TD class=3D"l data">&nbsp;</TD>
    <TD class=3D"l data">Yes</TD>
    <TD class=3D"l data">&nbsp;</TD>
    <TD class=3D"r data">43.4</TD>
    <TD class=3D"l data">2+</TD>
    <TD class=3D"r data">8</TD></TR>
  <TR>
    <TH class=3D"r rowheader" scope=3Drow>196</TH>
    <TD class=3D"l data">Female</TD>
    <TD class=3D"r data">.</TD>
    <TD class=3D"l data">Married/Living together</TD>
    <TD class=3D"r data">10</TD>
    <TD class=3D"r data">.</TD>
    <TD class=3D"l data">0</TD>
    <TD class=3D"l data">&nbsp;</TD>
    <TD class=3D"l data">&nbsp;</TD>
    <TD class=3D"l data">No, never</TD>
    <TD class=3D"l data">No</TD>
    <TD class=3D"l data">Yes</TD>
    <TD class=3D"r data">4</TD>
    <TD class=3D"l data">&nbsp;</TD>
    <TD class=3D"l data">No</TD>
    <TD class=3D"l data">&nbsp;</TD>
    <TD class=3D"r data">41.1</TD>
    <TD class=3D"l data">2+</TD>
    <TD class=3D"r data">15</TD></TR>
  <TR>
    <TH class=3D"r rowheader" scope=3Drow>197</TH>
    <TD class=3D"l data">Male</TD>
    <TD class=3D"r data">.</TD>
    <TD class=3D"l data">Married/Living together</TD>
    <TD class=3D"r data">0</TD>
    <TD class=3D"r data">.</TD>
    <TD class=3D"l data">4</TD>
    <TD class=3D"l data">1</TD>
    <TD class=3D"l data">1</TD>
    <TD class=3D"l data">No, never</TD>
    <TD class=3D"l data">No</TD>
    <TD class=3D"l data">Yes</TD>
    <TD class=3D"r data">4</TD>
    <TD class=3D"l data">&nbsp;</TD>
    <TD class=3D"l data">Yes</TD>
    <TD class=3D"l data">&nbsp;</TD>
    <TD class=3D"r data">58.7</TD>
    <TD class=3D"l data">2+</TD>
    <TD class=3D"r data">7</TD></TR>
  <TR>
    <TH class=3D"r rowheader" scope=3Drow>198</TH>
    <TD class=3D"l data">Male</TD>
    <TD class=3D"r data">.</TD>
    <TD class=3D"l data">Married/Living together</TD>
    <TD class=3D"r data">10</TD>
    <TD class=3D"r data">.</TD>
    <TD class=3D"l data">0</TD>
    <TD class=3D"l data">&nbsp;</TD>
    <TD class=3D"l data">&nbsp;</TD>
    <TD class=3D"l data">Yes, former</TD>
    <TD class=3D"l data">Yes</TD>
    <TD class=3D"l data">Yes</TD>
    <TD class=3D"r data">2</TD>
    <TD class=3D"l data">&nbsp;</TD>
    <TD class=3D"l data">No</TD>
    <TD class=3D"l data">&nbsp;</TD>
    <TD class=3D"r data">54.6</TD>
    <TD class=3D"l data">3+</TD>
    <TD class=3D"r data">5</TD></TR>
  <TR>
    <TH class=3D"r rowheader" scope=3Drow>199</TH>
    <TD class=3D"l data">Female</TD>
    <TD class=3D"r data">66</TD>
    <TD class=3D"l data">Widowed</TD>
    <TD class=3D"r data">6</TD>
    <TD class=3D"r data">.</TD>
    <TD class=3D"l data">0</TD>
    <TD class=3D"l data">&nbsp;</TD>
    <TD class=3D"l data">&nbsp;</TD>
    <TD class=3D"l data">No, never</TD>
    <TD class=3D"l data">Yes</TD>
    <TD class=3D"l data">Yes</TD>
    <TD class=3D"r data">4</TD>
    <TD class=3D"l data">&nbsp;</TD>
    <TD class=3D"l data">No</TD>
    <TD class=3D"l data">&nbsp;</TD>
    <TD class=3D"r data">59.0</TD>
    <TD class=3D"l data">1+</TD>
    <TD class=3D"r data">15</TD></TR>
  <TR>
    <TH class=3D"r rowheader" scope=3Drow>200</TH>
    <TD class=3D"l data">Male</TD>
    <TD class=3D"r data">.</TD>
    <TD class=3D"l data">Married/Living together</TD>
    <TD class=3D"r data">9</TD>
    <TD class=3D"r data">.</TD>
    <TD class=3D"l data">4</TD>
    <TD class=3D"l data">0</TD>
    <TD class=3D"l data">0</TD>
    <TD class=3D"l data">No, never</TD>
    <TD class=3D"l data">Yes</TD>
    <TD class=3D"l data">Yes</TD>
    <TD class=3D"r data">1</TD>
    <TD class=3D"l data">&nbsp;</TD>
    <TD class=3D"l data">No</TD>
    <TD class=3D"l data">&nbsp;</TD>
    <TD class=3D"r data">49.2</TD>
    <TD class=3D"l data">Scanty</TD>
    <TD class=3D"r data">8</TD></TR>
  <TR>
    <TH class=3D"r rowheader" scope=3Drow>201</TH>
    <TD class=3D"l data">Male</TD>
    <TD class=3D"r data">41</TD>
    <TD class=3D"l data">Widowed</TD>
    <TD class=3D"r data">6</TD>
    <TD class=3D"r data">.</TD>
    <TD class=3D"l data">4</TD>
    <TD class=3D"l data">2</TD>
    <TD class=3D"l data">4</TD>
    <TD class=3D"l data">Yes, current</TD>
    <TD class=3D"l data">Yes</TD>
    <TD class=3D"l data">Yes</TD>
    <TD class=3D"r data">4</TD>
    <TD class=3D"l data">&nbsp;</TD>
    <TD class=3D"l data">No</TD>
    <TD class=3D"l data">&nbsp;</TD>
    <TD class=3D"r data">53.2</TD>
    <TD class=3D"l data">1+</TD>
    <TD class=3D"r data">11</TD></TR>
  <TR>
    <TH class=3D"r rowheader" scope=3Drow>202</TH>
    <TD class=3D"l data">Male</TD>
    <TD class=3D"r data">.</TD>
    <TD class=3D"l data">Married/Living together</TD>
    <TD class=3D"r data">5</TD>
    <TD class=3D"r data">.</TD>
    <TD class=3D"l data">4</TD>
    <TD class=3D"l data">0</TD>
    <TD class=3D"l data">0</TD>
    <TD class=3D"l data">Yes, former</TD>
    <TD class=3D"l data">No</TD>
    <TD class=3D"l data">Yes</TD>
    <TD class=3D"r data">4</TD>
    <TD class=3D"l data">&nbsp;</TD>
    <TD class=3D"l data">No</TD>
    <TD class=3D"l data">&nbsp;</TD>
    <TD class=3D"r data">42.7</TD>
    <TD class=3D"l data">2+</TD>
    <TD class=3D"r data">8</TD></TR>
  <TR>
    <TH class=3D"r rowheader" scope=3Drow>203</TH>
    <TD class=3D"l data">Male</TD>
    <TD class=3D"r data">.</TD>
    <TD class=3D"l data">Married/Living together</TD>
    <TD class=3D"r data">8</TD>
    <TD class=3D"r data">.</TD>
    <TD class=3D"l data">0</TD>
    <TD class=3D"l data">&nbsp;</TD>
    <TD class=3D"l data">&nbsp;</TD>
    <TD class=3D"l data">No, never</TD>
    <TD class=3D"l data">Yes</TD>
    <TD class=3D"l data">Yes</TD>
    <TD class=3D"r data">4</TD>
    <TD class=3D"l data">&nbsp;</TD>
    <TD class=3D"l data">No</TD>
    <TD class=3D"l data">&nbsp;</TD>
    <TD class=3D"r data">51.5</TD>
    <TD class=3D"l data">3+</TD>
    <TD class=3D"r data">11</TD></TR>
  <TR>
    <TH class=3D"r rowheader" scope=3Drow>204</TH>
    <TD class=3D"l data">Male</TD>
    <TD class=3D"r data">.</TD>
    <TD class=3D"l data">Married/Living together</TD>
    <TD class=3D"r data">3</TD>
    <TD class=3D"r data">.</TD>
    <TD class=3D"l data">4</TD>
    <TD class=3D"l data">3</TD>
    <TD class=3D"l data">4</TD>
    <TD class=3D"l data">Yes, current</TD>
    <TD class=3D"l data">No</TD>
    <TD class=3D"l data">Yes</TD>
    <TD class=3D"r data">4</TD>
    <TD class=3D"l data">&nbsp;</TD>
    <TD class=3D"l data">No</TD>
    <TD class=3D"l data">&nbsp;</TD>
    <TD class=3D"r data">41.7</TD>
    <TD class=3D"l data">2+</TD>
    <TD class=3D"r data">7</TD></TR>
  <TR>
    <TH class=3D"r rowheader" scope=3Drow>205</TH>
    <TD class=3D"l data">Female</TD>
    <TD class=3D"r data">.</TD>
    <TD class=3D"l data">Never married</TD>
    <TD class=3D"r data">15</TD>
    <TD class=3D"r data">.</TD>
    <TD class=3D"l data">0</TD>
    <TD class=3D"l data">&nbsp;</TD>
    <TD class=3D"l data">&nbsp;</TD>
    <TD class=3D"l data">No, never</TD>
    <TD class=3D"l data">No</TD>
    <TD class=3D"l data">Yes</TD>
    <TD class=3D"r data">4</TD>
    <TD class=3D"l data">&nbsp;</TD>
    <TD class=3D"l data">No</TD>
    <TD class=3D"l data">&nbsp;</TD>
    <TD class=3D"r data">32.1</TD>
    <TD class=3D"l data">1+</TD>
    <TD class=3D"r data">11</TD></TR>
  <TR>
    <TH class=3D"r rowheader" scope=3Drow>206</TH>
    <TD class=3D"l data">Male</TD>
    <TD class=3D"r data">.</TD>
    <TD class=3D"l data">Married/Living together</TD>
    <TD class=3D"r data">6</TD>
    <TD class=3D"r data">.</TD>
    <TD class=3D"l data">4</TD>
    <TD class=3D"l data">1</TD>
    <TD class=3D"l data">1</TD>
    <TD class=3D"l data">No, never</TD>
    <TD class=3D"l data">No</TD>
    <TD class=3D"l data">Yes</TD>
    <TD class=3D"r data">4</TD>
    <TD class=3D"l data">&nbsp;</TD>
    <TD class=3D"l data">No</TD>
    <TD class=3D"l data">&nbsp;</TD>
    <TD class=3D"r data">47.1</TD>
    <TD class=3D"l data">1+</TD>
    <TD class=3D"r data">6</TD></TR>
  <TR>
    <TH class=3D"r rowheader" scope=3Drow>207</TH>
    <TD class=3D"l data">Male</TD>
    <TD class=3D"r data">57</TD>
    <TD class=3D"l data">Married/Living together</TD>
    <TD class=3D"r data">7</TD>
    <TD class=3D"r data">.</TD>
    <TD class=3D"l data">4</TD>
    <TD class=3D"l data">2</TD>
    <TD class=3D"l data">2</TD>
    <TD class=3D"l data">Yes, current</TD>
    <TD class=3D"l data">No</TD>
    <TD class=3D"l data">Yes</TD>
    <TD class=3D"r data">4</TD>
    <TD class=3D"l data">&nbsp;</TD>
    <TD class=3D"l data">No</TD>
    <TD class=3D"l data">&nbsp;</TD>
    <TD class=3D"r data">48.1</TD>
    <TD class=3D"l data">2+</TD>
    <TD class=3D"r data">6</TD></TR>
  <TR>
    <TH class=3D"r rowheader" scope=3Drow>208</TH>
    <TD class=3D"l data">Male</TD>
    <TD class=3D"r data">65</TD>
    <TD class=3D"l data">Married/Living together</TD>
    <TD class=3D"r data">3</TD>
    <TD class=3D"r data">.</TD>
    <TD class=3D"l data">4</TD>
    <TD class=3D"l data">1</TD>
    <TD class=3D"l data">0</TD>
    <TD class=3D"l data">No, never</TD>
    <TD class=3D"l data">Yes</TD>
    <TD class=3D"l data">Yes</TD>
    <TD class=3D"r data">4</TD>
    <TD class=3D"l data">&nbsp;</TD>
    <TD class=3D"l data">No</TD>
    <TD class=3D"l data">&nbsp;</TD>
    <TD class=3D"r data">56.2</TD>
    <TD class=3D"l data">1+</TD>
    <TD class=3D"r data">10</TD></TR>
  <TR>
    <TH class=3D"r rowheader" scope=3Drow>209</TH>
    <TD class=3D"l data">Male</TD>
    <TD class=3D"r data">.</TD>
    <TD class=3D"l data">Never married</TD>
    <TD class=3D"r data">15</TD>
    <TD class=3D"r data">.</TD>
    <TD class=3D"l data">0</TD>
    <TD class=3D"l data">&nbsp;</TD>
    <TD class=3D"l data">&nbsp;</TD>
    <TD class=3D"l data">No, never</TD>
    <TD class=3D"l data">No</TD>
    <TD class=3D"l data">Yes</TD>
    <TD class=3D"r data">4</TD>
    <TD class=3D"l data">&nbsp;</TD>
    <TD class=3D"l data">No</TD>
    <TD class=3D"l data">&nbsp;</TD>
    <TD class=3D"r data">48.8</TD>
    <TD class=3D"l data">1+</TD>
    <TD class=3D"r data">28</TD></TR>
  <TR>
    <TH class=3D"r rowheader" scope=3Drow>210</TH>
    <TD class=3D"l data">Female</TD>
    <TD class=3D"r data">.</TD>
    <TD class=3D"l data">Never married</TD>
    <TD class=3D"r data">12</TD>
    <TD class=3D"r data">.</TD>
    <TD class=3D"l data">0</TD>
    <TD class=3D"l data">&nbsp;</TD>
    <TD class=3D"l data">&nbsp;</TD>
    <TD class=3D"l data">No, never</TD>
    <TD class=3D"l data">No</TD>
    <TD class=3D"l data">Yes</TD>
    <TD class=3D"r data">4</TD>
    <TD class=3D"l data">&nbsp;</TD>
    <TD class=3D"l data">Yes</TD>
    <TD class=3D"l data">&nbsp;</TD>
    <TD class=3D"r data">30.4</TD>
    <TD class=3D"l data">2+</TD>
    <TD class=3D"r data">5</TD></TR>
  <TR>
    <TH class=3D"r rowheader" scope=3Drow>211</TH>
    <TD class=3D"l data">Female</TD>
    <TD class=3D"r data">65</TD>
    <TD class=3D"l data">Widowed</TD>
    <TD class=3D"r data">0</TD>
    <TD class=3D"r data">.</TD>
    <TD class=3D"l data">0</TD>
    <TD class=3D"l data">&nbsp;</TD>
    <TD class=3D"l data">&nbsp;</TD>
    <TD class=3D"l data">No, never</TD>
    <TD class=3D"l data">No</TD>
    <TD class=3D"l data">Yes</TD>
    <TD class=3D"r data">4</TD>
    <TD class=3D"l data">&nbsp;</TD>
    <TD class=3D"l data">No</TD>
    <TD class=3D"l data">&nbsp;</TD>
    <TD class=3D"r data">64.0</TD>
    <TD class=3D"l data">3+</TD>
    <TD class=3D"r data">8</TD></TR>
  <TR>
    <TH class=3D"r rowheader" scope=3Drow>212</TH>
    <TD class=3D"l data">Male</TD>
    <TD class=3D"r data">43</TD>
    <TD class=3D"l data">Married/Living together</TD>
    <TD class=3D"r data">7</TD>
    <TD class=3D"r data">.</TD>
    <TD class=3D"l data">4</TD>
    <TD class=3D"l data">1</TD>
    <TD class=3D"l data">1</TD>
    <TD class=3D"l data">Yes, former</TD>
    <TD class=3D"l data">No</TD>
    <TD class=3D"l data">Yes</TD>
    <TD class=3D"r data">4</TD>
    <TD class=3D"l data">&nbsp;</TD>
    <TD class=3D"l data">Yes</TD>
    <TD class=3D"l data">&nbsp;</TD>
    <TD class=3D"r data">53.1</TD>
    <TD class=3D"l data">2+</TD>
    <TD class=3D"r data">8</TD></TR>
  <TR>
    <TH class=3D"r rowheader" scope=3Drow>213</TH>
    <TD class=3D"l data">Male</TD>
    <TD class=3D"r data">.</TD>
    <TD class=3D"l data">Widowed</TD>
    <TD class=3D"r data">8</TD>
    <TD class=3D"r data">.</TD>
    <TD class=3D"l data">4</TD>
    <TD class=3D"l data">1</TD>
    <TD class=3D"l data">0</TD>
    <TD class=3D"l data">No, never</TD>
    <TD class=3D"l data">Yes</TD>
    <TD class=3D"l data">Yes</TD>
    <TD class=3D"r data">4</TD>
    <TD class=3D"l data">&nbsp;</TD>
    <TD class=3D"l data">No</TD>
    <TD class=3D"l data">&nbsp;</TD>
    <TD class=3D"r data">54.0</TD>
    <TD class=3D"l data">2+</TD>
    <TD class=3D"r data">9</TD></TR>
  <TR>
    <TH class=3D"r rowheader" scope=3Drow>214</TH>
    <TD class=3D"l data">Male</TD>
    <TD class=3D"r data">.</TD>
    <TD class=3D"l data">Married/Living together</TD>
    <TD class=3D"r data">5</TD>
    <TD class=3D"r data">.</TD>
    <TD class=3D"l data">0</TD>
    <TD class=3D"l data">&nbsp;</TD>
    <TD class=3D"l data">&nbsp;</TD>
    <TD class=3D"l data">Yes, former</TD>
    <TD class=3D"l data">Yes</TD>
    <TD class=3D"l data">Yes</TD>
    <TD class=3D"r data">2</TD>
    <TD class=3D"l data">&nbsp;</TD>
    <TD class=3D"l data">No</TD>
    <TD class=3D"l data">&nbsp;</TD>
    <TD class=3D"r data">57.1</TD>
    <TD class=3D"l data">3+</TD>
    <TD class=3D"r data">4</TD></TR>
  <TR>
    <TH class=3D"r rowheader" scope=3Drow>215</TH>
    <TD class=3D"l data">Male</TD>
    <TD class=3D"r data">.</TD>
    <TD class=3D"l data">Separated/divorced</TD>
    <TD class=3D"r data">9</TD>
    <TD class=3D"r data">.</TD>
    <TD class=3D"l data">4</TD>
    <TD class=3D"l data">1</TD>
    <TD class=3D"l data">1</TD>
    <TD class=3D"l data">No, never</TD>
    <TD class=3D"l data">No</TD>
    <TD class=3D"l data">Yes</TD>
    <TD class=3D"r data">4</TD>
    <TD class=3D"l data">&nbsp;</TD>
    <TD class=3D"l data">Yes</TD>
    <TD class=3D"l data">&nbsp;</TD>
    <TD class=3D"r data">47.8</TD>
    <TD class=3D"l data">1+</TD>
    <TD class=3D"r data">6</TD></TR>
  <TR>
    <TH class=3D"r rowheader" scope=3Drow>216</TH>
    <TD class=3D"l data">Male</TD>
    <TD class=3D"r data">.</TD>
    <TD class=3D"l data">Married/Living together</TD>
    <TD class=3D"r data">6</TD>
    <TD class=3D"r data">.</TD>
    <TD class=3D"l data">4</TD>
    <TD class=3D"l data">0</TD>
    <TD class=3D"l data">0</TD>
    <TD class=3D"l data">No, never</TD>
    <TD class=3D"l data">Yes</TD>
    <TD class=3D"l data">Yes</TD>
    <TD class=3D"r data">4</TD>
    <TD class=3D"l data">&nbsp;</TD>
    <TD class=3D"l data">No</TD>
    <TD class=3D"l data">&nbsp;</TD>
    <TD class=3D"r data">55.1</TD>
    <TD class=3D"l data">2+</TD>
    <TD class=3D"r data">7</TD></TR>
  <TR>
    <TH class=3D"r rowheader" scope=3Drow>217</TH>
    <TD class=3D"l data">Male</TD>
    <TD class=3D"r data">.</TD>
    <TD class=3D"l data">Married/Living together</TD>
    <TD class=3D"r data">10</TD>
    <TD class=3D"r data">.</TD>
    <TD class=3D"l data">4</TD>
    <TD class=3D"l data">0</TD>
    <TD class=3D"l data">0</TD>
    <TD class=3D"l data">Yes, former</TD>
    <TD class=3D"l data">Yes</TD>
    <TD class=3D"l data">Yes</TD>
    <TD class=3D"r data">4</TD>
    <TD class=3D"l data">&nbsp;</TD>
    <TD class=3D"l data">No</TD>
    <TD class=3D"l data">&nbsp;</TD>
    <TD class=3D"r data">47.4</TD>
    <TD class=3D"l data">2+</TD>
    <TD class=3D"r data">5</TD></TR>
  <TR>
    <TH class=3D"r rowheader" scope=3Drow>218</TH>
    <TD class=3D"l data">Male</TD>
    <TD class=3D"r data">.</TD>
    <TD class=3D"l data">Widowed</TD>
    <TD class=3D"r data">7</TD>
    <TD class=3D"r data">.</TD>
    <TD class=3D"l data">1</TD>
    <TD class=3D"l data">0</TD>
    <TD class=3D"l data">0</TD>
    <TD class=3D"l data">Yes, former</TD>
    <TD class=3D"l data">Yes</TD>
    <TD class=3D"l data">Yes</TD>
    <TD class=3D"r data">4</TD>
    <TD class=3D"l data">&nbsp;</TD>
    <TD class=3D"l data">No</TD>
    <TD class=3D"l data">&nbsp;</TD>
    <TD class=3D"r data">44.8</TD>
    <TD class=3D"l data">3+</TD>
    <TD class=3D"r data">5</TD></TR>
  <TR>
    <TH class=3D"r rowheader" scope=3Drow>219</TH>
    <TD class=3D"l data">Female</TD>
    <TD class=3D"r data">.</TD>
    <TD class=3D"l data">Never married</TD>
    <TD class=3D"r data">15</TD>
    <TD class=3D"r data">.</TD>
    <TD class=3D"l data">0</TD>
    <TD class=3D"l data">&nbsp;</TD>
    <TD class=3D"l data">&nbsp;</TD>
    <TD class=3D"l data">No, never</TD>
    <TD class=3D"l data">No</TD>
    <TD class=3D"l data">Yes</TD>
    <TD class=3D"r data">4</TD>
    <TD class=3D"l data">&nbsp;</TD>
    <TD class=3D"l data">Yes</TD>
    <TD class=3D"l data">&nbsp;</TD>
    <TD class=3D"r data">41.2</TD>
    <TD class=3D"l data">2+</TD>
    <TD class=3D"r data">8</TD></TR>
  <TR>
    <TH class=3D"r rowheader" scope=3Drow>220</TH>
    <TD class=3D"l data">Female</TD>
    <TD class=3D"r data">46</TD>
    <TD class=3D"l data">Separated/divorced</TD>
    <TD class=3D"r data">0</TD>
    <TD class=3D"r data">.</TD>
    <TD class=3D"l data">0</TD>
    <TD class=3D"l data">&nbsp;</TD>
    <TD class=3D"l data">&nbsp;</TD>
    <TD class=3D"l data">No, never</TD>
    <TD class=3D"l data">Yes</TD>
    <TD class=3D"l data">Yes</TD>
    <TD class=3D"r data">4</TD>
    <TD class=3D"l data">&nbsp;</TD>
    <TD class=3D"l data">No</TD>
    <TD class=3D"l data">&nbsp;</TD>
    <TD class=3D"r data">59.1</TD>
    <TD class=3D"l data">2+</TD>
    <TD class=3D"r data">7</TD></TR>
  <TR>
    <TH class=3D"r rowheader" scope=3Drow>221</TH>
    <TD class=3D"l data">Male</TD>
    <TD class=3D"r data">54</TD>
    <TD class=3D"l data">Married/Living together</TD>
    <TD class=3D"r data">3</TD>
    <TD class=3D"r data">.</TD>
    <TD class=3D"l data">0</TD>
    <TD class=3D"l data">&nbsp;</TD>
    <TD class=3D"l data">&nbsp;</TD>
    <TD class=3D"l data">Yes, current</TD>
    <TD class=3D"l data">No</TD>
    <TD class=3D"l data">Yes</TD>
    <TD class=3D"r data">4</TD>
    <TD class=3D"l data">&nbsp;</TD>
    <TD class=3D"l data">No</TD>
    <TD class=3D"l data">&nbsp;</TD>
    <TD class=3D"r data">46.5</TD>
    <TD class=3D"l data">2+</TD>
    <TD class=3D"r data">4</TD></TR>
  <TR>
    <TH class=3D"r rowheader" scope=3Drow>222</TH>
    <TD class=3D"l data">Male</TD>
    <TD class=3D"r data">60</TD>
    <TD class=3D"l data">Married/Living together</TD>
    <TD class=3D"r data">0</TD>
    <TD class=3D"r data">.</TD>
    <TD class=3D"l data">4</TD>
    <TD class=3D"l data">0</TD>
    <TD class=3D"l data">0</TD>
    <TD class=3D"l data">Yes, former</TD>
    <TD class=3D"l data">No</TD>
    <TD class=3D"l data">Yes</TD>
    <TD class=3D"r data">4</TD>
    <TD class=3D"l data">&nbsp;</TD>
    <TD class=3D"l data">No</TD>
    <TD class=3D"l data">&nbsp;</TD>
    <TD class=3D"r data">35.4</TD>
    <TD class=3D"l data">1+</TD>
    <TD class=3D"r data">5</TD></TR>
  <TR>
    <TH class=3D"r rowheader" scope=3Drow>223</TH>
    <TD class=3D"l data">Male</TD>
    <TD class=3D"r data">50</TD>
    <TD class=3D"l data">Married/Living together</TD>
    <TD class=3D"r data">5</TD>
    <TD class=3D"r data">.</TD>
    <TD class=3D"l data">4</TD>
    <TD class=3D"l data">1</TD>
    <TD class=3D"l data">1</TD>
    <TD class=3D"l data">Yes, current</TD>
    <TD class=3D"l data">No</TD>
    <TD class=3D"l data">Yes</TD>
    <TD class=3D"r data">4</TD>
    <TD class=3D"l data">&nbsp;</TD>
    <TD class=3D"l data">No</TD>
    <TD class=3D"l data">&nbsp;</TD>
    <TD class=3D"r data">35.3</TD>
    <TD class=3D"l data">2+</TD>
    <TD class=3D"r data">2</TD></TR>
  <TR>
    <TH class=3D"r rowheader" scope=3Drow>224</TH>
    <TD class=3D"l data">Male</TD>
    <TD class=3D"r data">.</TD>
    <TD class=3D"l data">Married/Living together</TD>
    <TD class=3D"r data">.</TD>
    <TD class=3D"r data">.</TD>
    <TD class=3D"l data">4</TD>
    <TD class=3D"l data">1</TD>
    <TD class=3D"l data">1</TD>
    <TD class=3D"l data">Yes, current</TD>
    <TD class=3D"l data">No</TD>
    <TD class=3D"l data">Yes</TD>
    <TD class=3D"r data">4</TD>
    <TD class=3D"l data">&nbsp;</TD>
    <TD class=3D"l data">No</TD>
    <TD class=3D"l data">&nbsp;</TD>
    <TD class=3D"r data">43.2</TD>
    <TD class=3D"l data">3+</TD>
    <TD class=3D"r data">5</TD></TR>
  <TR>
    <TH class=3D"r rowheader" scope=3Drow>225</TH>
    <TD class=3D"l data">Male</TD>
    <TD class=3D"r data">.</TD>
    <TD class=3D"l data">Married/Living together</TD>
    <TD class=3D"r data">10</TD>
    <TD class=3D"r data">.</TD>
    <TD class=3D"l data">0</TD>
    <TD class=3D"l data">&nbsp;</TD>
    <TD class=3D"l data">&nbsp;</TD>
    <TD class=3D"l data">No, never</TD>
    <TD class=3D"l data">Yes</TD>
    <TD class=3D"l data">Yes</TD>
    <TD class=3D"r data">4</TD>
    <TD class=3D"l data">&nbsp;</TD>
    <TD class=3D"l data">Yes</TD>
    <TD class=3D"l data">&nbsp;</TD>
    <TD class=3D"r data">36.9</TD>
    <TD class=3D"l data">2+</TD>
    <TD class=3D"r data">8</TD></TR>
  <TR>
    <TH class=3D"r rowheader" scope=3Drow>226</TH>
    <TD class=3D"l data">Female</TD>
    <TD class=3D"r data">35</TD>
    <TD class=3D"l data">Married/Living together</TD>
    <TD class=3D"r data">12</TD>
    <TD class=3D"r data">.</TD>
    <TD class=3D"l data">0</TD>
    <TD class=3D"l data">&nbsp;</TD>
    <TD class=3D"l data">&nbsp;</TD>
    <TD class=3D"l data">No, never</TD>
    <TD class=3D"l data">Yes</TD>
    <TD class=3D"l data">Yes</TD>
    <TD class=3D"r data">4</TD>
    <TD class=3D"l data">&nbsp;</TD>
    <TD class=3D"l data">No</TD>
    <TD class=3D"l data">&nbsp;</TD>
    <TD class=3D"r data">56.1</TD>
    <TD class=3D"l data">1+</TD>
    <TD class=3D"r data">8</TD></TR>
  <TR>
    <TH class=3D"r rowheader" scope=3Drow>227</TH>
    <TD class=3D"l data">Male</TD>
    <TD class=3D"r data">45</TD>
    <TD class=3D"l data">Married/Living together</TD>
    <TD class=3D"r data">0</TD>
    <TD class=3D"r data">.</TD>
    <TD class=3D"l data">4</TD>
    <TD class=3D"l data">0</TD>
    <TD class=3D"l data">0</TD>
    <TD class=3D"l data">Yes, current</TD>
    <TD class=3D"l data">No</TD>
    <TD class=3D"l data">Yes</TD>
    <TD class=3D"r data">2</TD>
    <TD class=3D"l data">&nbsp;</TD>
    <TD class=3D"l data">No</TD>
    <TD class=3D"l data">&nbsp;</TD>
    <TD class=3D"r data">44.5</TD>
    <TD class=3D"l data">1+</TD>
    <TD class=3D"r data">4</TD></TR>
  <TR>
    <TH class=3D"r rowheader" scope=3Drow>228</TH>
    <TD class=3D"l data">Male</TD>
    <TD class=3D"r data">49</TD>
    <TD class=3D"l data">Married/Living together</TD>
    <TD class=3D"r data">3</TD>
    <TD class=3D"r data">.</TD>
    <TD class=3D"l data">4</TD>
    <TD class=3D"l data">1</TD>
    <TD class=3D"l data">1</TD>
    <TD class=3D"l data">Yes, current</TD>
    <TD class=3D"l data">No</TD>
    <TD class=3D"l data">Yes</TD>
    <TD class=3D"r data">4</TD>
    <TD class=3D"l data">&nbsp;</TD>
    <TD class=3D"l data">No</TD>
    <TD class=3D"l data">&nbsp;</TD>
    <TD class=3D"r data">30.1</TD>
    <TD class=3D"l data">2+</TD>
    <TD class=3D"r data">7</TD></TR>
  <TR>
    <TH class=3D"r rowheader" scope=3Drow>229</TH>
    <TD class=3D"l data">Male</TD>
    <TD class=3D"r data">63</TD>
    <TD class=3D"l data">Married/Living together</TD>
    <TD class=3D"r data">0</TD>
    <TD class=3D"r data">.</TD>
    <TD class=3D"l data">0</TD>
    <TD class=3D"l data">&nbsp;</TD>
    <TD class=3D"l data">&nbsp;</TD>
    <TD class=3D"l data">Yes, current</TD>
    <TD class=3D"l data">No</TD>
    <TD class=3D"l data">Yes</TD>
    <TD class=3D"r data">3</TD>
    <TD class=3D"l data">&nbsp;</TD>
    <TD class=3D"l data">No</TD>
    <TD class=3D"l data">&nbsp;</TD>
    <TD class=3D"r data">49.1</TD>
    <TD class=3D"l data">1+</TD>
    <TD class=3D"r data">7</TD></TR>
  <TR>
    <TH class=3D"r rowheader" scope=3Drow>230</TH>
    <TD class=3D"l data">Female</TD>
    <TD class=3D"r data">50</TD>
    <TD class=3D"l data">Married/Living together</TD>
    <TD class=3D"r data">0</TD>
    <TD class=3D"r data">.</TD>
    <TD class=3D"l data">0</TD>
    <TD class=3D"l data">&nbsp;</TD>
    <TD class=3D"l data">&nbsp;</TD>
    <TD class=3D"l data">No, never</TD>
    <TD class=3D"l data">No</TD>
    <TD class=3D"l data">Yes</TD>
    <TD class=3D"r data">5</TD>
    <TD class=3D"l data">&nbsp;</TD>
    <TD class=3D"l data">No</TD>
    <TD class=3D"l data">&nbsp;</TD>
    <TD class=3D"r data">33.1</TD>
    <TD class=3D"l data">2+</TD>
    <TD class=3D"r data">7</TD></TR>
  <TR>
    <TH class=3D"r rowheader" scope=3Drow>231</TH>
    <TD class=3D"l data">Male</TD>
    <TD class=3D"r data">63</TD>
    <TD class=3D"l data">Widowed</TD>
    <TD class=3D"r data">3</TD>
    <TD class=3D"r data">.</TD>
    <TD class=3D"l data">0</TD>
    <TD class=3D"l data">&nbsp;</TD>
    <TD class=3D"l data">&nbsp;</TD>
    <TD class=3D"l data">Yes, current</TD>
    <TD class=3D"l data">Yes</TD>
    <TD class=3D"l data">Yes</TD>
    <TD class=3D"r data">4</TD>
    <TD class=3D"l data">&nbsp;</TD>
    <TD class=3D"l data">No</TD>
    <TD class=3D"l data">&nbsp;</TD>
    <TD class=3D"r data">50.2</TD>
    <TD class=3D"l data">2+</TD>
    <TD class=3D"r data">5</TD></TR>
  <TR>
    <TH class=3D"r rowheader" scope=3Drow>232</TH>
    <TD class=3D"l data">Male</TD>
    <TD class=3D"r data">.</TD>
    <TD class=3D"l data">Married/Living together</TD>
    <TD class=3D"r data">3</TD>
    <TD class=3D"r data">.</TD>
    <TD class=3D"l data">4</TD>
    <TD class=3D"l data">1</TD>
    <TD class=3D"l data">0</TD>
    <TD class=3D"l data">No, never</TD>
    <TD class=3D"l data">No</TD>
    <TD class=3D"l data">Yes</TD>
    <TD class=3D"r data">4</TD>
    <TD class=3D"l data">&nbsp;</TD>
    <TD class=3D"l data">Yes</TD>
    <TD class=3D"l data">&nbsp;</TD>
    <TD class=3D"r data">53.9</TD>
    <TD class=3D"l data">1+</TD>
    <TD class=3D"r data">14</TD></TR>
  <TR>
    <TH class=3D"r rowheader" scope=3Drow>233</TH>
    <TD class=3D"l data">Female</TD>
    <TD class=3D"r data">.</TD>
    <TD class=3D"l data">Widowed</TD>
    <TD class=3D"r data">5</TD>
    <TD class=3D"r data">.</TD>
    <TD class=3D"l data">0</TD>
    <TD class=3D"l data">&nbsp;</TD>
    <TD class=3D"l data">&nbsp;</TD>
    <TD class=3D"l data">No, never</TD>
    <TD class=3D"l data">Yes</TD>
    <TD class=3D"l data">Yes</TD>
    <TD class=3D"r data">4</TD>
    <TD class=3D"l data">&nbsp;</TD>
    <TD class=3D"l data">No</TD>
    <TD class=3D"l data">&nbsp;</TD>
    <TD class=3D"r data">70.3</TD>
    <TD class=3D"l data">1+</TD>
    <TD class=3D"r data">.</TD></TR>
  <TR>
    <TH class=3D"r rowheader" scope=3Drow>234</TH>
    <TD class=3D"l data">Male</TD>
    <TD class=3D"r data">.</TD>
    <TD class=3D"l data">Married/Living together</TD>
    <TD class=3D"r data">8</TD>
    <TD class=3D"r data">.</TD>
    <TD class=3D"l data">3</TD>
    <TD class=3D"l data">0</TD>
    <TD class=3D"l data">0</TD>
    <TD class=3D"l data">No, never</TD>
    <TD class=3D"l data">Yes</TD>
    <TD class=3D"l data">Yes</TD>
    <TD class=3D"r data">4</TD>
    <TD class=3D"l data">&nbsp;</TD>
    <TD class=3D"l data">No</TD>
    <TD class=3D"l data">&nbsp;</TD>
    <TD class=3D"r data">81.7</TD>
    <TD class=3D"l data">2+</TD>
    <TD class=3D"r data">9</TD></TR>
  <TR>
    <TH class=3D"r rowheader" scope=3Drow>235</TH>
    <TD class=3D"l data">Male</TD>
    <TD class=3D"r data">67</TD>
    <TD class=3D"l data">Widowed</TD>
    <TD class=3D"r data">4</TD>
    <TD class=3D"r data">.</TD>
    <TD class=3D"l data">2</TD>
    <TD class=3D"l data">0</TD>
    <TD class=3D"l data">0</TD>
    <TD class=3D"l data">Yes, former</TD>
    <TD class=3D"l data">No</TD>
    <TD class=3D"l data">Yes</TD>
    <TD class=3D"r data">4</TD>
    <TD class=3D"l data">&nbsp;</TD>
    <TD class=3D"l data">Yes</TD>
    <TD class=3D"l data">&nbsp;</TD>
    <TD class=3D"r data">35.5</TD>
    <TD class=3D"l data">3+</TD>
    <TD class=3D"r data">8</TD></TR>
  <TR>
    <TH class=3D"r rowheader" scope=3Drow>236</TH>
    <TD class=3D"l data">Male</TD>
    <TD class=3D"r data">81</TD>
    <TD class=3D"l data">Widowed</TD>
    <TD class=3D"r data">2</TD>
    <TD class=3D"r data">.</TD>
    <TD class=3D"l data">1</TD>
    <TD class=3D"l data">0</TD>
    <TD class=3D"l data">0</TD>
    <TD class=3D"l data">Yes, current</TD>
    <TD class=3D"l data">No</TD>
    <TD class=3D"l data">Yes</TD>
    <TD class=3D"r data">2</TD>
    <TD class=3D"l data">&nbsp;</TD>
    <TD class=3D"l data">Yes</TD>
    <TD class=3D"l data">&nbsp;</TD>
    <TD class=3D"r data">41.4</TD>
    <TD class=3D"l data">2+</TD>
    <TD class=3D"r data">7</TD></TR>
  <TR>
    <TH class=3D"r rowheader" scope=3Drow>237</TH>
    <TD class=3D"l data">Female</TD>
    <TD class=3D"r data">.</TD>
    <TD class=3D"l data">Married/Living together</TD>
    <TD class=3D"r data">15</TD>
    <TD class=3D"r data">.</TD>
    <TD class=3D"l data">0</TD>
    <TD class=3D"l data">&nbsp;</TD>
    <TD class=3D"l data">&nbsp;</TD>
    <TD class=3D"l data">No, never</TD>
    <TD class=3D"l data">No</TD>
    <TD class=3D"l data">Yes</TD>
    <TD class=3D"r data">4</TD>
    <TD class=3D"l data">&nbsp;</TD>
    <TD class=3D"l data">No</TD>
    <TD class=3D"l data">&nbsp;</TD>
    <TD class=3D"r data">38.3</TD>
    <TD class=3D"l data">2+</TD>
    <TD class=3D"r data">7</TD></TR>
  <TR>
    <TH class=3D"r rowheader" scope=3Drow>238</TH>
    <TD class=3D"l data">Female</TD>
    <TD class=3D"r data">.</TD>
    <TD class=3D"l data">Never married</TD>
    <TD class=3D"r data">13</TD>
    <TD class=3D"r data">.</TD>
    <TD class=3D"l data">0</TD>
    <TD class=3D"l data">&nbsp;</TD>
    <TD class=3D"l data">&nbsp;</TD>
    <TD class=3D"l data">No, never</TD>
    <TD class=3D"l data">No</TD>
    <TD class=3D"l data">Yes</TD>
    <TD class=3D"r data">4</TD>
    <TD class=3D"l data">&nbsp;</TD>
    <TD class=3D"l data">Yes</TD>
    <TD class=3D"l data">&nbsp;</TD>
    <TD class=3D"r data">42.4</TD>
    <TD class=3D"l data">3+</TD>
    <TD class=3D"r data">8</TD></TR>
  <TR>
    <TH class=3D"r rowheader" scope=3Drow>239</TH>
    <TD class=3D"l data">Male</TD>
    <TD class=3D"r data">.</TD>
    <TD class=3D"l data">Married/Living together</TD>
    <TD class=3D"r data">7</TD>
    <TD class=3D"r data">.</TD>
    <TD class=3D"l data">4</TD>
    <TD class=3D"l data">1</TD>
    <TD class=3D"l data">1</TD>
    <TD class=3D"l data">Yes, former</TD>
    <TD class=3D"l data">Yes</TD>
    <TD class=3D"l data">Yes</TD>
    <TD class=3D"r data">4</TD>
    <TD class=3D"l data">&nbsp;</TD>
    <TD class=3D"l data">No</TD>
    <TD class=3D"l data">&nbsp;</TD>
    <TD class=3D"r data">61.9</TD>
    <TD class=3D"l data">2+</TD>
    <TD class=3D"r data">5</TD></TR>
  <TR>
    <TH class=3D"r rowheader" scope=3Drow>240</TH>
    <TD class=3D"l data">Male</TD>
    <TD class=3D"r data">35</TD>
    <TD class=3D"l data">Married/Living together</TD>
    <TD class=3D"r data">0</TD>
    <TD class=3D"r data">.</TD>
    <TD class=3D"l data">4</TD>
    <TD class=3D"l data">0</TD>
    <TD class=3D"l data">0</TD>
    <TD class=3D"l data">Yes, former</TD>
    <TD class=3D"l data">No</TD>
    <TD class=3D"l data">Yes</TD>
    <TD class=3D"r data">3</TD>
    <TD class=3D"l data">&nbsp;</TD>
    <TD class=3D"l data">No</TD>
    <TD class=3D"l data">&nbsp;</TD>
    <TD class=3D"r data">50.5</TD>
    <TD class=3D"l data">3+</TD>
    <TD class=3D"r data">8</TD></TR>
  <TR>
    <TH class=3D"r rowheader" scope=3Drow>241</TH>
    <TD class=3D"l data">Male</TD>
    <TD class=3D"r data">66</TD>
    <TD class=3D"l data">Married/Living together</TD>
    <TD class=3D"r data">0</TD>
    <TD class=3D"r data">.</TD>
    <TD class=3D"l data">4</TD>
    <TD class=3D"l data">1</TD>
    <TD class=3D"l data">0</TD>
    <TD class=3D"l data">Yes, former</TD>
    <TD class=3D"l data">No</TD>
    <TD class=3D"l data">Yes</TD>
    <TD class=3D"r data">4</TD>
    <TD class=3D"l data">&nbsp;</TD>
    <TD class=3D"l data">No</TD>
    <TD class=3D"l data">&nbsp;</TD>
    <TD class=3D"r data">36.6</TD>
    <TD class=3D"l data">3+</TD>
    <TD class=3D"r data">4</TD></TR>
  <TR>
    <TH class=3D"r rowheader" scope=3Drow>242</TH>
    <TD class=3D"l data">Male</TD>
    <TD class=3D"r data">27</TD>
    <TD class=3D"l data">Never married</TD>
    <TD class=3D"r data">6</TD>
    <TD class=3D"r data">.</TD>
    <TD class=3D"l data">4</TD>
    <TD class=3D"l data">0</TD>
    <TD class=3D"l data">0</TD>
    <TD class=3D"l data">Yes, current</TD>
    <TD class=3D"l data">No</TD>
    <TD class=3D"l data">Yes</TD>
    <TD class=3D"r data">2</TD>
    <TD class=3D"l data">&nbsp;</TD>
    <TD class=3D"l data">No</TD>
    <TD class=3D"l data">&nbsp;</TD>
    <TD class=3D"r data">50.8</TD>
    <TD class=3D"l data">2+</TD>
    <TD class=3D"r data">8</TD></TR>
  <TR>
    <TH class=3D"r rowheader" scope=3Drow>243</TH>
    <TD class=3D"l data">Male</TD>
    <TD class=3D"r data">45</TD>
    <TD class=3D"l data">Married/Living together</TD>
    <TD class=3D"r data">0</TD>
    <TD class=3D"r data">.</TD>
    <TD class=3D"l data">4</TD>
    <TD class=3D"l data">0</TD>
    <TD class=3D"l data">0</TD>
    <TD class=3D"l data">Yes, former</TD>
    <TD class=3D"l data">No</TD>
    <TD class=3D"l data">Yes</TD>
    <TD class=3D"r data">4</TD>
    <TD class=3D"l data">&nbsp;</TD>
    <TD class=3D"l data">No</TD>
    <TD class=3D"l data">&nbsp;</TD>
    <TD class=3D"r data">46.6</TD>
    <TD class=3D"l data">1+</TD>
    <TD class=3D"r data">.</TD></TR>
  <TR>
    <TH class=3D"r rowheader" scope=3Drow>244</TH>
    <TD class=3D"l data">Male</TD>
    <TD class=3D"r data">.</TD>
    <TD class=3D"l data">Never married</TD>
    <TD class=3D"r data">12</TD>
    <TD class=3D"r data">.</TD>
    <TD class=3D"l data">0</TD>
    <TD class=3D"l data">&nbsp;</TD>
    <TD class=3D"l data">&nbsp;</TD>
    <TD class=3D"l data">No, never</TD>
    <TD class=3D"l data">No</TD>
    <TD class=3D"l data">Yes</TD>
    <TD class=3D"r data">4</TD>
    <TD class=3D"l data">&nbsp;</TD>
    <TD class=3D"l data">No</TD>
    <TD class=3D"l data">&nbsp;</TD>
    <TD class=3D"r data">75.2</TD>
    <TD class=3D"l data">2+</TD>
    <TD class=3D"r data">.</TD></TR>
  <TR>
    <TH class=3D"r rowheader" scope=3Drow>245</TH>
    <TD class=3D"l data">Male</TD>
    <TD class=3D"r data">.</TD>
    <TD class=3D"l data">Married/Living together</TD>
    <TD class=3D"r data">5</TD>
    <TD class=3D"r data">.</TD>
    <TD class=3D"l data">2</TD>
    <TD class=3D"l data">0</TD>
    <TD class=3D"l data">0</TD>
    <TD class=3D"l data">No, never</TD>
    <TD class=3D"l data">Yes</TD>
    <TD class=3D"l data">Yes</TD>
    <TD class=3D"r data">1</TD>
    <TD class=3D"l data">&nbsp;</TD>
    <TD class=3D"l data">No</TD>
    <TD class=3D"l data">&nbsp;</TD>
    <TD class=3D"r data">60.8</TD>
    <TD class=3D"l data">1+</TD>
    <TD class=3D"r data">9</TD></TR>
  <TR>
    <TH class=3D"r rowheader" scope=3Drow>246</TH>
    <TD class=3D"l data">Female</TD>
    <TD class=3D"r data">57</TD>
    <TD class=3D"l data">Married/Living together</TD>
    <TD class=3D"r data">0</TD>
    <TD class=3D"r data">.</TD>
    <TD class=3D"l data">0</TD>
    <TD class=3D"l data">&nbsp;</TD>
    <TD class=3D"l data">&nbsp;</TD>
    <TD class=3D"l data">No, never</TD>
    <TD class=3D"l data">Yes</TD>
    <TD class=3D"l data">Yes</TD>
    <TD class=3D"r data">2</TD>
    <TD class=3D"l data">&nbsp;</TD>
    <TD class=3D"l data">No</TD>
    <TD class=3D"l data">&nbsp;</TD>
    <TD class=3D"r data">39.7</TD>
    <TD class=3D"l data">1+</TD>
    <TD class=3D"r data">5</TD></TR>
  <TR>
    <TH class=3D"r rowheader" scope=3Drow>247</TH>
    <TD class=3D"l data">Female</TD>
    <TD class=3D"r data">.</TD>
    <TD class=3D"l data">Never married</TD>
    <TD class=3D"r data">10</TD>
    <TD class=3D"r data">.</TD>
    <TD class=3D"l data">0</TD>
    <TD class=3D"l data">&nbsp;</TD>
    <TD class=3D"l data">&nbsp;</TD>
    <TD class=3D"l data">No, never</TD>
    <TD class=3D"l data">No</TD>
    <TD class=3D"l data">Yes</TD>
    <TD class=3D"r data">4</TD>
    <TD class=3D"l data">&nbsp;</TD>
    <TD class=3D"l data">No</TD>
    <TD class=3D"l data">&nbsp;</TD>
    <TD class=3D"r data">37.5</TD>
    <TD class=3D"l data">1+</TD>
    <TD class=3D"r data">.</TD></TR>
  <TR>
    <TH class=3D"r rowheader" scope=3Drow>248</TH>
    <TD class=3D"l data">Female</TD>
    <TD class=3D"r data">.</TD>
    <TD class=3D"l data">Widowed</TD>
    <TD class=3D"r data">5</TD>
    <TD class=3D"r data">.</TD>
    <TD class=3D"l data">0</TD>
    <TD class=3D"l data">&nbsp;</TD>
    <TD class=3D"l data">&nbsp;</TD>
    <TD class=3D"l data">No, never</TD>
    <TD class=3D"l data">Yes</TD>
    <TD class=3D"l data">Yes</TD>
    <TD class=3D"r data">4</TD>
    <TD class=3D"l data">&nbsp;</TD>
    <TD class=3D"l data">No</TD>
    <TD class=3D"l data">&nbsp;</TD>
    <TD class=3D"r data">46.1</TD>
    <TD class=3D"l data">1+</TD>
    <TD class=3D"r data">8</TD></TR>
  <TR>
    <TH class=3D"r rowheader" scope=3Drow>249</TH>
    <TD class=3D"l data">Male</TD>
    <TD class=3D"r data">45</TD>
    <TD class=3D"l data">Married/Living together</TD>
    <TD class=3D"r data">.</TD>
    <TD class=3D"r data">.</TD>
    <TD class=3D"l data">4</TD>
    <TD class=3D"l data">1</TD>
    <TD class=3D"l data">0</TD>
    <TD class=3D"l data">Yes, current</TD>
    <TD class=3D"l data">No</TD>
    <TD class=3D"l data">Yes</TD>
    <TD class=3D"r data">4</TD>
    <TD class=3D"l data">&nbsp;</TD>
    <TD class=3D"l data">No</TD>
    <TD class=3D"l data">&nbsp;</TD>
    <TD class=3D"r data">40.2</TD>
    <TD class=3D"l data">2+</TD>
    <TD class=3D"r data">6</TD></TR>
  <TR>
    <TH class=3D"r rowheader" scope=3Drow>250</TH>
    <TD class=3D"l data">Male</TD>
    <TD class=3D"r data">.</TD>
    <TD class=3D"l data">Married/Living together</TD>
    <TD class=3D"r data">6</TD>
    <TD class=3D"r data">.</TD>
    <TD class=3D"l data">4</TD>
    <TD class=3D"l data">0</TD>
    <TD class=3D"l data">2</TD>
    <TD class=3D"l data">No, never</TD>
    <TD class=3D"l data">No</TD>
    <TD class=3D"l data">Yes</TD>
    <TD class=3D"r data">4</TD>
    <TD class=3D"l data">&nbsp;</TD>
    <TD class=3D"l data">Yes</TD>
    <TD class=3D"l data">&nbsp;</TD>
    <TD class=3D"r data">59.2</TD>
    <TD class=3D"l data">Negative</TD>
    <TD class=3D"r data">8</TD></TR>
  <TR>
    <TH class=3D"r rowheader" scope=3Drow>251</TH>
    <TD class=3D"l data">Male</TD>
    <TD class=3D"r data">.</TD>
    <TD class=3D"l data">Married/Living together</TD>
    <TD class=3D"r data">12</TD>
    <TD class=3D"r data">.</TD>
    <TD class=3D"l data">4</TD>
    <TD class=3D"l data">0</TD>
    <TD class=3D"l data">0</TD>
    <TD class=3D"l data">Yes, former</TD>
    <TD class=3D"l data">Yes</TD>
    <TD class=3D"l data">Yes</TD>
    <TD class=3D"r data">4</TD>
    <TD class=3D"l data">&nbsp;</TD>
    <TD class=3D"l data">Yes</TD>
    <TD class=3D"l data">&nbsp;</TD>
    <TD class=3D"r data">61.7</TD>
    <TD class=3D"l data">3+</TD>
    <TD class=3D"r data">27</TD></TR>
  <TR>
    <TH class=3D"r rowheader" scope=3Drow>252</TH>
    <TD class=3D"l data">Male</TD>
    <TD class=3D"r data">.</TD>
    <TD class=3D"l data">Married/Living together</TD>
    <TD class=3D"r data">8</TD>
    <TD class=3D"r data">.</TD>
    <TD class=3D"l data">4</TD>
    <TD class=3D"l data">0</TD>
    <TD class=3D"l data">0</TD>
    <TD class=3D"l data">Yes, former</TD>
    <TD class=3D"l data">Yes</TD>
    <TD class=3D"l data">Yes</TD>
    <TD class=3D"r data">4</TD>
    <TD class=3D"l data">&nbsp;</TD>
    <TD class=3D"l data">Yes</TD>
    <TD class=3D"l data">&nbsp;</TD>
    <TD class=3D"r data">44.0</TD>
    <TD class=3D"l data">2+</TD>
    <TD class=3D"r data">28</TD></TR>
  <TR>
    <TH class=3D"r rowheader" scope=3Drow>253</TH>
    <TD class=3D"l data">Male</TD>
    <TD class=3D"r data">.</TD>
    <TD class=3D"l data">Married/Living together</TD>
    <TD class=3D"r data">17</TD>
    <TD class=3D"r data">.</TD>
    <TD class=3D"l data">2</TD>
    <TD class=3D"l data">0</TD>
    <TD class=3D"l data">0</TD>
    <TD class=3D"l data">Yes, former</TD>
    <TD class=3D"l data">Yes</TD>
    <TD class=3D"l data">Yes</TD>
    <TD class=3D"r data">3</TD>
    <TD class=3D"l data">&nbsp;</TD>
    <TD class=3D"l data">No</TD>
    <TD class=3D"l data">&nbsp;</TD>
    <TD class=3D"r data">59.3</TD>
    <TD class=3D"l data">2+</TD>
    <TD class=3D"r data">7</TD></TR>
  <TR>
    <TH class=3D"r rowheader" scope=3Drow>254</TH>
    <TD class=3D"l data">Female</TD>
    <TD class=3D"r data">59</TD>
    <TD class=3D"l data">Widowed</TD>
    <TD class=3D"r data">0</TD>
    <TD class=3D"r data">.</TD>
    <TD class=3D"l data">0</TD>
    <TD class=3D"l data">&nbsp;</TD>
    <TD class=3D"l data">&nbsp;</TD>
    <TD class=3D"l data">No, never</TD>
    <TD class=3D"l data">Yes</TD>
    <TD class=3D"l data">Yes</TD>
    <TD class=3D"r data">4</TD>
    <TD class=3D"l data">&nbsp;</TD>
    <TD class=3D"l data">No</TD>
    <TD class=3D"l data">&nbsp;</TD>
    <TD class=3D"r data">49.5</TD>
    <TD class=3D"l data">1+</TD>
    <TD class=3D"r data">5</TD></TR>
  <TR>
    <TH class=3D"r rowheader" scope=3Drow>255</TH>
    <TD class=3D"l data">Female</TD>
    <TD class=3D"r data">28</TD>
    <TD class=3D"l data">Married/Living together</TD>
    <TD class=3D"r data">8</TD>
    <TD class=3D"r data">.</TD>
    <TD class=3D"l data">0</TD>
    <TD class=3D"l data">&nbsp;</TD>
    <TD class=3D"l data">&nbsp;</TD>
    <TD class=3D"l data">No, never</TD>
    <TD class=3D"l data">No</TD>
    <TD class=3D"l data">Yes</TD>
    <TD class=3D"r data">4</TD>
    <TD class=3D"l data">&nbsp;</TD>
    <TD class=3D"l data">No</TD>
    <TD class=3D"l data">&nbsp;</TD>
    <TD class=3D"r data">40.6</TD>
    <TD class=3D"l data">3+</TD>
    <TD class=3D"r data">10</TD></TR>
  <TR>
    <TH class=3D"r rowheader" scope=3Drow>256</TH>
    <TD class=3D"l data">Male</TD>
    <TD class=3D"r data">.</TD>
    <TD class=3D"l data">Married/Living together</TD>
    <TD class=3D"r data">10</TD>
    <TD class=3D"r data">.</TD>
    <TD class=3D"l data">4</TD>
    <TD class=3D"l data">0</TD>
    <TD class=3D"l data">0</TD>
    <TD class=3D"l data">Yes, former</TD>
    <TD class=3D"l data">No</TD>
    <TD class=3D"l data">Yes</TD>
    <TD class=3D"r data">4</TD>
    <TD class=3D"l data">&nbsp;</TD>
    <TD class=3D"l data">No</TD>
    <TD class=3D"l data">&nbsp;</TD>
    <TD class=3D"r data">60.2</TD>
    <TD class=3D"l data">3+</TD>
    <TD class=3D"r data">12</TD></TR>
  <TR>
    <TH class=3D"r rowheader" scope=3Drow>257</TH>
    <TD class=3D"l data">Male</TD>
    <TD class=3D"r data">58</TD>
    <TD class=3D"l data">Married/Living together</TD>
    <TD class=3D"r data">3</TD>
    <TD class=3D"r data">.</TD>
    <TD class=3D"l data">4</TD>
    <TD class=3D"l data">1</TD>
    <TD class=3D"l data">1</TD>
    <TD class=3D"l data">Yes, current</TD>
    <TD class=3D"l data">No</TD>
    <TD class=3D"l data">Yes</TD>
    <TD class=3D"r data">4</TD>
    <TD class=3D"l data">&nbsp;</TD>
    <TD class=3D"l data">No</TD>
    <TD class=3D"l data">&nbsp;</TD>
    <TD class=3D"r data">48.6</TD>
    <TD class=3D"l data">1+</TD>
    <TD class=3D"r data">14</TD></TR>
  <TR>
    <TH class=3D"r rowheader" scope=3Drow>258</TH>
    <TD class=3D"l data">Male</TD>
    <TD class=3D"r data">68</TD>
    <TD class=3D"l data">Married/Living together</TD>
    <TD class=3D"r data">3</TD>
    <TD class=3D"r data">.</TD>
    <TD class=3D"l data">4</TD>
    <TD class=3D"l data">1</TD>
    <TD class=3D"l data">1</TD>
    <TD class=3D"l data">Yes, current</TD>
    <TD class=3D"l data">No</TD>
    <TD class=3D"l data">Yes</TD>
    <TD class=3D"r data">4</TD>
    <TD class=3D"l data">&nbsp;</TD>
    <TD class=3D"l data">No</TD>
    <TD class=3D"l data">&nbsp;</TD>
    <TD class=3D"r data">42.4</TD>
    <TD class=3D"l data">1+</TD>
    <TD class=3D"r data">8</TD></TR>
  <TR>
    <TH class=3D"r rowheader" scope=3Drow>259</TH>
    <TD class=3D"l data">Male</TD>
    <TD class=3D"r data">73</TD>
    <TD class=3D"l data">Married/Living together</TD>
    <TD class=3D"r data">7</TD>
    <TD class=3D"r data">.</TD>
    <TD class=3D"l data">0</TD>
    <TD class=3D"l data">&nbsp;</TD>
    <TD class=3D"l data">&nbsp;</TD>
    <TD class=3D"l data">No, never</TD>
    <TD class=3D"l data">Yes</TD>
    <TD class=3D"l data">Yes</TD>
    <TD class=3D"r data">4</TD>
    <TD class=3D"l data">&nbsp;</TD>
    <TD class=3D"l data">No</TD>
    <TD class=3D"l data">&nbsp;</TD>
    <TD class=3D"r data">45.2</TD>
    <TD class=3D"l data">1+</TD>
    <TD class=3D"r data">8</TD></TR>
  <TR>
    <TH class=3D"r rowheader" scope=3Drow>260</TH>
    <TD class=3D"l data">Male</TD>
    <TD class=3D"r data">.</TD>
    <TD class=3D"l data">Married/Living together</TD>
    <TD class=3D"r data">10</TD>
    <TD class=3D"r data">.</TD>
    <TD class=3D"l data">4</TD>
    <TD class=3D"l data">0</TD>
    <TD class=3D"l data">0</TD>
    <TD class=3D"l data">No, never</TD>
    <TD class=3D"l data">No</TD>
    <TD class=3D"l data">Yes</TD>
    <TD class=3D"r data">2</TD>
    <TD class=3D"l data">&nbsp;</TD>
    <TD class=3D"l data">No</TD>
    <TD class=3D"l data">&nbsp;</TD>
    <TD class=3D"r data">53.2</TD>
    <TD class=3D"l data">2+</TD>
    <TD class=3D"r data">7</TD></TR>
  <TR>
    <TH class=3D"r rowheader" scope=3Drow>261</TH>
    <TD class=3D"l data">Male</TD>
    <TD class=3D"r data">.</TD>
    <TD class=3D"l data">Never married</TD>
    <TD class=3D"r data">10</TD>
    <TD class=3D"r data">.</TD>
    <TD class=3D"l data">0</TD>
    <TD class=3D"l data">&nbsp;</TD>
    <TD class=3D"l data">&nbsp;</TD>
    <TD class=3D"l data">No, never</TD>
    <TD class=3D"l data">No</TD>
    <TD class=3D"l data">Yes</TD>
    <TD class=3D"r data">4</TD>
    <TD class=3D"l data">&nbsp;</TD>
    <TD class=3D"l data">No</TD>
    <TD class=3D"l data">&nbsp;</TD>
    <TD class=3D"r data">43.7</TD>
    <TD class=3D"l data">1+</TD>
    <TD class=3D"r data">.</TD></TR>
  <TR>
    <TH class=3D"r rowheader" scope=3Drow>262</TH>
    <TD class=3D"l data">Male</TD>
    <TD class=3D"r data">.</TD>
    <TD class=3D"l data">Married/Living together</TD>
    <TD class=3D"r data">10</TD>
    <TD class=3D"r data">.</TD>
    <TD class=3D"l data">4</TD>
    <TD class=3D"l data">0</TD>
    <TD class=3D"l data">0</TD>
    <TD class=3D"l data">Yes, former</TD>
    <TD class=3D"l data">Yes</TD>
    <TD class=3D"l data">Yes</TD>
    <TD class=3D"r data">4</TD>
    <TD class=3D"l data">&nbsp;</TD>
    <TD class=3D"l data">No</TD>
    <TD class=3D"l data">&nbsp;</TD>
    <TD class=3D"r data">61.1</TD>
    <TD class=3D"l data">2+</TD>
    <TD class=3D"r data">9</TD></TR>
  <TR>
    <TH class=3D"r rowheader" scope=3Drow>263</TH>
    <TD class=3D"l data">Male</TD>
    <TD class=3D"r data">.</TD>
    <TD class=3D"l data">Married/Living together</TD>
    <TD class=3D"r data">9</TD>
    <TD class=3D"r data">.</TD>
    <TD class=3D"l data">2</TD>
    <TD class=3D"l data">0</TD>
    <TD class=3D"l data">0</TD>
    <TD class=3D"l data">No, never</TD>
    <TD class=3D"l data">Yes</TD>
    <TD class=3D"l data">Yes</TD>
    <TD class=3D"r data">4</TD>
    <TD class=3D"l data">&nbsp;</TD>
    <TD class=3D"l data">Yes</TD>
    <TD class=3D"l data">&nbsp;</TD>
    <TD class=3D"r data">63.8</TD>
    <TD class=3D"l data">3+</TD>
    <TD class=3D"r data">7</TD></TR>
  <TR>
    <TH class=3D"r rowheader" scope=3Drow>264</TH>
    <TD class=3D"l data">Male</TD>
    <TD class=3D"r data">45</TD>
    <TD class=3D"l data">Separated/divorced</TD>
    <TD class=3D"r data">0</TD>
    <TD class=3D"r data">.</TD>
    <TD class=3D"l data">4</TD>
    <TD class=3D"l data">0</TD>
    <TD class=3D"l data">0</TD>
    <TD class=3D"l data">Yes, former</TD>
    <TD class=3D"l data">No</TD>
    <TD class=3D"l data">Yes</TD>
    <TD class=3D"r data">4</TD>
    <TD class=3D"l data">&nbsp;</TD>
    <TD class=3D"l data">No</TD>
    <TD class=3D"l data">&nbsp;</TD>
    <TD class=3D"r data">41.7</TD>
    <TD class=3D"l data">3+</TD>
    <TD class=3D"r data">8</TD></TR>
  <TR>
    <TH class=3D"r rowheader" scope=3Drow>265</TH>
    <TD class=3D"l data">Male</TD>
    <TD class=3D"r data">.</TD>
    <TD class=3D"l data">Married/Living together</TD>
    <TD class=3D"r data">5</TD>
    <TD class=3D"r data">.</TD>
    <TD class=3D"l data">4</TD>
    <TD class=3D"l data">1</TD>
    <TD class=3D"l data">0</TD>
    <TD class=3D"l data">Yes, current</TD>
    <TD class=3D"l data">No</TD>
    <TD class=3D"l data">Yes</TD>
    <TD class=3D"r data">4</TD>
    <TD class=3D"l data">&nbsp;</TD>
    <TD class=3D"l data">Yes</TD>
    <TD class=3D"l data">&nbsp;</TD>
    <TD class=3D"r data">36.4</TD>
    <TD class=3D"l data">3+</TD>
    <TD class=3D"r data">7</TD></TR>
  <TR>
    <TH class=3D"r rowheader" scope=3Drow>266</TH>
    <TD class=3D"l data">Male</TD>
    <TD class=3D"r data">.</TD>
    <TD class=3D"l data">Married/Living together</TD>
    <TD class=3D"r data">12</TD>
    <TD class=3D"r data">.</TD>
    <TD class=3D"l data">4</TD>
    <TD class=3D"l data">1</TD>
    <TD class=3D"l data">1</TD>
    <TD class=3D"l data">Yes, current</TD>
    <TD class=3D"l data">No</TD>
    <TD class=3D"l data">Yes</TD>
    <TD class=3D"r data">4</TD>
    <TD class=3D"l data">&nbsp;</TD>
    <TD class=3D"l data">No</TD>
    <TD class=3D"l data">&nbsp;</TD>
    <TD class=3D"r data">38.7</TD>
    <TD class=3D"l data">3+</TD>
    <TD class=3D"r data">14</TD></TR>
  <TR>
    <TH class=3D"r rowheader" scope=3Drow>267</TH>
    <TD class=3D"l data">Male</TD>
    <TD class=3D"r data">55</TD>
    <TD class=3D"l data">Married/Living together</TD>
    <TD class=3D"r data">3</TD>
    <TD class=3D"r data">.</TD>
    <TD class=3D"l data">0</TD>
    <TD class=3D"l data">&nbsp;</TD>
    <TD class=3D"l data">&nbsp;</TD>
    <TD class=3D"l data">Yes, former</TD>
    <TD class=3D"l data">No</TD>
    <TD class=3D"l data">Yes</TD>
    <TD class=3D"r data">4</TD>
    <TD class=3D"l data">&nbsp;</TD>
    <TD class=3D"l data">No</TD>
    <TD class=3D"l data">&nbsp;</TD>
    <TD class=3D"r data">57.7</TD>
    <TD class=3D"l data">3+</TD>
    <TD class=3D"r data">5</TD></TR>
  <TR>
    <TH class=3D"r rowheader" scope=3Drow>268</TH>
    <TD class=3D"l data">Male</TD>
    <TD class=3D"r data">.</TD>
    <TD class=3D"l data">Married/Living together</TD>
    <TD class=3D"r data">8</TD>
    <TD class=3D"r data">.</TD>
    <TD class=3D"l data">4</TD>
    <TD class=3D"l data">0</TD>
    <TD class=3D"l data">0</TD>
    <TD class=3D"l data">Yes, former</TD>
    <TD class=3D"l data">No</TD>
    <TD class=3D"l data">Yes</TD>
    <TD class=3D"r data">4</TD>
    <TD class=3D"l data">&nbsp;</TD>
    <TD class=3D"l data">No</TD>
    <TD class=3D"l data">&nbsp;</TD>
    <TD class=3D"r data">39.6</TD>
    <TD class=3D"l data">2+</TD>
    <TD class=3D"r data">6</TD></TR>
  <TR>
    <TH class=3D"r rowheader" scope=3Drow>269</TH>
    <TD class=3D"l data">Male</TD>
    <TD class=3D"r data">49</TD>
    <TD class=3D"l data">Married/Living together</TD>
    <TD class=3D"r data">2</TD>
    <TD class=3D"r data">.</TD>
    <TD class=3D"l data">4</TD>
    <TD class=3D"l data">1</TD>
    <TD class=3D"l data">1</TD>
    <TD class=3D"l data">Yes, former</TD>
    <TD class=3D"l data">No</TD>
    <TD class=3D"l data">Yes</TD>
    <TD class=3D"r data">4</TD>
    <TD class=3D"l data">&nbsp;</TD>
    <TD class=3D"l data">Yes</TD>
    <TD class=3D"l data">&nbsp;</TD>
    <TD class=3D"r data">41.9</TD>
    <TD class=3D"l data">1+</TD>
    <TD class=3D"r data">6</TD></TR>
  <TR>
    <TH class=3D"r rowheader" scope=3Drow>270</TH>
    <TD class=3D"l data">Male</TD>
    <TD class=3D"r data">.</TD>
    <TD class=3D"l data">Never married</TD>
    <TD class=3D"r data">10</TD>
    <TD class=3D"r data">.</TD>
    <TD class=3D"l data">4</TD>
    <TD class=3D"l data">0</TD>
    <TD class=3D"l data">0</TD>
    <TD class=3D"l data">Yes, current</TD>
    <TD class=3D"l data">No</TD>
    <TD class=3D"l data">Yes</TD>
    <TD class=3D"r data">2</TD>
    <TD class=3D"l data">&nbsp;</TD>
    <TD class=3D"l data">No</TD>
    <TD class=3D"l data">&nbsp;</TD>
    <TD class=3D"r data">44.8</TD>
    <TD class=3D"l data">1+</TD>
    <TD class=3D"r data">7</TD></TR>
  <TR>
    <TH class=3D"r rowheader" scope=3Drow>271</TH>
    <TD class=3D"l data">Male</TD>
    <TD class=3D"r data">.</TD>
    <TD class=3D"l data">Married/Living together</TD>
    <TD class=3D"r data">8</TD>
    <TD class=3D"r data">.</TD>
    <TD class=3D"l data">2</TD>
    <TD class=3D"l data">0</TD>
    <TD class=3D"l data">0</TD>
    <TD class=3D"l data">Yes, former</TD>
    <TD class=3D"l data">Yes</TD>
    <TD class=3D"l data">Yes</TD>
    <TD class=3D"r data">4</TD>
    <TD class=3D"l data">&nbsp;</TD>
    <TD class=3D"l data">Yes</TD>
    <TD class=3D"l data">&nbsp;</TD>
    <TD class=3D"r data">51.4</TD>
    <TD class=3D"l data">2+</TD>
    <TD class=3D"r data">7</TD></TR>
  <TR>
    <TH class=3D"r rowheader" scope=3Drow>272</TH>
    <TD class=3D"l data">Female</TD>
    <TD class=3D"r data">55</TD>
    <TD class=3D"l data">Widowed</TD>
    <TD class=3D"r data">0</TD>
    <TD class=3D"r data">.</TD>
    <TD class=3D"l data">0</TD>
    <TD class=3D"l data">&nbsp;</TD>
    <TD class=3D"l data">&nbsp;</TD>
    <TD class=3D"l data">No, never</TD>
    <TD class=3D"l data">No</TD>
    <TD class=3D"l data">Yes</TD>
    <TD class=3D"r data">4</TD>
    <TD class=3D"l data">&nbsp;</TD>
    <TD class=3D"l data">No</TD>
    <TD class=3D"l data">&nbsp;</TD>
    <TD class=3D"r data">40.3</TD>
    <TD class=3D"l data">2+</TD>
    <TD class=3D"r data">18</TD></TR>
  <TR>
    <TH class=3D"r rowheader" scope=3Drow>273</TH>
    <TD class=3D"l data">Male</TD>
    <TD class=3D"r data">.</TD>
    <TD class=3D"l data">Married/Living together</TD>
    <TD class=3D"r data">5</TD>
    <TD class=3D"r data">.</TD>
    <TD class=3D"l data">4</TD>
    <TD class=3D"l data">0</TD>
    <TD class=3D"l data">0</TD>
    <TD class=3D"l data">No, never</TD>
    <TD class=3D"l data">Yes</TD>
    <TD class=3D"l data">Yes</TD>
    <TD class=3D"r data">4</TD>
    <TD class=3D"l data">&nbsp;</TD>
    <TD class=3D"l data">No</TD>
    <TD class=3D"l data">&nbsp;</TD>
    <TD class=3D"r data">43.4</TD>
    <TD class=3D"l data">1+</TD>
    <TD class=3D"r data">.</TD></TR>
  <TR>
    <TH class=3D"r rowheader" scope=3Drow>274</TH>
    <TD class=3D"l data">Female</TD>
    <TD class=3D"r data">28</TD>
    <TD class=3D"l data">Married/Living together</TD>
    <TD class=3D"r data">8</TD>
    <TD class=3D"r data">.</TD>
    <TD class=3D"l data">0</TD>
    <TD class=3D"l data">&nbsp;</TD>
    <TD class=3D"l data">&nbsp;</TD>
    <TD class=3D"l data">No, never</TD>
    <TD class=3D"l data">No</TD>
    <TD class=3D"l data">Yes</TD>
    <TD class=3D"r data">4</TD>
    <TD class=3D"l data">&nbsp;</TD>
    <TD class=3D"l data">No</TD>
    <TD class=3D"l data">&nbsp;</TD>
    <TD class=3D"r data">35.8</TD>
    <TD class=3D"l data">1+</TD>
    <TD class=3D"r data">6</TD></TR>
  <TR>
    <TH class=3D"r rowheader" scope=3Drow>275</TH>
    <TD class=3D"l data">Male</TD>
    <TD class=3D"r data">64</TD>
    <TD class=3D"l data">Widowed</TD>
    <TD class=3D"r data">2</TD>
    <TD class=3D"r data">.</TD>
    <TD class=3D"l data">4</TD>
    <TD class=3D"l data">2</TD>
    <TD class=3D"l data">2</TD>
    <TD class=3D"l data">Yes, former</TD>
    <TD class=3D"l data">No</TD>
    <TD class=3D"l data">Yes</TD>
    <TD class=3D"r data">4</TD>
    <TD class=3D"l data">&nbsp;</TD>
    <TD class=3D"l data">No</TD>
    <TD class=3D"l data">&nbsp;</TD>
    <TD class=3D"r data">37.0</TD>
    <TD class=3D"l data">1+</TD>
    <TD class=3D"r data">7</TD></TR>
  <TR>
    <TH class=3D"r rowheader" scope=3Drow>276</TH>
    <TD class=3D"l data">Female</TD>
    <TD class=3D"r data">55</TD>
    <TD class=3D"l data">Married/Living together</TD>
    <TD class=3D"r data">0</TD>
    <TD class=3D"r data">.</TD>
    <TD class=3D"l data">0</TD>
    <TD class=3D"l data">&nbsp;</TD>
    <TD class=3D"l data">&nbsp;</TD>
    <TD class=3D"l data">No, never</TD>
    <TD class=3D"l data">Yes</TD>
    <TD class=3D"l data">Yes</TD>
    <TD class=3D"r data">4</TD>
    <TD class=3D"l data">&nbsp;</TD>
    <TD class=3D"l data">No</TD>
    <TD class=3D"l data">&nbsp;</TD>
    <TD class=3D"r data">60.0</TD>
    <TD class=3D"l data">2+</TD>
    <TD class=3D"r data">9</TD></TR>
  <TR>
    <TH class=3D"r rowheader" scope=3Drow>277</TH>
    <TD class=3D"l data">Male</TD>
    <TD class=3D"r data">.</TD>
    <TD class=3D"l data">Married/Living together</TD>
    <TD class=3D"r data">5</TD>
    <TD class=3D"r data">.</TD>
    <TD class=3D"l data">1</TD>
    <TD class=3D"l data">0</TD>
    <TD class=3D"l data">0</TD>
    <TD class=3D"l data">No, never</TD>
    <TD class=3D"l data">Yes</TD>
    <TD class=3D"l data">Yes</TD>
    <TD class=3D"r data">4</TD>
    <TD class=3D"l data">&nbsp;</TD>
    <TD class=3D"l data">No</TD>
    <TD class=3D"l data">&nbsp;</TD>
    <TD class=3D"r data">55.5</TD>
    <TD class=3D"l data">1+</TD>
    <TD class=3D"r data">10</TD></TR>
  <TR>
    <TH class=3D"r rowheader" scope=3Drow>278</TH>
    <TD class=3D"l data">Male</TD>
    <TD class=3D"r data">.</TD>
    <TD class=3D"l data">Married/Living together</TD>
    <TD class=3D"r data">8</TD>
    <TD class=3D"r data">.</TD>
    <TD class=3D"l data">0</TD>
    <TD class=3D"l data">&nbsp;</TD>
    <TD class=3D"l data">&nbsp;</TD>
    <TD class=3D"l data">Yes, former</TD>
    <TD class=3D"l data">No</TD>
    <TD class=3D"l data">Yes</TD>
    <TD class=3D"r data">2</TD>
    <TD class=3D"l data">&nbsp;</TD>
    <TD class=3D"l data">No</TD>
    <TD class=3D"l data">&nbsp;</TD>
    <TD class=3D"r data">40.2</TD>
    <TD class=3D"l data">1+</TD>
    <TD class=3D"r data">5</TD></TR>
  <TR>
    <TH class=3D"r rowheader" scope=3Drow>279</TH>
    <TD class=3D"l data">Male</TD>
    <TD class=3D"r data">.</TD>
    <TD class=3D"l data">Married/Living together</TD>
    <TD class=3D"r data">10</TD>
    <TD class=3D"r data">.</TD>
    <TD class=3D"l data">3</TD>
    <TD class=3D"l data">0</TD>
    <TD class=3D"l data">0</TD>
    <TD class=3D"l data">Yes, former</TD>
    <TD class=3D"l data">Yes</TD>
    <TD class=3D"l data">Yes</TD>
    <TD class=3D"r data">4</TD>
    <TD class=3D"l data">&nbsp;</TD>
    <TD class=3D"l data">Yes</TD>
    <TD class=3D"l data">&nbsp;</TD>
    <TD class=3D"r data">66.5</TD>
    <TD class=3D"l data">2+</TD>
    <TD class=3D"r data">11</TD></TR>
  <TR>
    <TH class=3D"r rowheader" scope=3Drow>280</TH>
    <TD class=3D"l data">Male</TD>
    <TD class=3D"r data">.</TD>
    <TD class=3D"l data">Married/Living together</TD>
    <TD class=3D"r data">6</TD>
    <TD class=3D"r data">.</TD>
    <TD class=3D"l data">4</TD>
    <TD class=3D"l data">1</TD>
    <TD class=3D"l data">1</TD>
    <TD class=3D"l data">Yes, current</TD>
    <TD class=3D"l data">No</TD>
    <TD class=3D"l data">Yes</TD>
    <TD class=3D"r data">4</TD>
    <TD class=3D"l data">&nbsp;</TD>
    <TD class=3D"l data">Yes</TD>
    <TD class=3D"l data">&nbsp;</TD>
    <TD class=3D"r data">39.8</TD>
    <TD class=3D"l data">2+</TD>
    <TD class=3D"r data">6</TD></TR>
  <TR>
    <TH class=3D"r rowheader" scope=3Drow>281</TH>
    <TD class=3D"l data">Male</TD>
    <TD class=3D"r data">.</TD>
    <TD class=3D"l data">Never married</TD>
    <TD class=3D"r data">10</TD>
    <TD class=3D"r data">.</TD>
    <TD class=3D"l data">0</TD>
    <TD class=3D"l data">&nbsp;</TD>
    <TD class=3D"l data">&nbsp;</TD>
    <TD class=3D"l data">No, never</TD>
    <TD class=3D"l data">No</TD>
    <TD class=3D"l data">Yes</TD>
    <TD class=3D"r data">2</TD>
    <TD class=3D"l data">&nbsp;</TD>
    <TD class=3D"l data">No</TD>
    <TD class=3D"l data">&nbsp;</TD>
    <TD class=3D"r data">36.5</TD>
    <TD class=3D"l data">1+</TD>
    <TD class=3D"r data">8</TD></TR>
  <TR>
    <TH class=3D"r rowheader" scope=3Drow>282</TH>
    <TD class=3D"l data">Male</TD>
    <TD class=3D"r data">48</TD>
    <TD class=3D"l data">Widowed</TD>
    <TD class=3D"r data">0</TD>
    <TD class=3D"r data">.</TD>
    <TD class=3D"l data">4</TD>
    <TD class=3D"l data">1</TD>
    <TD class=3D"l data">2</TD>
    <TD class=3D"l data">Yes, current</TD>
    <TD class=3D"l data">No</TD>
    <TD class=3D"l data">Yes</TD>
    <TD class=3D"r data">2</TD>
    <TD class=3D"l data">&nbsp;</TD>
    <TD class=3D"l data">Yes</TD>
    <TD class=3D"l data">&nbsp;</TD>
    <TD class=3D"r data">38.4</TD>
    <TD class=3D"l data">1+</TD>
    <TD class=3D"r data">3</TD></TR>
  <TR>
    <TH class=3D"r rowheader" scope=3Drow>283</TH>
    <TD class=3D"l data">Female</TD>
    <TD class=3D"r data">.</TD>
    <TD class=3D"l data">Never married</TD>
    <TD class=3D"r data">16</TD>
    <TD class=3D"r data">.</TD>
    <TD class=3D"l data">0</TD>
    <TD class=3D"l data">&nbsp;</TD>
    <TD class=3D"l data">&nbsp;</TD>
    <TD class=3D"l data">No, never</TD>
    <TD class=3D"l data">No</TD>
    <TD class=3D"l data">Yes</TD>
    <TD class=3D"r data">1</TD>
    <TD class=3D"l data">&nbsp;</TD>
    <TD class=3D"l data">No</TD>
    <TD class=3D"l data">&nbsp;</TD>
    <TD class=3D"r data">35.7</TD>
    <TD class=3D"l data">3+</TD>
    <TD class=3D"r data">7</TD></TR>
  <TR>
    <TH class=3D"r rowheader" scope=3Drow>284</TH>
    <TD class=3D"l data">Male</TD>
    <TD class=3D"r data">.</TD>
    <TD class=3D"l data">Never married</TD>
    <TD class=3D"r data">13</TD>
    <TD class=3D"r data">.</TD>
    <TD class=3D"l data">3</TD>
    <TD class=3D"l data">1</TD>
    <TD class=3D"l data">0</TD>
    <TD class=3D"l data">Yes, current</TD>
    <TD class=3D"l data">No</TD>
    <TD class=3D"l data">Yes</TD>
    <TD class=3D"r data">4</TD>
    <TD class=3D"l data">&nbsp;</TD>
    <TD class=3D"l data">No</TD>
    <TD class=3D"l data">&nbsp;</TD>
    <TD class=3D"r data">46.1</TD>
    <TD class=3D"l data">3+</TD>
    <TD class=3D"r data">5</TD></TR>
  <TR>
    <TH class=3D"r rowheader" scope=3Drow>285</TH>
    <TD class=3D"l data">Male</TD>
    <TD class=3D"r data">.</TD>
    <TD class=3D"l data">Married/Living together</TD>
    <TD class=3D"r data">9</TD>
    <TD class=3D"r data">.</TD>
    <TD class=3D"l data">4</TD>
    <TD class=3D"l data">1</TD>
    <TD class=3D"l data">2</TD>
    <TD class=3D"l data">Yes, current</TD>
    <TD class=3D"l data">No</TD>
    <TD class=3D"l data">Yes</TD>
    <TD class=3D"r data">4</TD>
    <TD class=3D"l data">&nbsp;</TD>
    <TD class=3D"l data">No</TD>
    <TD class=3D"l data">&nbsp;</TD>
    <TD class=3D"r data">46.5</TD>
    <TD class=3D"l data">3+</TD>
    <TD class=3D"r data">4</TD></TR>
  <TR>
    <TH class=3D"r rowheader" scope=3Drow>286</TH>
    <TD class=3D"l data">Male</TD>
    <TD class=3D"r data">62</TD>
    <TD class=3D"l data">Married/Living together</TD>
    <TD class=3D"r data">0</TD>
    <TD class=3D"r data">.</TD>
    <TD class=3D"l data">3</TD>
    <TD class=3D"l data">0</TD>
    <TD class=3D"l data">0</TD>
    <TD class=3D"l data">Yes, former</TD>
    <TD class=3D"l data">No</TD>
    <TD class=3D"l data">Yes</TD>
    <TD class=3D"r data">4</TD>
    <TD class=3D"l data">&nbsp;</TD>
    <TD class=3D"l data">No</TD>
    <TD class=3D"l data">&nbsp;</TD>
    <TD class=3D"r data">41.6</TD>
    <TD class=3D"l data">3+</TD>
    <TD class=3D"r data">4</TD></TR>
  <TR>
    <TH class=3D"r rowheader" scope=3Drow>287</TH>
    <TD class=3D"l data">Male</TD>
    <TD class=3D"r data">.</TD>
    <TD class=3D"l data">Widowed</TD>
    <TD class=3D"r data">3</TD>
    <TD class=3D"r data">.</TD>
    <TD class=3D"l data">3</TD>
    <TD class=3D"l data">0</TD>
    <TD class=3D"l data">0</TD>
    <TD class=3D"l data">Yes, former</TD>
    <TD class=3D"l data">No</TD>
    <TD class=3D"l data">Yes</TD>
    <TD class=3D"r data">4</TD>
    <TD class=3D"l data">&nbsp;</TD>
    <TD class=3D"l data">No</TD>
    <TD class=3D"l data">&nbsp;</TD>
    <TD class=3D"r data">41.5</TD>
    <TD class=3D"l data">3+</TD>
    <TD class=3D"r data">9</TD></TR>
  <TR>
    <TH class=3D"r rowheader" scope=3Drow>288</TH>
    <TD class=3D"l data">Male</TD>
    <TD class=3D"r data">45</TD>
    <TD class=3D"l data">Married/Living together</TD>
    <TD class=3D"r data">4</TD>
    <TD class=3D"r data">.</TD>
    <TD class=3D"l data">1</TD>
    <TD class=3D"l data">0</TD>
    <TD class=3D"l data">0</TD>
    <TD class=3D"l data">No, never</TD>
    <TD class=3D"l data">Yes</TD>
    <TD class=3D"l data">Yes</TD>
    <TD class=3D"r data">4</TD>
    <TD class=3D"l data">&nbsp;</TD>
    <TD class=3D"l data">No</TD>
    <TD class=3D"l data">&nbsp;</TD>
    <TD class=3D"r data">57.6</TD>
    <TD class=3D"l data">1+</TD>
    <TD class=3D"r data">9</TD></TR>
  <TR>
    <TH class=3D"r rowheader" scope=3Drow>289</TH>
    <TD class=3D"l data">Male</TD>
    <TD class=3D"r data">.</TD>
    <TD class=3D"l data">Widowed</TD>
    <TD class=3D"r data">10</TD>
    <TD class=3D"r data">.</TD>
    <TD class=3D"l data">2</TD>
    <TD class=3D"l data">0</TD>
    <TD class=3D"l data">0</TD>
    <TD class=3D"l data">No, never</TD>
    <TD class=3D"l data">No</TD>
    <TD class=3D"l data">Yes</TD>
    <TD class=3D"r data">4</TD>
    <TD class=3D"l data">&nbsp;</TD>
    <TD class=3D"l data">No</TD>
    <TD class=3D"l data">&nbsp;</TD>
    <TD class=3D"r data">48.3</TD>
    <TD class=3D"l data">2+</TD>
    <TD class=3D"r data">8</TD></TR>
  <TR>
    <TH class=3D"r rowheader" scope=3Drow>290</TH>
    <TD class=3D"l data">Male</TD>
    <TD class=3D"r data">45</TD>
    <TD class=3D"l data">Married/Living together</TD>
    <TD class=3D"r data">0</TD>
    <TD class=3D"r data">.</TD>
    <TD class=3D"l data">3</TD>
    <TD class=3D"l data">0</TD>
    <TD class=3D"l data">0</TD>
    <TD class=3D"l data">No, never</TD>
    <TD class=3D"l data">No</TD>
    <TD class=3D"l data">Yes</TD>
    <TD class=3D"r data">4</TD>
    <TD class=3D"l data">&nbsp;</TD>
    <TD class=3D"l data">No</TD>
    <TD class=3D"l data">&nbsp;</TD>
    <TD class=3D"r data">34.6</TD>
    <TD class=3D"l data">3+</TD>
    <TD class=3D"r data">.</TD></TR>
  <TR>
    <TH class=3D"r rowheader" scope=3Drow>291</TH>
    <TD class=3D"l data">Male</TD>
    <TD class=3D"r data">.</TD>
    <TD class=3D"l data">Married/Living together</TD>
    <TD class=3D"r data">10</TD>
    <TD class=3D"r data">.</TD>
    <TD class=3D"l data">4</TD>
    <TD class=3D"l data">1</TD>
    <TD class=3D"l data">0</TD>
    <TD class=3D"l data">Yes, former</TD>
    <TD class=3D"l data">No</TD>
    <TD class=3D"l data">Yes</TD>
    <TD class=3D"r data">4</TD>
    <TD class=3D"l data">&nbsp;</TD>
    <TD class=3D"l data">No</TD>
    <TD class=3D"l data">&nbsp;</TD>
    <TD class=3D"r data">43.4</TD>
    <TD class=3D"l data">3+</TD>
    <TD class=3D"r data">16</TD></TR>
  <TR>
    <TH class=3D"r rowheader" scope=3Drow>292</TH>
    <TD class=3D"l data">Male</TD>
    <TD class=3D"r data">.</TD>
    <TD class=3D"l data">Married/Living together</TD>
    <TD class=3D"r data">10</TD>
    <TD class=3D"r data">.</TD>
    <TD class=3D"l data">4</TD>
    <TD class=3D"l data">1</TD>
    <TD class=3D"l data">0</TD>
    <TD class=3D"l data">No, never</TD>
    <TD class=3D"l data">No</TD>
    <TD class=3D"l data">Yes</TD>
    <TD class=3D"r data">4</TD>
    <TD class=3D"l data">&nbsp;</TD>
    <TD class=3D"l data">No</TD>
    <TD class=3D"l data">&nbsp;</TD>
    <TD class=3D"r data">38.0</TD>
    <TD class=3D"l data">2+</TD>
    <TD class=3D"r data">14</TD></TR>
  <TR>
    <TH class=3D"r rowheader" scope=3Drow>293</TH>
    <TD class=3D"l data">Male</TD>
    <TD class=3D"r data">63</TD>
    <TD class=3D"l data">Married/Living together</TD>
    <TD class=3D"r data">8</TD>
    <TD class=3D"r data">.</TD>
    <TD class=3D"l data">4</TD>
    <TD class=3D"l data">0</TD>
    <TD class=3D"l data">0</TD>
    <TD class=3D"l data">Yes, former</TD>
    <TD class=3D"l data">No</TD>
    <TD class=3D"l data">Yes</TD>
    <TD class=3D"r data">4</TD>
    <TD class=3D"l data">&nbsp;</TD>
    <TD class=3D"l data">No</TD>
    <TD class=3D"l data">&nbsp;</TD>
    <TD class=3D"r data">40.2</TD>
    <TD class=3D"l data">1+</TD>
    <TD class=3D"r data">5</TD></TR>
  <TR>
    <TH class=3D"r rowheader" scope=3Drow>294</TH>
    <TD class=3D"l data">Male</TD>
    <TD class=3D"r data">.</TD>
    <TD class=3D"l data">Married/Living together</TD>
    <TD class=3D"r data">3</TD>
    <TD class=3D"r data">.</TD>
    <TD class=3D"l data">3</TD>
    <TD class=3D"l data">0</TD>
    <TD class=3D"l data">0</TD>
    <TD class=3D"l data">Yes, former</TD>
    <TD class=3D"l data">Yes</TD>
    <TD class=3D"l data">Yes</TD>
    <TD class=3D"r data">4</TD>
    <TD class=3D"l data">&nbsp;</TD>
    <TD class=3D"l data">No</TD>
    <TD class=3D"l data">&nbsp;</TD>
    <TD class=3D"r data">69.7</TD>
    <TD class=3D"l data">2+</TD>
    <TD class=3D"r data">7</TD></TR>
  <TR>
    <TH class=3D"r rowheader" scope=3Drow>295</TH>
    <TD class=3D"l data">Female</TD>
    <TD class=3D"r data">.</TD>
    <TD class=3D"l data">Never married</TD>
    <TD class=3D"r data">13</TD>
    <TD class=3D"r data">.</TD>
    <TD class=3D"l data">0</TD>
    <TD class=3D"l data">&nbsp;</TD>
    <TD class=3D"l data">&nbsp;</TD>
    <TD class=3D"l data">No, never</TD>
    <TD class=3D"l data">No</TD>
    <TD class=3D"l data">Yes</TD>
    <TD class=3D"r data">1</TD>
    <TD class=3D"l data">&nbsp;</TD>
    <TD class=3D"l data">No</TD>
    <TD class=3D"l data">&nbsp;</TD>
    <TD class=3D"r data">41.6</TD>
    <TD class=3D"l data">1+</TD>
    <TD class=3D"r data">8</TD></TR>
  <TR>
    <TH class=3D"r rowheader" scope=3Drow>296</TH>
    <TD class=3D"l data">Male</TD>
    <TD class=3D"r data">45</TD>
    <TD class=3D"l data">Married/Living together</TD>
    <TD class=3D"r data">0</TD>
    <TD class=3D"r data">.</TD>
    <TD class=3D"l data">4</TD>
    <TD class=3D"l data">1</TD>
    <TD class=3D"l data">0</TD>
    <TD class=3D"l data">No, never</TD>
    <TD class=3D"l data">No</TD>
    <TD class=3D"l data">Yes</TD>
    <TD class=3D"r data">1</TD>
    <TD class=3D"l data">&nbsp;</TD>
    <TD class=3D"l data">No</TD>
    <TD class=3D"l data">&nbsp;</TD>
    <TD class=3D"r data">41.3</TD>
    <TD class=3D"l data">1+</TD>
    <TD class=3D"r data">6</TD></TR>
  <TR>
    <TH class=3D"r rowheader" scope=3Drow>297</TH>
    <TD class=3D"l data">Male</TD>
    <TD class=3D"r data">36</TD>
    <TD class=3D"l data">Married/Living together</TD>
    <TD class=3D"r data">2</TD>
    <TD class=3D"r data">.</TD>
    <TD class=3D"l data">4</TD>
    <TD class=3D"l data">1</TD>
    <TD class=3D"l data">1</TD>
    <TD class=3D"l data">Yes, current</TD>
    <TD class=3D"l data">No</TD>
    <TD class=3D"l data">Yes</TD>
    <TD class=3D"r data">4</TD>
    <TD class=3D"l data">&nbsp;</TD>
    <TD class=3D"l data">No</TD>
    <TD class=3D"l data">&nbsp;</TD>
    <TD class=3D"r data">50.6</TD>
    <TD class=3D"l data">1+</TD>
    <TD class=3D"r data">14</TD></TR>
  <TR>
    <TH class=3D"r rowheader" scope=3Drow>298</TH>
    <TD class=3D"l data">Male</TD>
    <TD class=3D"r data">.</TD>
    <TD class=3D"l data">Never married</TD>
    <TD class=3D"r data">15</TD>
    <TD class=3D"r data">.</TD>
    <TD class=3D"l data">0</TD>
    <TD class=3D"l data">&nbsp;</TD>
    <TD class=3D"l data">&nbsp;</TD>
    <TD class=3D"l data">No, never</TD>
    <TD class=3D"l data">No</TD>
    <TD class=3D"l data">Yes</TD>
    <TD class=3D"r data">4</TD>
    <TD class=3D"l data">&nbsp;</TD>
    <TD class=3D"l data">Yes</TD>
    <TD class=3D"l data">&nbsp;</TD>
    <TD class=3D"r data">52.0</TD>
    <TD class=3D"l data">3+</TD>
    <TD class=3D"r data">4</TD></TR>
  <TR>
    <TH class=3D"r rowheader" scope=3Drow>299</TH>
    <TD class=3D"l data">Male</TD>
    <TD class=3D"r data">52</TD>
    <TD class=3D"l data">Widowed</TD>
    <TD class=3D"r data">0</TD>
    <TD class=3D"r data">.</TD>
    <TD class=3D"l data">4</TD>
    <TD class=3D"l data">1</TD>
    <TD class=3D"l data">1</TD>
    <TD class=3D"l data">Yes, current</TD>
    <TD class=3D"l data">No</TD>
    <TD class=3D"l data">Yes</TD>
    <TD class=3D"r data">2</TD>
    <TD class=3D"l data">&nbsp;</TD>
    <TD class=3D"l data">No</TD>
    <TD class=3D"l data">&nbsp;</TD>
    <TD class=3D"r data">34.7</TD>
    <TD class=3D"l data">2+</TD>
    <TD class=3D"r data">6</TD></TR>
  <TR>
    <TH class=3D"r rowheader" scope=3Drow>300</TH>
    <TD class=3D"l data">Male</TD>
    <TD class=3D"r data">.</TD>
    <TD class=3D"l data">Married/Living together</TD>
    <TD class=3D"r data">10</TD>
    <TD class=3D"r data">.</TD>
    <TD class=3D"l data">4</TD>
    <TD class=3D"l data">1</TD>
    <TD class=3D"l data">0</TD>
    <TD class=3D"l data">No, never</TD>
    <TD class=3D"l data">No</TD>
    <TD class=3D"l data">Yes</TD>
    <TD class=3D"r data">4</TD>
    <TD class=3D"l data">&nbsp;</TD>
    <TD class=3D"l data">No</TD>
    <TD class=3D"l data">&nbsp;</TD>
    <TD class=3D"r data">72.0</TD>
    <TD class=3D"l data">3+</TD>
    <TD class=3D"r data">.</TD></TR>
  <TR>
    <TH class=3D"r rowheader" scope=3Drow>301</TH>
    <TD class=3D"l data">Male</TD>
    <TD class=3D"r data">43</TD>
    <TD class=3D"l data">Married/Living together</TD>
    <TD class=3D"r data">3</TD>
    <TD class=3D"r data">.</TD>
    <TD class=3D"l data">3</TD>
    <TD class=3D"l data">2</TD>
    <TD class=3D"l data">1</TD>
    <TD class=3D"l data">Yes, current</TD>
    <TD class=3D"l data">No</TD>
    <TD class=3D"l data">Yes</TD>
    <TD class=3D"r data">4</TD>
    <TD class=3D"l data">&nbsp;</TD>
    <TD class=3D"l data">No</TD>
    <TD class=3D"l data">&nbsp;</TD>
    <TD class=3D"r data">29.1</TD>
    <TD class=3D"l data">Scanty</TD>
    <TD class=3D"r data">3</TD></TR>
  <TR>
    <TH class=3D"r rowheader" scope=3Drow>302</TH>
    <TD class=3D"l data">Male</TD>
    <TD class=3D"r data">.</TD>
    <TD class=3D"l data">Married/Living together</TD>
    <TD class=3D"r data">8</TD>
    <TD class=3D"r data">.</TD>
    <TD class=3D"l data">3</TD>
    <TD class=3D"l data">0</TD>
    <TD class=3D"l data">0</TD>
    <TD class=3D"l data">Yes, former</TD>
    <TD class=3D"l data">No</TD>
    <TD class=3D"l data">Yes</TD>
    <TD class=3D"r data">4</TD>
    <TD class=3D"l data">&nbsp;</TD>
    <TD class=3D"l data">Yes</TD>
    <TD class=3D"l data">&nbsp;</TD>
    <TD class=3D"r data">38.1</TD>
    <TD class=3D"l data">2+</TD>
    <TD class=3D"r data">8</TD></TR>
  <TR>
    <TH class=3D"r rowheader" scope=3Drow>303</TH>
    <TD class=3D"l data">Male</TD>
    <TD class=3D"r data">.</TD>
    <TD class=3D"l data">Married/Living together</TD>
    <TD class=3D"r data">10</TD>
    <TD class=3D"r data">.</TD>
    <TD class=3D"l data">3</TD>
    <TD class=3D"l data">0</TD>
    <TD class=3D"l data">0</TD>
    <TD class=3D"l data">No, never</TD>
    <TD class=3D"l data">Yes</TD>
    <TD class=3D"l data">Yes</TD>
    <TD class=3D"r data">4</TD>
    <TD class=3D"l data">&nbsp;</TD>
    <TD class=3D"l data">Yes</TD>
    <TD class=3D"l data">&nbsp;</TD>
    <TD class=3D"r data">74.1</TD>
    <TD class=3D"l data">3+</TD>
    <TD class=3D"r data">7</TD></TR>
  <TR>
    <TH class=3D"r rowheader" scope=3Drow>304</TH>
    <TD class=3D"l data">Male</TD>
    <TD class=3D"r data">59</TD>
    <TD class=3D"l data">Married/Living together</TD>
    <TD class=3D"r data">0</TD>
    <TD class=3D"r data">.</TD>
    <TD class=3D"l data">4</TD>
    <TD class=3D"l data">1</TD>
    <TD class=3D"l data">0</TD>
    <TD class=3D"l data">Yes, former</TD>
    <TD class=3D"l data">Yes</TD>
    <TD class=3D"l data">No</TD>
    <TD class=3D"r data">.</TD>
    <TD class=3D"l data">&nbsp;</TD>
    <TD class=3D"l data">&nbsp;</TD>
    <TD class=3D"l data">&nbsp;</TD>
    <TD class=3D"r data">42.0</TD>
    <TD class=3D"l data">1+</TD>
    <TD class=3D"r data">11</TD></TR>
  <TR>
    <TH class=3D"r rowheader" scope=3Drow>305</TH>
    <TD class=3D"l data">Male</TD>
    <TD class=3D"r data">46</TD>
    <TD class=3D"l data">Married/Living together</TD>
    <TD class=3D"r data">0</TD>
    <TD class=3D"r data">.</TD>
    <TD class=3D"l data">4</TD>
    <TD class=3D"l data">0</TD>
    <TD class=3D"l data">0</TD>
    <TD class=3D"l data">Yes, former</TD>
    <TD class=3D"l data">No</TD>
    <TD class=3D"l data">Yes</TD>
    <TD class=3D"r data">4</TD>
    <TD class=3D"l data">&nbsp;</TD>
    <TD class=3D"l data">No</TD>
    <TD class=3D"l data">&nbsp;</TD>
    <TD class=3D"r data">39.5</TD>
    <TD class=3D"l data">2+</TD>
    <TD class=3D"r data">10</TD></TR>
  <TR>
    <TH class=3D"r rowheader" scope=3Drow>306</TH>
    <TD class=3D"l data">Male</TD>
    <TD class=3D"r data">.</TD>
    <TD class=3D"l data">Married/Living together</TD>
    <TD class=3D"r data">8</TD>
    <TD class=3D"r data">.</TD>
    <TD class=3D"l data">3</TD>
    <TD class=3D"l data">0</TD>
    <TD class=3D"l data">0</TD>
    <TD class=3D"l data">Yes, former</TD>
    <TD class=3D"l data">No</TD>
    <TD class=3D"l data">Yes</TD>
    <TD class=3D"r data">4</TD>
    <TD class=3D"l data">&nbsp;</TD>
    <TD class=3D"l data">No</TD>
    <TD class=3D"l data">&nbsp;</TD>
    <TD class=3D"r data">43.7</TD>
    <TD class=3D"l data">3+</TD>
    <TD class=3D"r data">6</TD></TR>
  <TR>
    <TH class=3D"r rowheader" scope=3Drow>307</TH>
    <TD class=3D"l data">Female</TD>
    <TD class=3D"r data">.</TD>
    <TD class=3D"l data">Married/Living together</TD>
    <TD class=3D"r data">12</TD>
    <TD class=3D"r data">.</TD>
    <TD class=3D"l data">0</TD>
    <TD class=3D"l data">&nbsp;</TD>
    <TD class=3D"l data">&nbsp;</TD>
    <TD class=3D"l data">No, never</TD>
    <TD class=3D"l data">No</TD>
    <TD class=3D"l data">Yes</TD>
    <TD class=3D"r data">.</TD>
    <TD class=3D"l data">U</TD>
    <TD class=3D"l data">No</TD>
    <TD class=3D"l data">1</TD>
    <TD class=3D"r data">41.2</TD>
    <TD class=3D"l data">1+</TD>
    <TD class=3D"r data">16</TD></TR>
  <TR>
    <TH class=3D"r rowheader" scope=3Drow>308</TH>
    <TD class=3D"l data">Female</TD>
    <TD class=3D"r data">52</TD>
    <TD class=3D"l data">Married/Living together</TD>
    <TD class=3D"r data">0</TD>
    <TD class=3D"r data">.</TD>
    <TD class=3D"l data">0</TD>
    <TD class=3D"l data">&nbsp;</TD>
    <TD class=3D"l data">&nbsp;</TD>
    <TD class=3D"l data">No, never</TD>
    <TD class=3D"l data">Yes</TD>
    <TD class=3D"l data">Yes</TD>
    <TD class=3D"r data">.</TD>
    <TD class=3D"l data">&nbsp;</TD>
    <TD class=3D"l data">No</TD>
    <TD class=3D"l data">&nbsp;</TD>
    <TD class=3D"r data">36.1</TD>
    <TD class=3D"l data">2+</TD>
    <TD class=3D"r data">10</TD></TR>
  <TR>
    <TH class=3D"r rowheader" scope=3Drow>309</TH>
    <TD class=3D"l data">Male</TD>
    <TD class=3D"r data">.</TD>
    <TD class=3D"l data">Married/Living together</TD>
    <TD class=3D"r data">10</TD>
    <TD class=3D"r data">.</TD>
    <TD class=3D"l data">0</TD>
    <TD class=3D"l data">&nbsp;</TD>
    <TD class=3D"l data">&nbsp;</TD>
    <TD class=3D"l data">Yes, former</TD>
    <TD class=3D"l data">Yes</TD>
    <TD class=3D"l data">Yes</TD>
    <TD class=3D"r data">4</TD>
    <TD class=3D"l data">&nbsp;</TD>
    <TD class=3D"l data">No</TD>
    <TD class=3D"l data">&nbsp;</TD>
    <TD class=3D"r data">52.4</TD>
    <TD class=3D"l data">2+</TD>
    <TD class=3D"r data">17</TD></TR>
  <TR>
    <TH class=3D"r rowheader" scope=3Drow>310</TH>
    <TD class=3D"l data">Female</TD>
    <TD class=3D"r data">.</TD>
    <TD class=3D"l data">Married/Living together</TD>
    <TD class=3D"r data">5</TD>
    <TD class=3D"r data">.</TD>
    <TD class=3D"l data">0</TD>
    <TD class=3D"l data">&nbsp;</TD>
    <TD class=3D"l data">&nbsp;</TD>
    <TD class=3D"l data">No, never</TD>
    <TD class=3D"l data">Yes</TD>
    <TD class=3D"l data">Yes</TD>
    <TD class=3D"r data">4</TD>
    <TD class=3D"l data">&nbsp;</TD>
    <TD class=3D"l data">No</TD>
    <TD class=3D"l data">&nbsp;</TD>
    <TD class=3D"r data">53.2</TD>
    <TD class=3D"l data">1+</TD>
    <TD class=3D"r data">11</TD></TR>
  <TR>
    <TH class=3D"r rowheader" scope=3Drow>311</TH>
    <TD class=3D"l data">Female</TD>
    <TD class=3D"r data">.</TD>
    <TD class=3D"l data">Married/Living together</TD>
    <TD class=3D"r data">9</TD>
    <TD class=3D"r data">.</TD>
    <TD class=3D"l data">0</TD>
    <TD class=3D"l data">&nbsp;</TD>
    <TD class=3D"l data">&nbsp;</TD>
    <TD class=3D"l data">No, never</TD>
    <TD class=3D"l data">No</TD>
    <TD class=3D"l data">Yes</TD>
    <TD class=3D"r data">4</TD>
    <TD class=3D"l data">&nbsp;</TD>
    <TD class=3D"l data">No</TD>
    <TD class=3D"l data">&nbsp;</TD>
    <TD class=3D"r data">31.4</TD>
    <TD class=3D"l data">2+</TD>
    <TD class=3D"r data">11</TD></TR>
  <TR>
    <TH class=3D"r rowheader" scope=3Drow>312</TH>
    <TD class=3D"l data">Male</TD>
    <TD class=3D"r data">31</TD>
    <TD class=3D"l data">Never married</TD>
    <TD class=3D"r data">3</TD>
    <TD class=3D"r data">.</TD>
    <TD class=3D"l data">4</TD>
    <TD class=3D"l data">1</TD>
    <TD class=3D"l data">4</TD>
    <TD class=3D"l data">No, never</TD>
    <TD class=3D"l data">No</TD>
    <TD class=3D"l data">Yes</TD>
    <TD class=3D"r data">4</TD>
    <TD class=3D"l data">&nbsp;</TD>
    <TD class=3D"l data">No</TD>
    <TD class=3D"l data">&nbsp;</TD>
    <TD class=3D"r data">43.4</TD>
    <TD class=3D"l data">3+</TD>
    <TD class=3D"r data">6</TD></TR>
  <TR>
    <TH class=3D"r rowheader" scope=3Drow>313</TH>
    <TD class=3D"l data">Male</TD>
    <TD class=3D"r data">.</TD>
    <TD class=3D"l data">Never married</TD>
    <TD class=3D"r data">10</TD>
    <TD class=3D"r data">.</TD>
    <TD class=3D"l data">0</TD>
    <TD class=3D"l data">&nbsp;</TD>
    <TD class=3D"l data">&nbsp;</TD>
    <TD class=3D"l data">No, never</TD>
    <TD class=3D"l data">No</TD>
    <TD class=3D"l data">Yes</TD>
    <TD class=3D"r data">4</TD>
    <TD class=3D"l data">&nbsp;</TD>
    <TD class=3D"l data">No</TD>
    <TD class=3D"l data">&nbsp;</TD>
    <TD class=3D"r data">44.0</TD>
    <TD class=3D"l data">3+</TD>
    <TD class=3D"r data">.</TD></TR>
  <TR>
    <TH class=3D"r rowheader" scope=3Drow>314</TH>
    <TD class=3D"l data">Male</TD>
    <TD class=3D"r data">.</TD>
    <TD class=3D"l data">Married/Living together</TD>
    <TD class=3D"r data">10</TD>
    <TD class=3D"r data">.</TD>
    <TD class=3D"l data">4</TD>
    <TD class=3D"l data">0</TD>
    <TD class=3D"l data">0</TD>
    <TD class=3D"l data">No, never</TD>
    <TD class=3D"l data">No</TD>
    <TD class=3D"l data">Yes</TD>
    <TD class=3D"r data">4</TD>
    <TD class=3D"l data">&nbsp;</TD>
    <TD class=3D"l data">No</TD>
    <TD class=3D"l data">&nbsp;</TD>
    <TD class=3D"r data">55.5</TD>
    <TD class=3D"l data">3+</TD>
    <TD class=3D"r data">8</TD></TR>
  <TR>
    <TH class=3D"r rowheader" scope=3Drow>315</TH>
    <TD class=3D"l data">Male</TD>
    <TD class=3D"r data">.</TD>
    <TD class=3D"l data">Never married</TD>
    <TD class=3D"r data">18</TD>
    <TD class=3D"r data">.</TD>
    <TD class=3D"l data">3</TD>
    <TD class=3D"l data">0</TD>
    <TD class=3D"l data">0</TD>
    <TD class=3D"l data">No, never</TD>
    <TD class=3D"l data">No</TD>
    <TD class=3D"l data">Yes</TD>
    <TD class=3D"r data">4</TD>
    <TD class=3D"l data">&nbsp;</TD>
    <TD class=3D"l data">Yes</TD>
    <TD class=3D"l data">&nbsp;</TD>
    <TD class=3D"r data">58.6</TD>
    <TD class=3D"l data">1+</TD>
    <TD class=3D"r data">11</TD></TR>
  <TR>
    <TH class=3D"r rowheader" scope=3Drow>316</TH>
    <TD class=3D"l data">Male</TD>
    <TD class=3D"r data">.</TD>
    <TD class=3D"l data">Married/Living together</TD>
    <TD class=3D"r data">8</TD>
    <TD class=3D"r data">.</TD>
    <TD class=3D"l data">1</TD>
    <TD class=3D"l data">0</TD>
    <TD class=3D"l data">0</TD>
    <TD class=3D"l data">No, never</TD>
    <TD class=3D"l data">Yes</TD>
    <TD class=3D"l data">Yes</TD>
    <TD class=3D"r data">4</TD>
    <TD class=3D"l data">&nbsp;</TD>
    <TD class=3D"l data">No</TD>
    <TD class=3D"l data">&nbsp;</TD>
    <TD class=3D"r data">48.1</TD>
    <TD class=3D"l data">3+</TD>
    <TD class=3D"r data">9</TD></TR>
  <TR>
    <TH class=3D"r rowheader" scope=3Drow>317</TH>
    <TD class=3D"l data">Male</TD>
    <TD class=3D"r data">66</TD>
    <TD class=3D"l data">Married/Living together</TD>
    <TD class=3D"r data">0</TD>
    <TD class=3D"r data">.</TD>
    <TD class=3D"l data">4</TD>
    <TD class=3D"l data">0</TD>
    <TD class=3D"l data">0</TD>
    <TD class=3D"l data">Yes, former</TD>
    <TD class=3D"l data">No</TD>
    <TD class=3D"l data">Yes</TD>
    <TD class=3D"r data">4</TD>
    <TD class=3D"l data">&nbsp;</TD>
    <TD class=3D"l data">No</TD>
    <TD class=3D"l data">&nbsp;</TD>
    <TD class=3D"r data">37.7</TD>
    <TD class=3D"l data">2+</TD>
    <TD class=3D"r data">9</TD></TR>
  <TR>
    <TH class=3D"r rowheader" scope=3Drow>318</TH>
    <TD class=3D"l data">Male</TD>
    <TD class=3D"r data">38</TD>
    <TD class=3D"l data">Married/Living together</TD>
    <TD class=3D"r data">2</TD>
    <TD class=3D"r data">.</TD>
    <TD class=3D"l data">4</TD>
    <TD class=3D"l data">1</TD>
    <TD class=3D"l data">1</TD>
    <TD class=3D"l data">Yes, current</TD>
    <TD class=3D"l data">No</TD>
    <TD class=3D"l data">Yes</TD>
    <TD class=3D"r data">4</TD>
    <TD class=3D"l data">&nbsp;</TD>
    <TD class=3D"l data">No</TD>
    <TD class=3D"l data">&nbsp;</TD>
    <TD class=3D"r data">36.5</TD>
    <TD class=3D"l data">1+</TD>
    <TD class=3D"r data">6</TD></TR>
  <TR>
    <TH class=3D"r rowheader" scope=3Drow>319</TH>
    <TD class=3D"l data">Male</TD>
    <TD class=3D"r data">.</TD>
    <TD class=3D"l data">Married/Living together</TD>
    <TD class=3D"r data">8</TD>
    <TD class=3D"r data">.</TD>
    <TD class=3D"l data">3</TD>
    <TD class=3D"l data">0</TD>
    <TD class=3D"l data">0</TD>
    <TD class=3D"l data">Yes, former</TD>
    <TD class=3D"l data">No</TD>
    <TD class=3D"l data">Yes</TD>
    <TD class=3D"r data">4</TD>
    <TD class=3D"l data">&nbsp;</TD>
    <TD class=3D"l data">No</TD>
    <TD class=3D"l data">&nbsp;</TD>
    <TD class=3D"r data">50.9</TD>
    <TD class=3D"l data">2+</TD>
    <TD class=3D"r data">10</TD></TR>
  <TR>
    <TH class=3D"r rowheader" scope=3Drow>320</TH>
    <TD class=3D"l data">Male</TD>
    <TD class=3D"r data">60</TD>
    <TD class=3D"l data">Married/Living together</TD>
    <TD class=3D"r data">6</TD>
    <TD class=3D"r data">.</TD>
    <TD class=3D"l data">3</TD>
    <TD class=3D"l data">0</TD>
    <TD class=3D"l data">0</TD>
    <TD class=3D"l data">No, never</TD>
    <TD class=3D"l data">No</TD>
    <TD class=3D"l data">Yes</TD>
    <TD class=3D"r data">4</TD>
    <TD class=3D"l data">&nbsp;</TD>
    <TD class=3D"l data">No</TD>
    <TD class=3D"l data">&nbsp;</TD>
    <TD class=3D"r data">45.4</TD>
    <TD class=3D"l data">2+</TD>
    <TD class=3D"r data">10</TD></TR>
  <TR>
    <TH class=3D"r rowheader" scope=3Drow>321</TH>
    <TD class=3D"l data">Male</TD>
    <TD class=3D"r data">59</TD>
    <TD class=3D"l data">Married/Living together</TD>
    <TD class=3D"r data">5</TD>
    <TD class=3D"r data">.</TD>
    <TD class=3D"l data">3</TD>
    <TD class=3D"l data">0</TD>
    <TD class=3D"l data">0</TD>
    <TD class=3D"l data">Yes, former</TD>
    <TD class=3D"l data">No</TD>
    <TD class=3D"l data">Yes</TD>
    <TD class=3D"r data">4</TD>
    <TD class=3D"l data">&nbsp;</TD>
    <TD class=3D"l data">No</TD>
    <TD class=3D"l data">&nbsp;</TD>
    <TD class=3D"r data">45.1</TD>
    <TD class=3D"l data">3+</TD>
    <TD class=3D"r data">11</TD></TR>
  <TR>
    <TH class=3D"r rowheader" scope=3Drow>322</TH>
    <TD class=3D"l data">Male</TD>
    <TD class=3D"r data">57</TD>
    <TD class=3D"l data">Married/Living together</TD>
    <TD class=3D"r data">3</TD>
    <TD class=3D"r data">.</TD>
    <TD class=3D"l data">4</TD>
    <TD class=3D"l data">0</TD>
    <TD class=3D"l data">0</TD>
    <TD class=3D"l data">Yes, former</TD>
    <TD class=3D"l data">No</TD>
    <TD class=3D"l data">Yes</TD>
    <TD class=3D"r data">4</TD>
    <TD class=3D"l data">&nbsp;</TD>
    <TD class=3D"l data">No</TD>
    <TD class=3D"l data">&nbsp;</TD>
    <TD class=3D"r data">34.9</TD>
    <TD class=3D"l data">1+</TD>
    <TD class=3D"r data">14</TD></TR>
  <TR>
    <TH class=3D"r rowheader" scope=3Drow>323</TH>
    <TD class=3D"l data">Male</TD>
    <TD class=3D"r data">.</TD>
    <TD class=3D"l data">Married/Living together</TD>
    <TD class=3D"r data">10</TD>
    <TD class=3D"r data">.</TD>
    <TD class=3D"l data">0</TD>
    <TD class=3D"l data">&nbsp;</TD>
    <TD class=3D"l data">&nbsp;</TD>
    <TD class=3D"l data">No, never</TD>
    <TD class=3D"l data">No</TD>
    <TD class=3D"l data">No</TD>
    <TD class=3D"r data">4</TD>
    <TD class=3D"l data">&nbsp;</TD>
    <TD class=3D"l data">No</TD>
    <TD class=3D"l data">&nbsp;</TD>
    <TD class=3D"r data">50.8</TD>
    <TD class=3D"l data">2+</TD>
    <TD class=3D"r data">5</TD></TR>
  <TR>
    <TH class=3D"r rowheader" scope=3Drow>324</TH>
    <TD class=3D"l data">Male</TD>
    <TD class=3D"r data">.</TD>
    <TD class=3D"l data">Married/Living together</TD>
    <TD class=3D"r data">10</TD>
    <TD class=3D"r data">.</TD>
    <TD class=3D"l data">0</TD>
    <TD class=3D"l data">&nbsp;</TD>
    <TD class=3D"l data">&nbsp;</TD>
    <TD class=3D"l data">No, never</TD>
    <TD class=3D"l data">No</TD>
    <TD class=3D"l data">Yes</TD>
    <TD class=3D"r data">2</TD>
    <TD class=3D"l data">&nbsp;</TD>
    <TD class=3D"l data">Yes</TD>
    <TD class=3D"l data">&nbsp;</TD>
    <TD class=3D"r data">58.1</TD>
    <TD class=3D"l data">1+</TD>
    <TD class=3D"r data">10</TD></TR>
  <TR>
    <TH class=3D"r rowheader" scope=3Drow>325</TH>
    <TD class=3D"l data">Male</TD>
    <TD class=3D"r data">.</TD>
    <TD class=3D"l data">Married/Living together</TD>
    <TD class=3D"r data">13</TD>
    <TD class=3D"r data">.</TD>
    <TD class=3D"l data">4</TD>
    <TD class=3D"l data">0</TD>
    <TD class=3D"l data">0</TD>
    <TD class=3D"l data">Yes, former</TD>
    <TD class=3D"l data">Yes</TD>
    <TD class=3D"l data">Yes</TD>
    <TD class=3D"r data">4</TD>
    <TD class=3D"l data">&nbsp;</TD>
    <TD class=3D"l data">Yes</TD>
    <TD class=3D"l data">&nbsp;</TD>
    <TD class=3D"r data">68.5</TD>
    <TD class=3D"l data">2+</TD>
    <TD class=3D"r data">10</TD></TR>
  <TR>
    <TH class=3D"r rowheader" scope=3Drow>326</TH>
    <TD class=3D"l data">Male</TD>
    <TD class=3D"r data">55</TD>
    <TD class=3D"l data">Married/Living together</TD>
    <TD class=3D"r data">10</TD>
    <TD class=3D"r data">.</TD>
    <TD class=3D"l data">2</TD>
    <TD class=3D"l data">2</TD>
    <TD class=3D"l data">1</TD>
    <TD class=3D"l data">No, never</TD>
    <TD class=3D"l data">Yes</TD>
    <TD class=3D"l data">Yes</TD>
    <TD class=3D"r data">4</TD>
    <TD class=3D"l data">&nbsp;</TD>
    <TD class=3D"l data">Yes</TD>
    <TD class=3D"l data">&nbsp;</TD>
    <TD class=3D"r data">72.6</TD>
    <TD class=3D"l data">1+</TD>
    <TD class=3D"r data">10</TD></TR>
  <TR>
    <TH class=3D"r rowheader" scope=3Drow>327</TH>
    <TD class=3D"l data">Female</TD>
    <TD class=3D"r data">60</TD>
    <TD class=3D"l data">Married/Living together</TD>
    <TD class=3D"r data">5</TD>
    <TD class=3D"r data">.</TD>
    <TD class=3D"l data">0</TD>
    <TD class=3D"l data">&nbsp;</TD>
    <TD class=3D"l data">&nbsp;</TD>
    <TD class=3D"l data">No, never</TD>
    <TD class=3D"l data">No</TD>
    <TD class=3D"l data">Yes</TD>
    <TD class=3D"r data">4</TD>
    <TD class=3D"l data">&nbsp;</TD>
    <TD class=3D"l data">No</TD>
    <TD class=3D"l data">&nbsp;</TD>
    <TD class=3D"r data">43.0</TD>
    <TD class=3D"l data">3+</TD>
    <TD class=3D"r data">2</TD></TR>
  <TR>
    <TH class=3D"r rowheader" scope=3Drow>328</TH>
    <TD class=3D"l data">Female</TD>
    <TD class=3D"r data">28</TD>
    <TD class=3D"l data">Married/Living together</TD>
    <TD class=3D"r data">7</TD>
    <TD class=3D"r data">.</TD>
    <TD class=3D"l data">0</TD>
    <TD class=3D"l data">&nbsp;</TD>
    <TD class=3D"l data">&nbsp;</TD>
    <TD class=3D"l data">No, never</TD>
    <TD class=3D"l data">No</TD>
    <TD class=3D"l data">Yes</TD>
    <TD class=3D"r data">4</TD>
    <TD class=3D"l data">&nbsp;</TD>
    <TD class=3D"l data">No</TD>
    <TD class=3D"l data">&nbsp;</TD>
    <TD class=3D"r data">51.3</TD>
    <TD class=3D"l data">2+</TD>
    <TD class=3D"r data">6</TD></TR>
  <TR>
    <TH class=3D"r rowheader" scope=3Drow>329</TH>
    <TD class=3D"l data">Male</TD>
    <TD class=3D"r data">52</TD>
    <TD class=3D"l data">Married/Living together</TD>
    <TD class=3D"r data">8</TD>
    <TD class=3D"r data">.</TD>
    <TD class=3D"l data">4</TD>
    <TD class=3D"l data">2</TD>
    <TD class=3D"l data">4</TD>
    <TD class=3D"l data">Yes, current</TD>
    <TD class=3D"l data">No</TD>
    <TD class=3D"l data">Yes</TD>
    <TD class=3D"r data">4</TD>
    <TD class=3D"l data">&nbsp;</TD>
    <TD class=3D"l data">No</TD>
    <TD class=3D"l data">&nbsp;</TD>
    <TD class=3D"r data">47.8</TD>
    <TD class=3D"l data">1+</TD>
    <TD class=3D"r data">9</TD></TR>
  <TR>
    <TH class=3D"r rowheader" scope=3Drow>330</TH>
    <TD class=3D"l data">Male</TD>
    <TD class=3D"r data">.</TD>
    <TD class=3D"l data">Never married</TD>
    <TD class=3D"r data">9</TD>
    <TD class=3D"r data">.</TD>
    <TD class=3D"l data">0</TD>
    <TD class=3D"l data">&nbsp;</TD>
    <TD class=3D"l data">&nbsp;</TD>
    <TD class=3D"l data">No, never</TD>
    <TD class=3D"l data">No</TD>
    <TD class=3D"l data">Yes</TD>
    <TD class=3D"r data">4</TD>
    <TD class=3D"l data">&nbsp;</TD>
    <TD class=3D"l data">No</TD>
    <TD class=3D"l data">&nbsp;</TD>
    <TD class=3D"r data">37.6</TD>
    <TD class=3D"l data">1+</TD>
    <TD class=3D"r data">12</TD></TR>
  <TR>
    <TH class=3D"r rowheader" scope=3Drow>331</TH>
    <TD class=3D"l data">Male</TD>
    <TD class=3D"r data">.</TD>
    <TD class=3D"l data">Married/Living together</TD>
    <TD class=3D"r data">7</TD>
    <TD class=3D"r data">.</TD>
    <TD class=3D"l data">3</TD>
    <TD class=3D"l data">0</TD>
    <TD class=3D"l data">0</TD>
    <TD class=3D"l data">No, never</TD>
    <TD class=3D"l data">Yes</TD>
    <TD class=3D"l data">Yes</TD>
    <TD class=3D"r data">4</TD>
    <TD class=3D"l data">&nbsp;</TD>
    <TD class=3D"l data">No</TD>
    <TD class=3D"l data">&nbsp;</TD>
    <TD class=3D"r data">57.5</TD>
    <TD class=3D"l data">1+</TD>
    <TD class=3D"r data">8</TD></TR>
  <TR>
    <TH class=3D"r rowheader" scope=3Drow>332</TH>
    <TD class=3D"l data">Male</TD>
    <TD class=3D"r data">.</TD>
    <TD class=3D"l data">Married/Living together</TD>
    <TD class=3D"r data">4</TD>
    <TD class=3D"r data">.</TD>
    <TD class=3D"l data">3</TD>
    <TD class=3D"l data">0</TD>
    <TD class=3D"l data">0</TD>
    <TD class=3D"l data">Yes, former</TD>
    <TD class=3D"l data">No</TD>
    <TD class=3D"l data">Yes</TD>
    <TD class=3D"r data">4</TD>
    <TD class=3D"l data">&nbsp;</TD>
    <TD class=3D"l data">No</TD>
    <TD class=3D"l data">&nbsp;</TD>
    <TD class=3D"r data">50.6</TD>
    <TD class=3D"l data">2+</TD>
    <TD class=3D"r data">11</TD></TR>
  <TR>
    <TH class=3D"r rowheader" scope=3Drow>333</TH>
    <TD class=3D"l data">Female</TD>
    <TD class=3D"r data">.</TD>
    <TD class=3D"l data">Widowed</TD>
    <TD class=3D"r data">5</TD>
    <TD class=3D"r data">.</TD>
    <TD class=3D"l data">0</TD>
    <TD class=3D"l data">&nbsp;</TD>
    <TD class=3D"l data">&nbsp;</TD>
    <TD class=3D"l data">No, never</TD>
    <TD class=3D"l data">Yes</TD>
    <TD class=3D"l data">Yes</TD>
    <TD class=3D"r data">4</TD>
    <TD class=3D"l data">&nbsp;</TD>
    <TD class=3D"l data">Yes</TD>
    <TD class=3D"l data">&nbsp;</TD>
    <TD class=3D"r data">51.9</TD>
    <TD class=3D"l data">2+</TD>
    <TD class=3D"r data">9</TD></TR>
  <TR>
    <TH class=3D"r rowheader" scope=3Drow>334</TH>
    <TD class=3D"l data">Male</TD>
    <TD class=3D"r data">.</TD>
    <TD class=3D"l data">Married/Living together</TD>
    <TD class=3D"r data">6</TD>
    <TD class=3D"r data">.</TD>
    <TD class=3D"l data">3</TD>
    <TD class=3D"l data">0</TD>
    <TD class=3D"l data">0</TD>
    <TD class=3D"l data">No, never</TD>
    <TD class=3D"l data">No</TD>
    <TD class=3D"l data">Yes</TD>
    <TD class=3D"r data">4</TD>
    <TD class=3D"l data">&nbsp;</TD>
    <TD class=3D"l data">No</TD>
    <TD class=3D"l data">&nbsp;</TD>
    <TD class=3D"r data">35.1</TD>
    <TD class=3D"l data">2+</TD>
    <TD class=3D"r data">9</TD></TR>
  <TR>
    <TH class=3D"r rowheader" scope=3Drow>335</TH>
    <TD class=3D"l data">Male</TD>
    <TD class=3D"r data">63</TD>
    <TD class=3D"l data">Married/Living together</TD>
    <TD class=3D"r data">6</TD>
    <TD class=3D"r data">.</TD>
    <TD class=3D"l data">4</TD>
    <TD class=3D"l data">1</TD>
    <TD class=3D"l data">1</TD>
    <TD class=3D"l data">No, never</TD>
    <TD class=3D"l data">No</TD>
    <TD class=3D"l data">Yes</TD>
    <TD class=3D"r data">4</TD>
    <TD class=3D"l data">&nbsp;</TD>
    <TD class=3D"l data">No</TD>
    <TD class=3D"l data">&nbsp;</TD>
    <TD class=3D"r data">42.9</TD>
    <TD class=3D"l data">3+</TD>
    <TD class=3D"r data">9</TD></TR>
  <TR>
    <TH class=3D"r rowheader" scope=3Drow>336</TH>
    <TD class=3D"l data">Male</TD>
    <TD class=3D"r data">.</TD>
    <TD class=3D"l data">Widowed</TD>
    <TD class=3D"r data">0</TD>
    <TD class=3D"r data">.</TD>
    <TD class=3D"l data">0</TD>
    <TD class=3D"l data">&nbsp;</TD>
    <TD class=3D"l data">&nbsp;</TD>
    <TD class=3D"l data">No, never</TD>
    <TD class=3D"l data">No</TD>
    <TD class=3D"l data">Yes</TD>
    <TD class=3D"r data">4</TD>
    <TD class=3D"l data">&nbsp;</TD>
    <TD class=3D"l data">No</TD>
    <TD class=3D"l data">&nbsp;</TD>
    <TD class=3D"r data">47.6</TD>
    <TD class=3D"l data">1+</TD>
    <TD class=3D"r data">13</TD></TR>
  <TR>
    <TH class=3D"r rowheader" scope=3Drow>337</TH>
    <TD class=3D"l data">Male</TD>
    <TD class=3D"r data">52</TD>
    <TD class=3D"l data">Married/Living together</TD>
    <TD class=3D"r data">0</TD>
    <TD class=3D"r data">.</TD>
    <TD class=3D"l data">4</TD>
    <TD class=3D"l data">1</TD>
    <TD class=3D"l data">1</TD>
    <TD class=3D"l data">Yes, current</TD>
    <TD class=3D"l data">No</TD>
    <TD class=3D"l data">Yes</TD>
    <TD class=3D"r data">4</TD>
    <TD class=3D"l data">&nbsp;</TD>
    <TD class=3D"l data">No</TD>
    <TD class=3D"l data">&nbsp;</TD>
    <TD class=3D"r data">39.6</TD>
    <TD class=3D"l data">1+</TD>
    <TD class=3D"r data">8</TD></TR>
  <TR>
    <TH class=3D"r rowheader" scope=3Drow>338</TH>
    <TD class=3D"l data">Male</TD>
    <TD class=3D"r data">24</TD>
    <TD class=3D"l data">Never married</TD>
    <TD class=3D"r data">8</TD>
    <TD class=3D"r data">.</TD>
    <TD class=3D"l data">3</TD>
    <TD class=3D"l data">0</TD>
    <TD class=3D"l data">0</TD>
    <TD class=3D"l data">Yes, former</TD>
    <TD class=3D"l data">No</TD>
    <TD class=3D"l data">Yes</TD>
    <TD class=3D"r data">4</TD>
    <TD class=3D"l data">&nbsp;</TD>
    <TD class=3D"l data">Yes</TD>
    <TD class=3D"l data">&nbsp;</TD>
    <TD class=3D"r data">45.2</TD>
    <TD class=3D"l data">3+</TD>
    <TD class=3D"r data">7</TD></TR>
  <TR>
    <TH class=3D"r rowheader" scope=3Drow>339</TH>
    <TD class=3D"l data">Female</TD>
    <TD class=3D"r data">.</TD>
    <TD class=3D"l data">Never married</TD>
    <TD class=3D"r data">12</TD>
    <TD class=3D"r data">.</TD>
    <TD class=3D"l data">0</TD>
    <TD class=3D"l data">&nbsp;</TD>
    <TD class=3D"l data">&nbsp;</TD>
    <TD class=3D"l data">No, never</TD>
    <TD class=3D"l data">No</TD>
    <TD class=3D"l data">Yes</TD>
    <TD class=3D"r data">4</TD>
    <TD class=3D"l data">&nbsp;</TD>
    <TD class=3D"l data">No</TD>
    <TD class=3D"l data">&nbsp;</TD>
    <TD class=3D"r data">43.2</TD>
    <TD class=3D"l data">1+</TD>
    <TD class=3D"r data">8</TD></TR>
  <TR>
    <TH class=3D"r rowheader" scope=3Drow>340</TH>
    <TD class=3D"l data">Male</TD>
    <TD class=3D"r data">.</TD>
    <TD class=3D"l data">Married/Living together</TD>
    <TD class=3D"r data">5</TD>
    <TD class=3D"r data">.</TD>
    <TD class=3D"l data">2</TD>
    <TD class=3D"l data">0</TD>
    <TD class=3D"l data">0</TD>
    <TD class=3D"l data">Yes, former</TD>
    <TD class=3D"l data">Yes</TD>
    <TD class=3D"l data">Yes</TD>
    <TD class=3D"r data">4</TD>
    <TD class=3D"l data">&nbsp;</TD>
    <TD class=3D"l data">No</TD>
    <TD class=3D"l data">&nbsp;</TD>
    <TD class=3D"r data">75.4</TD>
    <TD class=3D"l data">1+</TD>
    <TD class=3D"r data">6</TD></TR>
  <TR>
    <TH class=3D"r rowheader" scope=3Drow>341</TH>
    <TD class=3D"l data">Female</TD>
    <TD class=3D"r data">.</TD>
    <TD class=3D"l data">Widowed</TD>
    <TD class=3D"r data">8</TD>
    <TD class=3D"r data">.</TD>
    <TD class=3D"l data">0</TD>
    <TD class=3D"l data">&nbsp;</TD>
    <TD class=3D"l data">&nbsp;</TD>
    <TD class=3D"l data">No, never</TD>
    <TD class=3D"l data">No</TD>
    <TD class=3D"l data">Yes</TD>
    <TD class=3D"r data">4</TD>
    <TD class=3D"l data">&nbsp;</TD>
    <TD class=3D"l data">No</TD>
    <TD class=3D"l data">&nbsp;</TD>
    <TD class=3D"r data">46.1</TD>
    <TD class=3D"l data">2+</TD>
    <TD class=3D"r data">7</TD></TR>
  <TR>
    <TH class=3D"r rowheader" scope=3Drow>342</TH>
    <TD class=3D"l data">Female</TD>
    <TD class=3D"r data">.</TD>
    <TD class=3D"l data">Widowed</TD>
    <TD class=3D"r data">10</TD>
    <TD class=3D"r data">.</TD>
    <TD class=3D"l data">0</TD>
    <TD class=3D"l data">&nbsp;</TD>
    <TD class=3D"l data">&nbsp;</TD>
    <TD class=3D"l data">No, never</TD>
    <TD class=3D"l data">Yes</TD>
    <TD class=3D"l data">Yes</TD>
    <TD class=3D"r data">4</TD>
    <TD class=3D"l data">&nbsp;</TD>
    <TD class=3D"l data">No</TD>
    <TD class=3D"l data">&nbsp;</TD>
    <TD class=3D"r data">50.5</TD>
    <TD class=3D"l data">2+</TD>
    <TD class=3D"r data">7</TD></TR>
  <TR>
    <TH class=3D"r rowheader" scope=3Drow>343</TH>
    <TD class=3D"l data">Male</TD>
    <TD class=3D"r data">21</TD>
    <TD class=3D"l data">Never married</TD>
    <TD class=3D"r data">10</TD>
    <TD class=3D"r data">.</TD>
    <TD class=3D"l data">2</TD>
    <TD class=3D"l data">0</TD>
    <TD class=3D"l data">0</TD>
    <TD class=3D"l data">No, never</TD>
    <TD class=3D"l data">No</TD>
    <TD class=3D"l data">Yes</TD>
    <TD class=3D"r data">4</TD>
    <TD class=3D"l data">&nbsp;</TD>
    <TD class=3D"l data">Yes</TD>
    <TD class=3D"l data">&nbsp;</TD>
    <TD class=3D"r data">47.9</TD>
    <TD class=3D"l data">3+</TD>
    <TD class=3D"r data">15</TD></TR>
  <TR>
    <TH class=3D"r rowheader" scope=3Drow>344</TH>
    <TD class=3D"l data">Male</TD>
    <TD class=3D"r data">.</TD>
    <TD class=3D"l data">Married/Living together</TD>
    <TD class=3D"r data">4</TD>
    <TD class=3D"r data">.</TD>
    <TD class=3D"l data">4</TD>
    <TD class=3D"l data">0</TD>
    <TD class=3D"l data">1</TD>
    <TD class=3D"l data">Yes, former</TD>
    <TD class=3D"l data">Yes</TD>
    <TD class=3D"l data">Yes</TD>
    <TD class=3D"r data">4</TD>
    <TD class=3D"l data">&nbsp;</TD>
    <TD class=3D"l data">No</TD>
    <TD class=3D"l data">&nbsp;</TD>
    <TD class=3D"r data">54.0</TD>
    <TD class=3D"l data">2+</TD>
    <TD class=3D"r data">7</TD></TR>
  <TR>
    <TH class=3D"r rowheader" scope=3Drow>345</TH>
    <TD class=3D"l data">Male</TD>
    <TD class=3D"r data">.</TD>
    <TD class=3D"l data">Married/Living together</TD>
    <TD class=3D"r data">12</TD>
    <TD class=3D"r data">.</TD>
    <TD class=3D"l data">1</TD>
    <TD class=3D"l data">0</TD>
    <TD class=3D"l data">1</TD>
    <TD class=3D"l data">No, never</TD>
    <TD class=3D"l data">Yes</TD>
    <TD class=3D"l data">Yes</TD>
    <TD class=3D"r data">4</TD>
    <TD class=3D"l data">&nbsp;</TD>
    <TD class=3D"l data">No</TD>
    <TD class=3D"l data">&nbsp;</TD>
    <TD class=3D"r data">67.4</TD>
    <TD class=3D"l data">2+</TD>
    <TD class=3D"r data">5</TD></TR>
  <TR>
    <TH class=3D"r rowheader" scope=3Drow>346</TH>
    <TD class=3D"l data">Male</TD>
    <TD class=3D"r data">55</TD>
    <TD class=3D"l data">Married/Living together</TD>
    <TD class=3D"r data">2</TD>
    <TD class=3D"r data">.</TD>
    <TD class=3D"l data">0</TD>
    <TD class=3D"l data">&nbsp;</TD>
    <TD class=3D"l data">&nbsp;</TD>
    <TD class=3D"l data">No, never</TD>
    <TD class=3D"l data">No</TD>
    <TD class=3D"l data">Yes</TD>
    <TD class=3D"r data">1</TD>
    <TD class=3D"l data">&nbsp;</TD>
    <TD class=3D"l data">No</TD>
    <TD class=3D"l data">&nbsp;</TD>
    <TD class=3D"r data">41.5</TD>
    <TD class=3D"l data">2+</TD>
    <TD class=3D"r data">9</TD></TR>
  <TR>
    <TH class=3D"r rowheader" scope=3Drow>347</TH>
    <TD class=3D"l data">Male</TD>
    <TD class=3D"r data">.</TD>
    <TD class=3D"l data">Separated/divorced</TD>
    <TD class=3D"r data">8</TD>
    <TD class=3D"r data">.</TD>
    <TD class=3D"l data">1</TD>
    <TD class=3D"l data">1</TD>
    <TD class=3D"l data">3</TD>
    <TD class=3D"l data">Yes, current</TD>
    <TD class=3D"l data">No</TD>
    <TD class=3D"l data">Yes</TD>
    <TD class=3D"r data">4</TD>
    <TD class=3D"l data">&nbsp;</TD>
    <TD class=3D"l data">Yes</TD>
    <TD class=3D"l data">&nbsp;</TD>
    <TD class=3D"r data">82.2</TD>
    <TD class=3D"l data">1+</TD>
    <TD class=3D"r data">10</TD></TR>
  <TR>
    <TH class=3D"r rowheader" scope=3Drow>348</TH>
    <TD class=3D"l data">Female</TD>
    <TD class=3D"r data">.</TD>
    <TD class=3D"l data">Married/Living together</TD>
    <TD class=3D"r data">9</TD>
    <TD class=3D"r data">.</TD>
    <TD class=3D"l data">0</TD>
    <TD class=3D"l data">&nbsp;</TD>
    <TD class=3D"l data">&nbsp;</TD>
    <TD class=3D"l data">No, never</TD>
    <TD class=3D"l data">No</TD>
    <TD class=3D"l data">Yes</TD>
    <TD class=3D"r data">4</TD>
    <TD class=3D"l data">&nbsp;</TD>
    <TD class=3D"l data">Yes</TD>
    <TD class=3D"l data">&nbsp;</TD>
    <TD class=3D"r data">34.5</TD>
    <TD class=3D"l data">3+</TD>
    <TD class=3D"r data">11</TD></TR>
  <TR>
    <TH class=3D"r rowheader" scope=3Drow>349</TH>
    <TD class=3D"l data">Male</TD>
    <TD class=3D"r data">.</TD>
    <TD class=3D"l data">Married/Living together</TD>
    <TD class=3D"r data">8</TD>
    <TD class=3D"r data">.</TD>
    <TD class=3D"l data">0</TD>
    <TD class=3D"l data">&nbsp;</TD>
    <TD class=3D"l data">&nbsp;</TD>
    <TD class=3D"l data">No, never</TD>
    <TD class=3D"l data">No</TD>
    <TD class=3D"l data">Yes</TD>
    <TD class=3D"r data">4</TD>
    <TD class=3D"l data">&nbsp;</TD>
    <TD class=3D"l data">No</TD>
    <TD class=3D"l data">&nbsp;</TD>
    <TD class=3D"r data">50.6</TD>
    <TD class=3D"l data">Negative</TD>
    <TD class=3D"r data">9</TD></TR>
  <TR>
    <TH class=3D"r rowheader" scope=3Drow>350</TH>
    <TD class=3D"l data">Male</TD>
    <TD class=3D"r data">48</TD>
    <TD class=3D"l data">Married/Living together</TD>
    <TD class=3D"r data">6</TD>
    <TD class=3D"r data">.</TD>
    <TD class=3D"l data">4</TD>
    <TD class=3D"l data">2</TD>
    <TD class=3D"l data">3</TD>
    <TD class=3D"l data">Yes, current</TD>
    <TD class=3D"l data">No</TD>
    <TD class=3D"l data">Yes</TD>
    <TD class=3D"r data">4</TD>
    <TD class=3D"l data">&nbsp;</TD>
    <TD class=3D"l data">No</TD>
    <TD class=3D"l data">&nbsp;</TD>
    <TD class=3D"r data">53.9</TD>
    <TD class=3D"l data">1+</TD>
    <TD class=3D"r data">15</TD></TR>
  <TR>
    <TH class=3D"r rowheader" scope=3Drow>351</TH>
    <TD class=3D"l data">Male</TD>
    <TD class=3D"r data">57</TD>
    <TD class=3D"l data">Married/Living together</TD>
    <TD class=3D"r data">0</TD>
    <TD class=3D"r data">.</TD>
    <TD class=3D"l data">4</TD>
    <TD class=3D"l data">2</TD>
    <TD class=3D"l data">4</TD>
    <TD class=3D"l data">Yes, current</TD>
    <TD class=3D"l data">Yes</TD>
    <TD class=3D"l data">Yes</TD>
    <TD class=3D"r data">3</TD>
    <TD class=3D"l data">&nbsp;</TD>
    <TD class=3D"l data">No</TD>
    <TD class=3D"l data">&nbsp;</TD>
    <TD class=3D"r data">54.5</TD>
    <TD class=3D"l data">1+</TD>
    <TD class=3D"r data">7</TD></TR>
  <TR>
    <TH class=3D"r rowheader" scope=3Drow>352</TH>
    <TD class=3D"l data">Male</TD>
    <TD class=3D"r data">.</TD>
    <TD class=3D"l data">Never married</TD>
    <TD class=3D"r data">10</TD>
    <TD class=3D"r data">.</TD>
    <TD class=3D"l data">2</TD>
    <TD class=3D"l data">0</TD>
    <TD class=3D"l data">0</TD>
    <TD class=3D"l data">Yes, former</TD>
    <TD class=3D"l data">No</TD>
    <TD class=3D"l data">Yes</TD>
    <TD class=3D"r data">4</TD>
    <TD class=3D"l data">&nbsp;</TD>
    <TD class=3D"l data">Yes</TD>
    <TD class=3D"l data">&nbsp;</TD>
    <TD class=3D"r data">55.4</TD>
    <TD class=3D"l data">1+</TD>
    <TD class=3D"r data">5</TD></TR>
  <TR>
    <TH class=3D"r rowheader" scope=3Drow>353</TH>
    <TD class=3D"l data">Male</TD>
    <TD class=3D"r data">18</TD>
    <TD class=3D"l data">Never married</TD>
    <TD class=3D"r data">9</TD>
    <TD class=3D"r data">.</TD>
    <TD class=3D"l data">2</TD>
    <TD class=3D"l data">0</TD>
    <TD class=3D"l data">0</TD>
    <TD class=3D"l data">No, never</TD>
    <TD class=3D"l data">No</TD>
    <TD class=3D"l data">Yes</TD>
    <TD class=3D"r data">4</TD>
    <TD class=3D"l data">&nbsp;</TD>
    <TD class=3D"l data">No</TD>
    <TD class=3D"l data">&nbsp;</TD>
    <TD class=3D"r data">41.1</TD>
    <TD class=3D"l data">3+</TD>
    <TD class=3D"r data">5</TD></TR>
  <TR>
    <TH class=3D"r rowheader" scope=3Drow>354</TH>
    <TD class=3D"l data">Male</TD>
    <TD class=3D"r data">65</TD>
    <TD class=3D"l data">Married/Living together</TD>
    <TD class=3D"r data">0</TD>
    <TD class=3D"r data">.</TD>
    <TD class=3D"l data">4</TD>
    <TD class=3D"l data">0</TD>
    <TD class=3D"l data">0</TD>
    <TD class=3D"l data">Yes, former</TD>
    <TD class=3D"l data">No</TD>
    <TD class=3D"l data">Yes</TD>
    <TD class=3D"r data">4</TD>
    <TD class=3D"l data">&nbsp;</TD>
    <TD class=3D"l data">No</TD>
    <TD class=3D"l data">&nbsp;</TD>
    <TD class=3D"r data">37.6</TD>
    <TD class=3D"l data">3+</TD>
    <TD class=3D"r data">8</TD></TR>
  <TR>
    <TH class=3D"r rowheader" scope=3Drow>355</TH>
    <TD class=3D"l data">Male</TD>
    <TD class=3D"r data">34</TD>
    <TD class=3D"l data">Married/Living together</TD>
    <TD class=3D"r data">0</TD>
    <TD class=3D"r data">.</TD>
    <TD class=3D"l data">4</TD>
    <TD class=3D"l data">2</TD>
    <TD class=3D"l data">4</TD>
    <TD class=3D"l data">Yes, current</TD>
    <TD class=3D"l data">Yes</TD>
    <TD class=3D"l data">Yes</TD>
    <TD class=3D"r data">4</TD>
    <TD class=3D"l data">&nbsp;</TD>
    <TD class=3D"l data">No</TD>
    <TD class=3D"l data">&nbsp;</TD>
    <TD class=3D"r data">45.0</TD>
    <TD class=3D"l data">1+</TD>
    <TD class=3D"r data">9</TD></TR>
  <TR>
    <TH class=3D"r rowheader" scope=3Drow>356</TH>
    <TD class=3D"l data">Male</TD>
    <TD class=3D"r data">.</TD>
    <TD class=3D"l data">Never married</TD>
    <TD class=3D"r data">10</TD>
    <TD class=3D"r data">.</TD>
    <TD class=3D"l data">4</TD>
    <TD class=3D"l data">1</TD>
    <TD class=3D"l data">0</TD>
    <TD class=3D"l data">Yes, former</TD>
    <TD class=3D"l data">No</TD>
    <TD class=3D"l data">Yes</TD>
    <TD class=3D"r data">4</TD>
    <TD class=3D"l data">&nbsp;</TD>
    <TD class=3D"l data">No</TD>
    <TD class=3D"l data">&nbsp;</TD>
    <TD class=3D"r data">50.9</TD>
    <TD class=3D"l data">3+</TD>
    <TD class=3D"r data">6</TD></TR>
  <TR>
    <TH class=3D"r rowheader" scope=3Drow>357</TH>
    <TD class=3D"l data">Male</TD>
    <TD class=3D"r data">57</TD>
    <TD class=3D"l data">Married/Living together</TD>
    <TD class=3D"r data">4</TD>
    <TD class=3D"r data">.</TD>
    <TD class=3D"l data">0</TD>
    <TD class=3D"l data">&nbsp;</TD>
    <TD class=3D"l data">&nbsp;</TD>
    <TD class=3D"l data">Yes, former</TD>
    <TD class=3D"l data">No</TD>
    <TD class=3D"l data">Yes</TD>
    <TD class=3D"r data">4</TD>
    <TD class=3D"l data">&nbsp;</TD>
    <TD class=3D"l data">No</TD>
    <TD class=3D"l data">&nbsp;</TD>
    <TD class=3D"r data">50.5</TD>
    <TD class=3D"l data">2+</TD>
    <TD class=3D"r data">6</TD></TR>
  <TR>
    <TH class=3D"r rowheader" scope=3Drow>358</TH>
    <TD class=3D"l data">Male</TD>
    <TD class=3D"r data">.</TD>
    <TD class=3D"l data">Never married</TD>
    <TD class=3D"r data">12</TD>
    <TD class=3D"r data">.</TD>
    <TD class=3D"l data">0</TD>
    <TD class=3D"l data">&nbsp;</TD>
    <TD class=3D"l data">&nbsp;</TD>
    <TD class=3D"l data">No, never</TD>
    <TD class=3D"l data">No</TD>
    <TD class=3D"l data">Yes</TD>
    <TD class=3D"r data">2</TD>
    <TD class=3D"l data">&nbsp;</TD>
    <TD class=3D"l data">Yes</TD>
    <TD class=3D"l data">&nbsp;</TD>
    <TD class=3D"r data">49.2</TD>
    <TD class=3D"l data">1+</TD>
    <TD class=3D"r data">.</TD></TR>
  <TR>
    <TH class=3D"r rowheader" scope=3Drow>359</TH>
    <TD class=3D"l data">Male</TD>
    <TD class=3D"r data">73</TD>
    <TD class=3D"l data">Married/Living together</TD>
    <TD class=3D"r data">4</TD>
    <TD class=3D"r data">.</TD>
    <TD class=3D"l data">4</TD>
    <TD class=3D"l data">0</TD>
    <TD class=3D"l data">0</TD>
    <TD class=3D"l data">Yes, former</TD>
    <TD class=3D"l data">No</TD>
    <TD class=3D"l data">Yes</TD>
    <TD class=3D"r data">4</TD>
    <TD class=3D"l data">&nbsp;</TD>
    <TD class=3D"l data">No</TD>
    <TD class=3D"l data">&nbsp;</TD>
    <TD class=3D"r data">41.1</TD>
    <TD class=3D"l data">1+</TD>
    <TD class=3D"r data">8</TD></TR>
  <TR>
    <TH class=3D"r rowheader" scope=3Drow>360</TH>
    <TD class=3D"l data">Male</TD>
    <TD class=3D"r data">52</TD>
    <TD class=3D"l data">Married/Living together</TD>
    <TD class=3D"r data">8</TD>
    <TD class=3D"r data">.</TD>
    <TD class=3D"l data">4</TD>
    <TD class=3D"l data">1</TD>
    <TD class=3D"l data">2</TD>
    <TD class=3D"l data">No, never</TD>
    <TD class=3D"l data">No</TD>
    <TD class=3D"l data">Yes</TD>
    <TD class=3D"r data">4</TD>
    <TD class=3D"l data">&nbsp;</TD>
    <TD class=3D"l data">No</TD>
    <TD class=3D"l data">&nbsp;</TD>
    <TD class=3D"r data">56.4</TD>
    <TD class=3D"l data">Negative</TD>
    <TD class=3D"r data">8</TD></TR>
  <TR>
    <TH class=3D"r rowheader" scope=3Drow>361</TH>
    <TD class=3D"l data">Female</TD>
    <TD class=3D"r data">.</TD>
    <TD class=3D"l data">Married/Living together</TD>
    <TD class=3D"r data">10</TD>
    <TD class=3D"r data">.</TD>
    <TD class=3D"l data">0</TD>
    <TD class=3D"l data">&nbsp;</TD>
    <TD class=3D"l data">&nbsp;</TD>
    <TD class=3D"l data">No, never</TD>
    <TD class=3D"l data">No</TD>
    <TD class=3D"l data">Yes</TD>
    <TD class=3D"r data">4</TD>
    <TD class=3D"l data">&nbsp;</TD>
    <TD class=3D"l data">No</TD>
    <TD class=3D"l data">&nbsp;</TD>
    <TD class=3D"r data">51.2</TD>
    <TD class=3D"l data">1+</TD>
    <TD class=3D"r data">6</TD></TR>
  <TR>
    <TH class=3D"r rowheader" scope=3Drow>362</TH>
    <TD class=3D"l data">Male</TD>
    <TD class=3D"r data">40</TD>
    <TD class=3D"l data">Married/Living together</TD>
    <TD class=3D"r data">0</TD>
    <TD class=3D"r data">.</TD>
    <TD class=3D"l data">3</TD>
    <TD class=3D"l data">0</TD>
    <TD class=3D"l data">0</TD>
    <TD class=3D"l data">Yes, former</TD>
    <TD class=3D"l data">No</TD>
    <TD class=3D"l data">Yes</TD>
    <TD class=3D"r data">4</TD>
    <TD class=3D"l data">&nbsp;</TD>
    <TD class=3D"l data">No</TD>
    <TD class=3D"l data">&nbsp;</TD>
    <TD class=3D"r data">50.1</TD>
    <TD class=3D"l data">1+</TD>
    <TD class=3D"r data">4</TD></TR>
  <TR>
    <TH class=3D"r rowheader" scope=3Drow>363</TH>
    <TD class=3D"l data">Female</TD>
    <TD class=3D"r data">.</TD>
    <TD class=3D"l data">Never married</TD>
    <TD class=3D"r data">11</TD>
    <TD class=3D"r data">.</TD>
    <TD class=3D"l data">0</TD>
    <TD class=3D"l data">&nbsp;</TD>
    <TD class=3D"l data">&nbsp;</TD>
    <TD class=3D"l data">No, never</TD>
    <TD class=3D"l data">No</TD>
    <TD class=3D"l data">Yes</TD>
    <TD class=3D"r data">4</TD>
    <TD class=3D"l data">&nbsp;</TD>
    <TD class=3D"l data">No</TD>
    <TD class=3D"l data">&nbsp;</TD>
    <TD class=3D"r data">45.9</TD>
    <TD class=3D"l data">2+</TD>
    <TD class=3D"r data">3</TD></TR>
  <TR>
    <TH class=3D"r rowheader" scope=3Drow>364</TH>
    <TD class=3D"l data">Male</TD>
    <TD class=3D"r data">.</TD>
    <TD class=3D"l data">Married/Living together</TD>
    <TD class=3D"r data">3</TD>
    <TD class=3D"r data">.</TD>
    <TD class=3D"l data">0</TD>
    <TD class=3D"l data">&nbsp;</TD>
    <TD class=3D"l data">&nbsp;</TD>
    <TD class=3D"l data">No, never</TD>
    <TD class=3D"l data">Yes</TD>
    <TD class=3D"l data">Yes</TD>
    <TD class=3D"r data">4</TD>
    <TD class=3D"l data">&nbsp;</TD>
    <TD class=3D"l data">No</TD>
    <TD class=3D"l data">&nbsp;</TD>
    <TD class=3D"r data">50.2</TD>
    <TD class=3D"l data">1+</TD>
    <TD class=3D"r data">10</TD></TR>
  <TR>
    <TH class=3D"r rowheader" scope=3Drow>365</TH>
    <TD class=3D"l data">Male</TD>
    <TD class=3D"r data">60</TD>
    <TD class=3D"l data">Married/Living together</TD>
    <TD class=3D"r data">0</TD>
    <TD class=3D"r data">.</TD>
    <TD class=3D"l data">4</TD>
    <TD class=3D"l data">0</TD>
    <TD class=3D"l data">0</TD>
    <TD class=3D"l data">Yes, former</TD>
    <TD class=3D"l data">Yes</TD>
    <TD class=3D"l data">Yes</TD>
    <TD class=3D"r data">4</TD>
    <TD class=3D"l data">&nbsp;</TD>
    <TD class=3D"l data">No</TD>
    <TD class=3D"l data">&nbsp;</TD>
    <TD class=3D"r data">47.5</TD>
    <TD class=3D"l data">1+</TD>
    <TD class=3D"r data">5</TD></TR>
  <TR>
    <TH class=3D"r rowheader" scope=3Drow>366</TH>
    <TD class=3D"l data">Male</TD>
    <TD class=3D"r data">.</TD>
    <TD class=3D"l data">Married/Living together</TD>
    <TD class=3D"r data">8</TD>
    <TD class=3D"r data">.</TD>
    <TD class=3D"l data">4</TD>
    <TD class=3D"l data">1</TD>
    <TD class=3D"l data">0</TD>
    <TD class=3D"l data">Yes, current</TD>
    <TD class=3D"l data">Don't know</TD>
    <TD class=3D"l data">Yes</TD>
    <TD class=3D"r data">4</TD>
    <TD class=3D"l data">&nbsp;</TD>
    <TD class=3D"l data">No</TD>
    <TD class=3D"l data">&nbsp;</TD>
    <TD class=3D"r data">40.6</TD>
    <TD class=3D"l data">2+</TD>
    <TD class=3D"r data">6</TD></TR>
  <TR>
    <TH class=3D"r rowheader" scope=3Drow>367</TH>
    <TD class=3D"l data">Male</TD>
    <TD class=3D"r data">.</TD>
    <TD class=3D"l data">Married/Living together</TD>
    <TD class=3D"r data">10</TD>
    <TD class=3D"r data">.</TD>
    <TD class=3D"l data">2</TD>
    <TD class=3D"l data">0</TD>
    <TD class=3D"l data">0</TD>
    <TD class=3D"l data">No, never</TD>
    <TD class=3D"l data">Yes</TD>
    <TD class=3D"l data">Yes</TD>
    <TD class=3D"r data">4</TD>
    <TD class=3D"l data">&nbsp;</TD>
    <TD class=3D"l data">Yes</TD>
    <TD class=3D"l data">&nbsp;</TD>
    <TD class=3D"r data">73.3</TD>
    <TD class=3D"l data">1+</TD>
    <TD class=3D"r data">10</TD></TR>
  <TR>
    <TH class=3D"r rowheader" scope=3Drow>368</TH>
    <TD class=3D"l data">Male</TD>
    <TD class=3D"r data">.</TD>
    <TD class=3D"l data">Married/Living together</TD>
    <TD class=3D"r data">12</TD>
    <TD class=3D"r data">.</TD>
    <TD class=3D"l data">4</TD>
    <TD class=3D"l data">1</TD>
    <TD class=3D"l data">1</TD>
    <TD class=3D"l data">Yes, former</TD>
    <TD class=3D"l data">No</TD>
    <TD class=3D"l data">Yes</TD>
    <TD class=3D"r data">4</TD>
    <TD class=3D"l data">&nbsp;</TD>
    <TD class=3D"l data">No</TD>
    <TD class=3D"l data">&nbsp;</TD>
    <TD class=3D"r data">50.8</TD>
    <TD class=3D"l data">2+</TD>
    <TD class=3D"r data">7</TD></TR>
  <TR>
    <TH class=3D"r rowheader" scope=3Drow>369</TH>
    <TD class=3D"l data">Male</TD>
    <TD class=3D"r data">40</TD>
    <TD class=3D"l data">Married/Living together</TD>
    <TD class=3D"r data">4</TD>
    <TD class=3D"r data">.</TD>
    <TD class=3D"l data">4</TD>
    <TD class=3D"l data">2</TD>
    <TD class=3D"l data">3</TD>
    <TD class=3D"l data">Yes, former</TD>
    <TD class=3D"l data">No</TD>
    <TD class=3D"l data">Yes</TD>
    <TD class=3D"r data">4</TD>
    <TD class=3D"l data">&nbsp;</TD>
    <TD class=3D"l data">Yes</TD>
    <TD class=3D"l data">&nbsp;</TD>
    <TD class=3D"r data">34.8</TD>
    <TD class=3D"l data">2+</TD>
    <TD class=3D"r data">.</TD></TR>
  <TR>
    <TH class=3D"r rowheader" scope=3Drow>370</TH>
    <TD class=3D"l data">Male</TD>
    <TD class=3D"r data">41</TD>
    <TD class=3D"l data">Married/Living together</TD>
    <TD class=3D"r data">6</TD>
    <TD class=3D"r data">.</TD>
    <TD class=3D"l data">3</TD>
    <TD class=3D"l data">0</TD>
    <TD class=3D"l data">0</TD>
    <TD class=3D"l data">Yes, former</TD>
    <TD class=3D"l data">Yes</TD>
    <TD class=3D"l data">Yes</TD>
    <TD class=3D"r data">4</TD>
    <TD class=3D"l data">&nbsp;</TD>
    <TD class=3D"l data">Yes</TD>
    <TD class=3D"l data">&nbsp;</TD>
    <TD class=3D"r data">49.8</TD>
    <TD class=3D"l data">1+</TD>
    <TD class=3D"r data">8</TD></TR>
  <TR>
    <TH class=3D"r rowheader" scope=3Drow>371</TH>
    <TD class=3D"l data">Male</TD>
    <TD class=3D"r data">64</TD>
    <TD class=3D"l data">Widowed</TD>
    <TD class=3D"r data">0</TD>
    <TD class=3D"r data">.</TD>
    <TD class=3D"l data">1</TD>
    <TD class=3D"l data">0</TD>
    <TD class=3D"l data">0</TD>
    <TD class=3D"l data">Yes, former</TD>
    <TD class=3D"l data">No</TD>
    <TD class=3D"l data">Yes</TD>
    <TD class=3D"r data">4</TD>
    <TD class=3D"l data">&nbsp;</TD>
    <TD class=3D"l data">Yes</TD>
    <TD class=3D"l data">&nbsp;</TD>
    <TD class=3D"r data">39.5</TD>
    <TD class=3D"l data">3+</TD>
    <TD class=3D"r data">7</TD></TR>
  <TR>
    <TH class=3D"r rowheader" scope=3Drow>372</TH>
    <TD class=3D"l data">Male</TD>
    <TD class=3D"r data">55</TD>
    <TD class=3D"l data">Widowed</TD>
    <TD class=3D"r data">2</TD>
    <TD class=3D"r data">.</TD>
    <TD class=3D"l data">4</TD>
    <TD class=3D"l data">1</TD>
    <TD class=3D"l data">2</TD>
    <TD class=3D"l data">Yes, former</TD>
    <TD class=3D"l data">No</TD>
    <TD class=3D"l data">Yes</TD>
    <TD class=3D"r data">4</TD>
    <TD class=3D"l data">&nbsp;</TD>
    <TD class=3D"l data">Yes</TD>
    <TD class=3D"l data">&nbsp;</TD>
    <TD class=3D"r data">43.8</TD>
    <TD class=3D"l data">3+</TD>
    <TD class=3D"r data">13</TD></TR>
  <TR>
    <TH class=3D"r rowheader" scope=3Drow>373</TH>
    <TD class=3D"l data">Male</TD>
    <TD class=3D"r data">.</TD>
    <TD class=3D"l data">Never married</TD>
    <TD class=3D"r data">13</TD>
    <TD class=3D"r data">.</TD>
    <TD class=3D"l data">3</TD>
    <TD class=3D"l data">0</TD>
    <TD class=3D"l data">1</TD>
    <TD class=3D"l data">No, never</TD>
    <TD class=3D"l data">No</TD>
    <TD class=3D"l data">Yes</TD>
    <TD class=3D"r data">4</TD>
    <TD class=3D"l data">&nbsp;</TD>
    <TD class=3D"l data">No</TD>
    <TD class=3D"l data">&nbsp;</TD>
    <TD class=3D"r data">49.0</TD>
    <TD class=3D"l data">2+</TD>
    <TD class=3D"r data">4</TD></TR>
  <TR>
    <TH class=3D"r rowheader" scope=3Drow>374</TH>
    <TD class=3D"l data">Female</TD>
    <TD class=3D"r data">65</TD>
    <TD class=3D"l data">Widowed</TD>
    <TD class=3D"r data">0</TD>
    <TD class=3D"r data">.</TD>
    <TD class=3D"l data">0</TD>
    <TD class=3D"l data">&nbsp;</TD>
    <TD class=3D"l data">&nbsp;</TD>
    <TD class=3D"l data">No, never</TD>
    <TD class=3D"l data">No</TD>
    <TD class=3D"l data">Yes</TD>
    <TD class=3D"r data">4</TD>
    <TD class=3D"l data">&nbsp;</TD>
    <TD class=3D"l data">No</TD>
    <TD class=3D"l data">&nbsp;</TD>
    <TD class=3D"r data">42.3</TD>
    <TD class=3D"l data">1+</TD>
    <TD class=3D"r data">11</TD></TR>
  <TR>
    <TH class=3D"r rowheader" scope=3Drow>375</TH>
    <TD class=3D"l data">Male</TD>
    <TD class=3D"r data">60</TD>
    <TD class=3D"l data">Married/Living together</TD>
    <TD class=3D"r data">0</TD>
    <TD class=3D"r data">.</TD>
    <TD class=3D"l data">4</TD>
    <TD class=3D"l data">0</TD>
    <TD class=3D"l data">0</TD>
    <TD class=3D"l data">Yes, former</TD>
    <TD class=3D"l data">No</TD>
    <TD class=3D"l data">Yes</TD>
    <TD class=3D"r data">4</TD>
    <TD class=3D"l data">&nbsp;</TD>
    <TD class=3D"l data">Yes</TD>
    <TD class=3D"l data">&nbsp;</TD>
    <TD class=3D"r data">62.5</TD>
    <TD class=3D"l data">1+</TD>
    <TD class=3D"r data">8</TD></TR>
  <TR>
    <TH class=3D"r rowheader" scope=3Drow>376</TH>
    <TD class=3D"l data">Male</TD>
    <TD class=3D"r data">55</TD>
    <TD class=3D"l data">Married/Living together</TD>
    <TD class=3D"r data">5</TD>
    <TD class=3D"r data">.</TD>
    <TD class=3D"l data">3</TD>
    <TD class=3D"l data">1</TD>
    <TD class=3D"l data">3</TD>
    <TD class=3D"l data">Yes, former</TD>
    <TD class=3D"l data">No</TD>
    <TD class=3D"l data">Yes</TD>
    <TD class=3D"r data">4</TD>
    <TD class=3D"l data">&nbsp;</TD>
    <TD class=3D"l data">No</TD>
    <TD class=3D"l data">&nbsp;</TD>
    <TD class=3D"r data">28.3</TD>
    <TD class=3D"l data">Negative</TD>
    <TD class=3D"r data">4</TD></TR>
  <TR>
    <TH class=3D"r rowheader" scope=3Drow>377</TH>
    <TD class=3D"l data">Male</TD>
    <TD class=3D"r data">.</TD>
    <TD class=3D"l data">Married/Living together</TD>
    <TD class=3D"r data">10</TD>
    <TD class=3D"r data">.</TD>
    <TD class=3D"l data">3</TD>
    <TD class=3D"l data">0</TD>
    <TD class=3D"l data">0</TD>
    <TD class=3D"l data">Yes, former</TD>
    <TD class=3D"l data">Yes</TD>
    <TD class=3D"l data">Yes</TD>
    <TD class=3D"r data">4</TD>
    <TD class=3D"l data">&nbsp;</TD>
    <TD class=3D"l data">Yes</TD>
    <TD class=3D"l data">&nbsp;</TD>
    <TD class=3D"r data">63.8</TD>
    <TD class=3D"l data">2+</TD>
    <TD class=3D"r data">13</TD></TR>
  <TR>
    <TH class=3D"r rowheader" scope=3Drow>378</TH>
    <TD class=3D"l data">Male</TD>
    <TD class=3D"r data">55</TD>
    <TD class=3D"l data">Married/Living together</TD>
    <TD class=3D"r data">5</TD>
    <TD class=3D"r data">.</TD>
    <TD class=3D"l data">4</TD>
    <TD class=3D"l data">1</TD>
    <TD class=3D"l data">1</TD>
    <TD class=3D"l data">Yes, current</TD>
    <TD class=3D"l data">No</TD>
    <TD class=3D"l data">Yes</TD>
    <TD class=3D"r data">4</TD>
    <TD class=3D"l data">&nbsp;</TD>
    <TD class=3D"l data">No</TD>
    <TD class=3D"l data">&nbsp;</TD>
    <TD class=3D"r data">34.2</TD>
    <TD class=3D"l data">3+</TD>
    <TD class=3D"r data">10</TD></TR>
  <TR>
    <TH class=3D"r rowheader" scope=3Drow>379</TH>
    <TD class=3D"l data">Male</TD>
    <TD class=3D"r data">.</TD>
    <TD class=3D"l data">Married/Living together</TD>
    <TD class=3D"r data">8</TD>
    <TD class=3D"r data">.</TD>
    <TD class=3D"l data">0</TD>
    <TD class=3D"l data">&nbsp;</TD>
    <TD class=3D"l data">&nbsp;</TD>
    <TD class=3D"l data">Yes, former</TD>
    <TD class=3D"l data">Yes</TD>
    <TD class=3D"l data">Yes</TD>
    <TD class=3D"r data">2</TD>
    <TD class=3D"l data">&nbsp;</TD>
    <TD class=3D"l data">No</TD>
    <TD class=3D"l data">&nbsp;</TD>
    <TD class=3D"r data">50.5</TD>
    <TD class=3D"l data">2+</TD>
    <TD class=3D"r data">9</TD></TR>
  <TR>
    <TH class=3D"r rowheader" scope=3Drow>380</TH>
    <TD class=3D"l data">Male</TD>
    <TD class=3D"r data">65</TD>
    <TD class=3D"l data">Married/Living together</TD>
    <TD class=3D"r data">0</TD>
    <TD class=3D"r data">.</TD>
    <TD class=3D"l data">4</TD>
    <TD class=3D"l data">2</TD>
    <TD class=3D"l data">1</TD>
    <TD class=3D"l data">Yes, current</TD>
    <TD class=3D"l data">No</TD>
    <TD class=3D"l data">Yes</TD>
    <TD class=3D"r data">4</TD>
    <TD class=3D"l data">&nbsp;</TD>
    <TD class=3D"l data">No</TD>
    <TD class=3D"l data">&nbsp;</TD>
    <TD class=3D"r data">35.9</TD>
    <TD class=3D"l data">1+</TD>
    <TD class=3D"r data">10</TD></TR>
  <TR>
    <TH class=3D"r rowheader" scope=3Drow>381</TH>
    <TD class=3D"l data">Male</TD>
    <TD class=3D"r data">.</TD>
    <TD class=3D"l data">Married/Living together</TD>
    <TD class=3D"r data">5</TD>
    <TD class=3D"r data">.</TD>
    <TD class=3D"l data">2</TD>
    <TD class=3D"l data">0</TD>
    <TD class=3D"l data">0</TD>
    <TD class=3D"l data">Yes, former</TD>
    <TD class=3D"l data">No</TD>
    <TD class=3D"l data">Yes</TD>
    <TD class=3D"r data">4</TD>
    <TD class=3D"l data">&nbsp;</TD>
    <TD class=3D"l data">No</TD>
    <TD class=3D"l data">&nbsp;</TD>
    <TD class=3D"r data">59.6</TD>
    <TD class=3D"l data">1+</TD>
    <TD class=3D"r data">10</TD></TR>
  <TR>
    <TH class=3D"r rowheader" scope=3Drow>382</TH>
    <TD class=3D"l data">Male</TD>
    <TD class=3D"r data">.</TD>
    <TD class=3D"l data">Married/Living together</TD>
    <TD class=3D"r data">9</TD>
    <TD class=3D"r data">.</TD>
    <TD class=3D"l data">4</TD>
    <TD class=3D"l data">0</TD>
    <TD class=3D"l data">0</TD>
    <TD class=3D"l data">Yes, former</TD>
    <TD class=3D"l data">No</TD>
    <TD class=3D"l data">Yes</TD>
    <TD class=3D"r data">4</TD>
    <TD class=3D"l data">&nbsp;</TD>
    <TD class=3D"l data">No</TD>
    <TD class=3D"l data">&nbsp;</TD>
    <TD class=3D"r data">45.3</TD>
    <TD class=3D"l data">1+</TD>
    <TD class=3D"r data">10</TD></TR>
  <TR>
    <TH class=3D"r rowheader" scope=3Drow>383</TH>
    <TD class=3D"l data">Male</TD>
    <TD class=3D"r data">.</TD>
    <TD class=3D"l data">Married/Living together</TD>
    <TD class=3D"r data">15</TD>
    <TD class=3D"r data">.</TD>
    <TD class=3D"l data">4</TD>
    <TD class=3D"l data">1</TD>
    <TD class=3D"l data">2</TD>
    <TD class=3D"l data">No, never</TD>
    <TD class=3D"l data">No</TD>
    <TD class=3D"l data">Yes</TD>
    <TD class=3D"r data">4</TD>
    <TD class=3D"l data">&nbsp;</TD>
    <TD class=3D"l data">Yes</TD>
    <TD class=3D"l data">&nbsp;</TD>
    <TD class=3D"r data">48.3</TD>
    <TD class=3D"l data">1+</TD>
    <TD class=3D"r data">9</TD></TR>
  <TR>
    <TH class=3D"r rowheader" scope=3Drow>384</TH>
    <TD class=3D"l data">Male</TD>
    <TD class=3D"r data">.</TD>
    <TD class=3D"l data">Married/Living together</TD>
    <TD class=3D"r data">4</TD>
    <TD class=3D"r data">.</TD>
    <TD class=3D"l data">4</TD>
    <TD class=3D"l data">1</TD>
    <TD class=3D"l data">3</TD>
    <TD class=3D"l data">No, never</TD>
    <TD class=3D"l data">Yes</TD>
    <TD class=3D"l data">Yes</TD>
    <TD class=3D"r data">2</TD>
    <TD class=3D"l data">&nbsp;</TD>
    <TD class=3D"l data">No</TD>
    <TD class=3D"l data">&nbsp;</TD>
    <TD class=3D"r data">40.0</TD>
    <TD class=3D"l data">3+</TD>
    <TD class=3D"r data">5</TD></TR>
  <TR>
    <TH class=3D"r rowheader" scope=3Drow>385</TH>
    <TD class=3D"l data">Female</TD>
    <TD class=3D"r data">.</TD>
    <TD class=3D"l data">Never married</TD>
    <TD class=3D"r data">13</TD>
    <TD class=3D"r data">.</TD>
    <TD class=3D"l data">0</TD>
    <TD class=3D"l data">&nbsp;</TD>
    <TD class=3D"l data">&nbsp;</TD>
    <TD class=3D"l data">No, never</TD>
    <TD class=3D"l data">No</TD>
    <TD class=3D"l data">Yes</TD>
    <TD class=3D"r data">4</TD>
    <TD class=3D"l data">&nbsp;</TD>
    <TD class=3D"l data">No</TD>
    <TD class=3D"l data">&nbsp;</TD>
    <TD class=3D"r data">43.6</TD>
    <TD class=3D"l data">1+</TD>
    <TD class=3D"r data">11</TD></TR>
  <TR>
    <TH class=3D"r rowheader" scope=3Drow>386</TH>
    <TD class=3D"l data">Male</TD>
    <TD class=3D"r data">47</TD>
    <TD class=3D"l data">Widowed</TD>
    <TD class=3D"r data">6</TD>
    <TD class=3D"r data">.</TD>
    <TD class=3D"l data">4</TD>
    <TD class=3D"l data">0</TD>
    <TD class=3D"l data">0</TD>
    <TD class=3D"l data">Yes, former</TD>
    <TD class=3D"l data">No</TD>
    <TD class=3D"l data">Yes</TD>
    <TD class=3D"r data">4</TD>
    <TD class=3D"l data">&nbsp;</TD>
    <TD class=3D"l data">No</TD>
    <TD class=3D"l data">&nbsp;</TD>
    <TD class=3D"r data">38.0</TD>
    <TD class=3D"l data">1+</TD>
    <TD class=3D"r data">2</TD></TR>
  <TR>
    <TH class=3D"r rowheader" scope=3Drow>387</TH>
    <TD class=3D"l data">Male</TD>
    <TD class=3D"r data">.</TD>
    <TD class=3D"l data">Married/Living together</TD>
    <TD class=3D"r data">6</TD>
    <TD class=3D"r data">.</TD>
    <TD class=3D"l data">1</TD>
    <TD class=3D"l data">1</TD>
    <TD class=3D"l data">0</TD>
    <TD class=3D"l data">No, never</TD>
    <TD class=3D"l data">No</TD>
    <TD class=3D"l data">Yes</TD>
    <TD class=3D"r data">4</TD>
    <TD class=3D"l data">&nbsp;</TD>
    <TD class=3D"l data">Yes</TD>
    <TD class=3D"l data">&nbsp;</TD>
    <TD class=3D"r data">46.4</TD>
    <TD class=3D"l data">1+</TD>
    <TD class=3D"r data">12</TD></TR>
  <TR>
    <TH class=3D"r rowheader" scope=3Drow>388</TH>
    <TD class=3D"l data">Male</TD>
    <TD class=3D"r data">.</TD>
    <TD class=3D"l data">Never married</TD>
    <TD class=3D"r data">12</TD>
    <TD class=3D"r data">.</TD>
    <TD class=3D"l data">0</TD>
    <TD class=3D"l data">&nbsp;</TD>
    <TD class=3D"l data">&nbsp;</TD>
    <TD class=3D"l data">No, never</TD>
    <TD class=3D"l data">No</TD>
    <TD class=3D"l data">Yes</TD>
    <TD class=3D"r data">2</TD>
    <TD class=3D"l data">&nbsp;</TD>
    <TD class=3D"l data">Yes</TD>
    <TD class=3D"l data">&nbsp;</TD>
    <TD class=3D"r data">54.0</TD>
    <TD class=3D"l data">2+</TD>
    <TD class=3D"r data">8</TD></TR>
  <TR>
    <TH class=3D"r rowheader" scope=3Drow>389</TH>
    <TD class=3D"l data">Male</TD>
    <TD class=3D"r data">45</TD>
    <TD class=3D"l data">Married/Living together</TD>
    <TD class=3D"r data">1</TD>
    <TD class=3D"r data">.</TD>
    <TD class=3D"l data">4</TD>
    <TD class=3D"l data">0</TD>
    <TD class=3D"l data">0</TD>
    <TD class=3D"l data">Yes, former</TD>
    <TD class=3D"l data">No</TD>
    <TD class=3D"l data">Yes</TD>
    <TD class=3D"r data">4</TD>
    <TD class=3D"l data">&nbsp;</TD>
    <TD class=3D"l data">No</TD>
    <TD class=3D"l data">&nbsp;</TD>
    <TD class=3D"r data">46.5</TD>
    <TD class=3D"l data">1+</TD>
    <TD class=3D"r data">10</TD></TR>
  <TR>
    <TH class=3D"r rowheader" scope=3Drow>390</TH>
    <TD class=3D"l data">Male</TD>
    <TD class=3D"r data">.</TD>
    <TD class=3D"l data">Never married</TD>
    <TD class=3D"r data">10</TD>
    <TD class=3D"r data">.</TD>
    <TD class=3D"l data">3</TD>
    <TD class=3D"l data">0</TD>
    <TD class=3D"l data">0</TD>
    <TD class=3D"l data">Yes, former</TD>
    <TD class=3D"l data">No</TD>
    <TD class=3D"l data">Yes</TD>
    <TD class=3D"r data">4</TD>
    <TD class=3D"l data">&nbsp;</TD>
    <TD class=3D"l data">Yes</TD>
    <TD class=3D"l data">&nbsp;</TD>
    <TD class=3D"r data">48.7</TD>
    <TD class=3D"l data">3+</TD>
    <TD class=3D"r data">9</TD></TR>
  <TR>
    <TH class=3D"r rowheader" scope=3Drow>391</TH>
    <TD class=3D"l data">Male</TD>
    <TD class=3D"r data">64</TD>
    <TD class=3D"l data">Married/Living together</TD>
    <TD class=3D"r data">6</TD>
    <TD class=3D"r data">.</TD>
    <TD class=3D"l data">4</TD>
    <TD class=3D"l data">1</TD>
    <TD class=3D"l data">0</TD>
    <TD class=3D"l data">Yes, former</TD>
    <TD class=3D"l data">No</TD>
    <TD class=3D"l data">Yes</TD>
    <TD class=3D"r data">4</TD>
    <TD class=3D"l data">&nbsp;</TD>
    <TD class=3D"l data">No</TD>
    <TD class=3D"l data">&nbsp;</TD>
    <TD class=3D"r data">40.0</TD>
    <TD class=3D"l data">1+</TD>
    <TD class=3D"r data">18</TD></TR>
  <TR>
    <TH class=3D"r rowheader" scope=3Drow>392</TH>
    <TD class=3D"l data">Male</TD>
    <TD class=3D"r data">29</TD>
    <TD class=3D"l data">Married/Living together</TD>
    <TD class=3D"r data">10</TD>
    <TD class=3D"r data">.</TD>
    <TD class=3D"l data">4</TD>
    <TD class=3D"l data">1</TD>
    <TD class=3D"l data">2</TD>
    <TD class=3D"l data">Yes, former</TD>
    <TD class=3D"l data">No</TD>
    <TD class=3D"l data">Yes</TD>
    <TD class=3D"r data">4</TD>
    <TD class=3D"l data">&nbsp;</TD>
    <TD class=3D"l data">No</TD>
    <TD class=3D"l data">&nbsp;</TD>
    <TD class=3D"r data">40.8</TD>
    <TD class=3D"l data">3+</TD>
    <TD class=3D"r data">8</TD></TR>
  <TR>
    <TH class=3D"r rowheader" scope=3Drow>393</TH>
    <TD class=3D"l data">Female</TD>
    <TD class=3D"r data">.</TD>
    <TD class=3D"l data">Never married</TD>
    <TD class=3D"r data">17</TD>
    <TD class=3D"r data">.</TD>
    <TD class=3D"l data">0</TD>
    <TD class=3D"l data">&nbsp;</TD>
    <TD class=3D"l data">&nbsp;</TD>
    <TD class=3D"l data">No, never</TD>
    <TD class=3D"l data">No</TD>
    <TD class=3D"l data">Yes</TD>
    <TD class=3D"r data">4</TD>
    <TD class=3D"l data">&nbsp;</TD>
    <TD class=3D"l data">No</TD>
    <TD class=3D"l data">&nbsp;</TD>
    <TD class=3D"r data">52.4</TD>
    <TD class=3D"l data">1+</TD>
    <TD class=3D"r data">10</TD></TR>
  <TR>
    <TH class=3D"r rowheader" scope=3Drow>394</TH>
    <TD class=3D"l data">Male</TD>
    <TD class=3D"r data">.</TD>
    <TD class=3D"l data">Married/Living together</TD>
    <TD class=3D"r data">8</TD>
    <TD class=3D"r data">.</TD>
    <TD class=3D"l data">0</TD>
    <TD class=3D"l data">&nbsp;</TD>
    <TD class=3D"l data">&nbsp;</TD>
    <TD class=3D"l data">No, never</TD>
    <TD class=3D"l data">Yes</TD>
    <TD class=3D"l data">Yes</TD>
    <TD class=3D"r data">4</TD>
    <TD class=3D"l data">&nbsp;</TD>
    <TD class=3D"l data">No</TD>
    <TD class=3D"l data">&nbsp;</TD>
    <TD class=3D"r data">48.6</TD>
    <TD class=3D"l data">2+</TD>
    <TD class=3D"r data">4</TD></TR>
  <TR>
    <TH class=3D"r rowheader" scope=3Drow>395</TH>
    <TD class=3D"l data">Male</TD>
    <TD class=3D"r data">.</TD>
    <TD class=3D"l data">Married/Living together</TD>
    <TD class=3D"r data">5</TD>
    <TD class=3D"r data">.</TD>
    <TD class=3D"l data">4</TD>
    <TD class=3D"l data">1</TD>
    <TD class=3D"l data">2</TD>
    <TD class=3D"l data">Yes, current</TD>
    <TD class=3D"l data">No</TD>
    <TD class=3D"l data">Yes</TD>
    <TD class=3D"r data">4</TD>
    <TD class=3D"l data">&nbsp;</TD>
    <TD class=3D"l data">No</TD>
    <TD class=3D"l data">&nbsp;</TD>
    <TD class=3D"r data">49.4</TD>
    <TD class=3D"l data">3+</TD>
    <TD class=3D"r data">5</TD></TR>
  <TR>
    <TH class=3D"r rowheader" scope=3Drow>396</TH>
    <TD class=3D"l data">Male</TD>
    <TD class=3D"r data">.</TD>
    <TD class=3D"l data">Married/Living together</TD>
    <TD class=3D"r data">14</TD>
    <TD class=3D"r data">.</TD>
    <TD class=3D"l data">4</TD>
    <TD class=3D"l data">0</TD>
    <TD class=3D"l data">0</TD>
    <TD class=3D"l data">Yes, former</TD>
    <TD class=3D"l data">No</TD>
    <TD class=3D"l data">Yes</TD>
    <TD class=3D"r data">4</TD>
    <TD class=3D"l data">&nbsp;</TD>
    <TD class=3D"l data">No</TD>
    <TD class=3D"l data">&nbsp;</TD>
    <TD class=3D"r data">70.5</TD>
    <TD class=3D"l data">1+</TD>
    <TD class=3D"r data">8</TD></TR>
  <TR>
    <TH class=3D"r rowheader" scope=3Drow>397</TH>
    <TD class=3D"l data">Male</TD>
    <TD class=3D"r data">.</TD>
    <TD class=3D"l data">Married/Living together</TD>
    <TD class=3D"r data">8</TD>
    <TD class=3D"r data">.</TD>
    <TD class=3D"l data">4</TD>
    <TD class=3D"l data">0</TD>
    <TD class=3D"l data">0</TD>
    <TD class=3D"l data">Yes, former</TD>
    <TD class=3D"l data">No</TD>
    <TD class=3D"l data">Yes</TD>
    <TD class=3D"r data">4</TD>
    <TD class=3D"l data">&nbsp;</TD>
    <TD class=3D"l data">No</TD>
    <TD class=3D"l data">&nbsp;</TD>
    <TD class=3D"r data">49.1</TD>
    <TD class=3D"l data">1+</TD>
    <TD class=3D"r data">10</TD></TR>
  <TR>
    <TH class=3D"r rowheader" scope=3Drow>398</TH>
    <TD class=3D"l data">Male</TD>
    <TD class=3D"r data">.</TD>
    <TD class=3D"l data">Married/Living together</TD>
    <TD class=3D"r data">10</TD>
    <TD class=3D"r data">.</TD>
    <TD class=3D"l data">1</TD>
    <TD class=3D"l data">0</TD>
    <TD class=3D"l data">0</TD>
    <TD class=3D"l data">Yes, former</TD>
    <TD class=3D"l data">Yes</TD>
    <TD class=3D"l data">Yes</TD>
    <TD class=3D"r data">2</TD>
    <TD class=3D"l data">&nbsp;</TD>
    <TD class=3D"l data">No</TD>
    <TD class=3D"l data">&nbsp;</TD>
    <TD class=3D"r data">67.4</TD>
    <TD class=3D"l data">3+</TD>
    <TD class=3D"r data">3</TD></TR>
  <TR>
    <TH class=3D"r rowheader" scope=3Drow>399</TH>
    <TD class=3D"l data">Male</TD>
    <TD class=3D"r data">.</TD>
    <TD class=3D"l data">Married/Living together</TD>
    <TD class=3D"r data">8</TD>
    <TD class=3D"r data">.</TD>
    <TD class=3D"l data">4</TD>
    <TD class=3D"l data">1</TD>
    <TD class=3D"l data">1</TD>
    <TD class=3D"l data">No, never</TD>
    <TD class=3D"l data">No</TD>
    <TD class=3D"l data">Yes</TD>
    <TD class=3D"r data">4</TD>
    <TD class=3D"l data">&nbsp;</TD>
    <TD class=3D"l data">Yes</TD>
    <TD class=3D"l data">&nbsp;</TD>
    <TD class=3D"r data">54.5</TD>
    <TD class=3D"l data">3+</TD>
    <TD class=3D"r data">.</TD></TR>
  <TR>
    <TH class=3D"r rowheader" scope=3Drow>400</TH>
    <TD class=3D"l data">Male</TD>
    <TD class=3D"r data">.</TD>
    <TD class=3D"l data">Married/Living together</TD>
    <TD class=3D"r data">7</TD>
    <TD class=3D"r data">.</TD>
    <TD class=3D"l data">4</TD>
    <TD class=3D"l data">0</TD>
    <TD class=3D"l data">0</TD>
    <TD class=3D"l data">Yes, current</TD>
    <TD class=3D"l data">No</TD>
    <TD class=3D"l data">Yes</TD>
    <TD class=3D"r data">4</TD>
    <TD class=3D"l data">&nbsp;</TD>
    <TD class=3D"l data">No</TD>
    <TD class=3D"l data">&nbsp;</TD>
    <TD class=3D"r data">42.1</TD>
    <TD class=3D"l data">1+</TD>
    <TD class=3D"r data">18</TD></TR>
  <TR>
    <TH class=3D"r rowheader" scope=3Drow>401</TH>
    <TD class=3D"l data">Female</TD>
    <TD class=3D"r data">.</TD>
    <TD class=3D"l data">Widowed</TD>
    <TD class=3D"r data">5</TD>
    <TD class=3D"r data">.</TD>
    <TD class=3D"l data">0</TD>
    <TD class=3D"l data">&nbsp;</TD>
    <TD class=3D"l data">&nbsp;</TD>
    <TD class=3D"l data">No, never</TD>
    <TD class=3D"l data">Yes</TD>
    <TD class=3D"l data">Yes</TD>
    <TD class=3D"r data">4</TD>
    <TD class=3D"l data">&nbsp;</TD>
    <TD class=3D"l data">Yes</TD>
    <TD class=3D"l data">&nbsp;</TD>
    <TD class=3D"r data">52.6</TD>
    <TD class=3D"l data">2+</TD>
    <TD class=3D"r data">5</TD></TR>
  <TR>
    <TH class=3D"r rowheader" scope=3Drow>402</TH>
    <TD class=3D"l data">Male</TD>
    <TD class=3D"r data">59</TD>
    <TD class=3D"l data">Married/Living together</TD>
    <TD class=3D"r data">6</TD>
    <TD class=3D"r data">.</TD>
    <TD class=3D"l data">4</TD>
    <TD class=3D"l data">0</TD>
    <TD class=3D"l data">1</TD>
    <TD class=3D"l data">Yes, former</TD>
    <TD class=3D"l data">No</TD>
    <TD class=3D"l data">Yes</TD>
    <TD class=3D"r data">4</TD>
    <TD class=3D"l data">&nbsp;</TD>
    <TD class=3D"l data">No</TD>
    <TD class=3D"l data">&nbsp;</TD>
    <TD class=3D"r data">43.3</TD>
    <TD class=3D"l data">3+</TD>
    <TD class=3D"r data">9</TD></TR>
  <TR>
    <TH class=3D"r rowheader" scope=3Drow>403</TH>
    <TD class=3D"l data">Male</TD>
    <TD class=3D"r data">18</TD>
    <TD class=3D"l data">Never married</TD>
    <TD class=3D"r data">7</TD>
    <TD class=3D"r data">.</TD>
    <TD class=3D"l data">2</TD>
    <TD class=3D"l data">1</TD>
    <TD class=3D"l data">0</TD>
    <TD class=3D"l data">Yes, former</TD>
    <TD class=3D"l data">No</TD>
    <TD class=3D"l data">Yes</TD>
    <TD class=3D"r data">4</TD>
    <TD class=3D"l data">&nbsp;</TD>
    <TD class=3D"l data">No</TD>
    <TD class=3D"l data">&nbsp;</TD>
    <TD class=3D"r data">51.0</TD>
    <TD class=3D"l data">3+</TD>
    <TD class=3D"r data">9</TD></TR>
  <TR>
    <TH class=3D"r rowheader" scope=3Drow>404</TH>
    <TD class=3D"l data">Male</TD>
    <TD class=3D"r data">.</TD>
    <TD class=3D"l data">Married/Living together</TD>
    <TD class=3D"r data">9</TD>
    <TD class=3D"r data">.</TD>
    <TD class=3D"l data">4</TD>
    <TD class=3D"l data">1</TD>
    <TD class=3D"l data">1</TD>
    <TD class=3D"l data">No, never</TD>
    <TD class=3D"l data">Yes</TD>
    <TD class=3D"l data">Yes</TD>
    <TD class=3D"r data">4</TD>
    <TD class=3D"l data">&nbsp;</TD>
    <TD class=3D"l data">No</TD>
    <TD class=3D"l data">&nbsp;</TD>
    <TD class=3D"r data">57.1</TD>
    <TD class=3D"l data">1+</TD>
    <TD class=3D"r data">12</TD></TR>
  <TR>
    <TH class=3D"r rowheader" scope=3Drow>405</TH>
    <TD class=3D"l data">Male</TD>
    <TD class=3D"r data">.</TD>
    <TD class=3D"l data">Married/Living together</TD>
    <TD class=3D"r data">9</TD>
    <TD class=3D"r data">.</TD>
    <TD class=3D"l data">4</TD>
    <TD class=3D"l data">0</TD>
    <TD class=3D"l data">1</TD>
    <TD class=3D"l data">Yes, current</TD>
    <TD class=3D"l data">No</TD>
    <TD class=3D"l data">Yes</TD>
    <TD class=3D"r data">4</TD>
    <TD class=3D"l data">&nbsp;</TD>
    <TD class=3D"l data">No</TD>
    <TD class=3D"l data">&nbsp;</TD>
    <TD class=3D"r data">44.2</TD>
    <TD class=3D"l data">3+</TD>
    <TD class=3D"r data">10</TD></TR>
  <TR>
    <TH class=3D"r rowheader" scope=3Drow>406</TH>
    <TD class=3D"l data">Female</TD>
    <TD class=3D"r data">38</TD>
    <TD class=3D"l data">Widowed</TD>
    <TD class=3D"r data">2</TD>
    <TD class=3D"r data">.</TD>
    <TD class=3D"l data">0</TD>
    <TD class=3D"l data">&nbsp;</TD>
    <TD class=3D"l data">&nbsp;</TD>
    <TD class=3D"l data">No, never</TD>
    <TD class=3D"l data">No</TD>
    <TD class=3D"l data">Yes</TD>
    <TD class=3D"r data">4</TD>
    <TD class=3D"l data">&nbsp;</TD>
    <TD class=3D"l data">No</TD>
    <TD class=3D"l data">&nbsp;</TD>
    <TD class=3D"r data">39.0</TD>
    <TD class=3D"l data">2+</TD>
    <TD class=3D"r data">4</TD></TR>
  <TR>
    <TH class=3D"r rowheader" scope=3Drow>407</TH>
    <TD class=3D"l data">Male</TD>
    <TD class=3D"r data">.</TD>
    <TD class=3D"l data">Married/Living together</TD>
    <TD class=3D"r data">15</TD>
    <TD class=3D"r data">.</TD>
    <TD class=3D"l data">0</TD>
    <TD class=3D"l data">&nbsp;</TD>
    <TD class=3D"l data">&nbsp;</TD>
    <TD class=3D"l data">No, never</TD>
    <TD class=3D"l data">Yes</TD>
    <TD class=3D"l data">Yes</TD>
    <TD class=3D"r data">4</TD>
    <TD class=3D"l data">&nbsp;</TD>
    <TD class=3D"l data">No</TD>
    <TD class=3D"l data">&nbsp;</TD>
    <TD class=3D"r data">58.9</TD>
    <TD class=3D"l data">2+</TD>
    <TD class=3D"r data">6</TD></TR>
  <TR>
    <TH class=3D"r rowheader" scope=3Drow>408</TH>
    <TD class=3D"l data">Male</TD>
    <TD class=3D"r data">57</TD>
    <TD class=3D"l data">Married/Living together</TD>
    <TD class=3D"r data">0</TD>
    <TD class=3D"r data">.</TD>
    <TD class=3D"l data">4</TD>
    <TD class=3D"l data">2</TD>
    <TD class=3D"l data">2</TD>
    <TD class=3D"l data">Yes, former</TD>
    <TD class=3D"l data">Yes</TD>
    <TD class=3D"l data">Yes</TD>
    <TD class=3D"r data">4</TD>
    <TD class=3D"l data">&nbsp;</TD>
    <TD class=3D"l data">No</TD>
    <TD class=3D"l data">&nbsp;</TD>
    <TD class=3D"r data">40.9</TD>
    <TD class=3D"l data">2+</TD>
    <TD class=3D"r data">5</TD></TR>
  <TR>
    <TH class=3D"r rowheader" scope=3Drow>409</TH>
    <TD class=3D"l data">Male</TD>
    <TD class=3D"r data">17</TD>
    <TD class=3D"l data">Never married</TD>
    <TD class=3D"r data">9</TD>
    <TD class=3D"r data">.</TD>
    <TD class=3D"l data">1</TD>
    <TD class=3D"l data">0</TD>
    <TD class=3D"l data">0</TD>
    <TD class=3D"l data">No, never</TD>
    <TD class=3D"l data">No</TD>
    <TD class=3D"l data">Yes</TD>
    <TD class=3D"r data">4</TD>
    <TD class=3D"l data">&nbsp;</TD>
    <TD class=3D"l data">Yes</TD>
    <TD class=3D"l data">&nbsp;</TD>
    <TD class=3D"r data">43.5</TD>
    <TD class=3D"l data">Scanty</TD>
    <TD class=3D"r data">6</TD></TR>
  <TR>
    <TH class=3D"r rowheader" scope=3Drow>410</TH>
    <TD class=3D"l data">Female</TD>
    <TD class=3D"r data">.</TD>
    <TD class=3D"l data">Never married</TD>
    <TD class=3D"r data">14</TD>
    <TD class=3D"r data">.</TD>
    <TD class=3D"l data">0</TD>
    <TD class=3D"l data">&nbsp;</TD>
    <TD class=3D"l data">&nbsp;</TD>
    <TD class=3D"l data">No, never</TD>
    <TD class=3D"l data">No</TD>
    <TD class=3D"l data">Yes</TD>
    <TD class=3D"r data">4</TD>
    <TD class=3D"l data">&nbsp;</TD>
    <TD class=3D"l data">Yes</TD>
    <TD class=3D"l data">&nbsp;</TD>
    <TD class=3D"r data">35.3</TD>
    <TD class=3D"l data">2+</TD>
    <TD class=3D"r data">5</TD></TR>
  <TR>
    <TH class=3D"r rowheader" scope=3Drow>411</TH>
    <TD class=3D"l data">Female</TD>
    <TD class=3D"r data">60</TD>
    <TD class=3D"l data">Widowed</TD>
    <TD class=3D"r data">0</TD>
    <TD class=3D"r data">.</TD>
    <TD class=3D"l data">0</TD>
    <TD class=3D"l data">&nbsp;</TD>
    <TD class=3D"l data">&nbsp;</TD>
    <TD class=3D"l data">No, never</TD>
    <TD class=3D"l data">Yes</TD>
    <TD class=3D"l data">Yes</TD>
    <TD class=3D"r data">4</TD>
    <TD class=3D"l data">&nbsp;</TD>
    <TD class=3D"l data">No</TD>
    <TD class=3D"l data">&nbsp;</TD>
    <TD class=3D"r data">49.8</TD>
    <TD class=3D"l data">3+</TD>
    <TD class=3D"r data">9</TD></TR>
  <TR>
    <TH class=3D"r rowheader" scope=3Drow>412</TH>
    <TD class=3D"l data">Male</TD>
    <TD class=3D"r data">.</TD>
    <TD class=3D"l data">Married/Living together</TD>
    <TD class=3D"r data">10</TD>
    <TD class=3D"r data">.</TD>
    <TD class=3D"l data">2</TD>
    <TD class=3D"l data">0</TD>
    <TD class=3D"l data">0</TD>
    <TD class=3D"l data">Yes, former</TD>
    <TD class=3D"l data">Yes</TD>
    <TD class=3D"l data">Yes</TD>
    <TD class=3D"r data">4</TD>
    <TD class=3D"l data">&nbsp;</TD>
    <TD class=3D"l data">No</TD>
    <TD class=3D"l data">&nbsp;</TD>
    <TD class=3D"r data">55.9</TD>
    <TD class=3D"l data">3+</TD>
    <TD class=3D"r data">7</TD></TR>
  <TR>
    <TH class=3D"r rowheader" scope=3Drow>413</TH>
    <TD class=3D"l data">Male</TD>
    <TD class=3D"r data">.</TD>
    <TD class=3D"l data">Never married</TD>
    <TD class=3D"r data">5</TD>
    <TD class=3D"r data">.</TD>
    <TD class=3D"l data">4</TD>
    <TD class=3D"l data">1</TD>
    <TD class=3D"l data">1</TD>
    <TD class=3D"l data">Yes, former</TD>
    <TD class=3D"l data">Yes</TD>
    <TD class=3D"l data">Yes</TD>
    <TD class=3D"r data">4</TD>
    <TD class=3D"l data">&nbsp;</TD>
    <TD class=3D"l data">Yes</TD>
    <TD class=3D"l data">&nbsp;</TD>
    <TD class=3D"r data">51.4</TD>
    <TD class=3D"l data">3+</TD>
    <TD class=3D"r data">4</TD></TR>
  <TR>
    <TH class=3D"r rowheader" scope=3Drow>414</TH>
    <TD class=3D"l data">Male</TD>
    <TD class=3D"r data">60</TD>
    <TD class=3D"l data">Married/Living together</TD>
    <TD class=3D"r data">3</TD>
    <TD class=3D"r data">.</TD>
    <TD class=3D"l data">1</TD>
    <TD class=3D"l data">0</TD>
    <TD class=3D"l data">0</TD>
    <TD class=3D"l data">Yes, current</TD>
    <TD class=3D"l data">No</TD>
    <TD class=3D"l data">Yes</TD>
    <TD class=3D"r data">2</TD>
    <TD class=3D"l data">&nbsp;</TD>
    <TD class=3D"l data">No</TD>
    <TD class=3D"l data">&nbsp;</TD>
    <TD class=3D"r data">53.1</TD>
    <TD class=3D"l data">2+</TD>
    <TD class=3D"r data">.</TD></TR>
  <TR>
    <TH class=3D"r rowheader" scope=3Drow>415</TH>
    <TD class=3D"l data">Male</TD>
    <TD class=3D"r data">.</TD>
    <TD class=3D"l data">Never married</TD>
    <TD class=3D"r data">10</TD>
    <TD class=3D"r data">.</TD>
    <TD class=3D"l data">1</TD>
    <TD class=3D"l data">0</TD>
    <TD class=3D"l data">0</TD>
    <TD class=3D"l data">No, never</TD>
    <TD class=3D"l data">No</TD>
    <TD class=3D"l data">Yes</TD>
    <TD class=3D"r data">4</TD>
    <TD class=3D"l data">&nbsp;</TD>
    <TD class=3D"l data">No</TD>
    <TD class=3D"l data">&nbsp;</TD>
    <TD class=3D"r data">48.5</TD>
    <TD class=3D"l data">1+</TD>
    <TD class=3D"r data">10</TD></TR>
  <TR>
    <TH class=3D"r rowheader" scope=3Drow>416</TH>
    <TD class=3D"l data">Male</TD>
    <TD class=3D"r data">36</TD>
    <TD class=3D"l data">Separated/divorced</TD>
    <TD class=3D"r data">8</TD>
    <TD class=3D"r data">.</TD>
    <TD class=3D"l data">4</TD>
    <TD class=3D"l data">2</TD>
    <TD class=3D"l data">3</TD>
    <TD class=3D"l data">Yes, current</TD>
    <TD class=3D"l data">Yes</TD>
    <TD class=3D"l data">Yes</TD>
    <TD class=3D"r data">4</TD>
    <TD class=3D"l data">&nbsp;</TD>
    <TD class=3D"l data">No</TD>
    <TD class=3D"l data">&nbsp;</TD>
    <TD class=3D"r data">31.2</TD>
    <TD class=3D"l data">1+</TD>
    <TD class=3D"r data">13</TD></TR>
  <TR>
    <TH class=3D"r rowheader" scope=3Drow>417</TH>
    <TD class=3D"l data">Male</TD>
    <TD class=3D"r data">65</TD>
    <TD class=3D"l data">Separated/divorced</TD>
    <TD class=3D"r data">0</TD>
    <TD class=3D"r data">.</TD>
    <TD class=3D"l data">1</TD>
    <TD class=3D"l data">1</TD>
    <TD class=3D"l data">0</TD>
    <TD class=3D"l data">Yes, current</TD>
    <TD class=3D"l data">No</TD>
    <TD class=3D"l data">Yes</TD>
    <TD class=3D"r data">4</TD>
    <TD class=3D"l data">&nbsp;</TD>
    <TD class=3D"l data">No</TD>
    <TD class=3D"l data">&nbsp;</TD>
    <TD class=3D"r data">47.3</TD>
    <TD class=3D"l data">1+</TD>
    <TD class=3D"r data">7</TD></TR>
  <TR>
    <TH class=3D"r rowheader" scope=3Drow>418</TH>
    <TD class=3D"l data">Female</TD>
    <TD class=3D"r data">.</TD>
    <TD class=3D"l data">Never married</TD>
    <TD class=3D"r data">10</TD>
    <TD class=3D"r data">.</TD>
    <TD class=3D"l data">0</TD>
    <TD class=3D"l data">&nbsp;</TD>
    <TD class=3D"l data">&nbsp;</TD>
    <TD class=3D"l data">No, never</TD>
    <TD class=3D"l data">No</TD>
    <TD class=3D"l data">Yes</TD>
    <TD class=3D"r data">4</TD>
    <TD class=3D"l data">&nbsp;</TD>
    <TD class=3D"l data">No</TD>
    <TD class=3D"l data">&nbsp;</TD>
    <TD class=3D"r data">30.7</TD>
    <TD class=3D"l data">1+</TD>
    <TD class=3D"r data">16</TD></TR>
  <TR>
    <TH class=3D"r rowheader" scope=3Drow>419</TH>
    <TD class=3D"l data">Female</TD>
    <TD class=3D"r data">.</TD>
    <TD class=3D"l data">Never married</TD>
    <TD class=3D"r data">10</TD>
    <TD class=3D"r data">.</TD>
    <TD class=3D"l data">0</TD>
    <TD class=3D"l data">&nbsp;</TD>
    <TD class=3D"l data">&nbsp;</TD>
    <TD class=3D"l data">No, never</TD>
    <TD class=3D"l data">No</TD>
    <TD class=3D"l data">Yes</TD>
    <TD class=3D"r data">1</TD>
    <TD class=3D"l data">&nbsp;</TD>
    <TD class=3D"l data">No</TD>
    <TD class=3D"l data">&nbsp;</TD>
    <TD class=3D"r data">35.1</TD>
    <TD class=3D"l data">1+</TD>
    <TD class=3D"r data">7</TD></TR>
  <TR>
    <TH class=3D"r rowheader" scope=3Drow>420</TH>
    <TD class=3D"l data">Male</TD>
    <TD class=3D"r data">.</TD>
    <TD class=3D"l data">Married/Living together</TD>
    <TD class=3D"r data">3</TD>
    <TD class=3D"r data">.</TD>
    <TD class=3D"l data">4</TD>
    <TD class=3D"l data">0</TD>
    <TD class=3D"l data">0</TD>
    <TD class=3D"l data">Yes, former</TD>
    <TD class=3D"l data">No</TD>
    <TD class=3D"l data">Yes</TD>
    <TD class=3D"r data">4</TD>
    <TD class=3D"l data">&nbsp;</TD>
    <TD class=3D"l data">No</TD>
    <TD class=3D"l data">&nbsp;</TD>
    <TD class=3D"r data">43.6</TD>
    <TD class=3D"l data">2+</TD>
    <TD class=3D"r data">15</TD></TR>
  <TR>
    <TH class=3D"r rowheader" scope=3Drow>421</TH>
    <TD class=3D"l data">Male</TD>
    <TD class=3D"r data">60</TD>
    <TD class=3D"l data">Widowed</TD>
    <TD class=3D"r data">0</TD>
    <TD class=3D"r data">.</TD>
    <TD class=3D"l data">4</TD>
    <TD class=3D"l data">1</TD>
    <TD class=3D"l data">2</TD>
    <TD class=3D"l data">Yes, current</TD>
    <TD class=3D"l data">No</TD>
    <TD class=3D"l data">Yes</TD>
    <TD class=3D"r data">4</TD>
    <TD class=3D"l data">&nbsp;</TD>
    <TD class=3D"l data">Yes</TD>
    <TD class=3D"l data">&nbsp;</TD>
    <TD class=3D"r data">48.5</TD>
    <TD class=3D"l data">1+</TD>
    <TD class=3D"r data">11</TD></TR>
  <TR>
    <TH class=3D"r rowheader" scope=3Drow>422</TH>
    <TD class=3D"l data">Male</TD>
    <TD class=3D"r data">.</TD>
    <TD class=3D"l data">Widowed</TD>
    <TD class=3D"r data">2</TD>
    <TD class=3D"r data">.</TD>
    <TD class=3D"l data">0</TD>
    <TD class=3D"l data">&nbsp;</TD>
    <TD class=3D"l data">&nbsp;</TD>
    <TD class=3D"l data">Yes, former</TD>
    <TD class=3D"l data">No</TD>
    <TD class=3D"l data">Yes</TD>
    <TD class=3D"r data">4</TD>
    <TD class=3D"l data">&nbsp;</TD>
    <TD class=3D"l data">No</TD>
    <TD class=3D"l data">&nbsp;</TD>
    <TD class=3D"r data">56.7</TD>
    <TD class=3D"l data">1+</TD>
    <TD class=3D"r data">4</TD></TR>
  <TR>
    <TH class=3D"r rowheader" scope=3Drow>423</TH>
    <TD class=3D"l data">Male</TD>
    <TD class=3D"r data">.</TD>
    <TD class=3D"l data">Married/Living together</TD>
    <TD class=3D"r data">8</TD>
    <TD class=3D"r data">.</TD>
    <TD class=3D"l data">0</TD>
    <TD class=3D"l data">&nbsp;</TD>
    <TD class=3D"l data">&nbsp;</TD>
    <TD class=3D"l data">No, never</TD>
    <TD class=3D"l data">Yes</TD>
    <TD class=3D"l data">Yes</TD>
    <TD class=3D"r data">4</TD>
    <TD class=3D"l data">&nbsp;</TD>
    <TD class=3D"l data">Yes</TD>
    <TD class=3D"l data">&nbsp;</TD>
    <TD class=3D"r data">55.3</TD>
    <TD class=3D"l data">1+</TD>
    <TD class=3D"r data">3</TD></TR>
  <TR>
    <TH class=3D"r rowheader" scope=3Drow>424</TH>
    <TD class=3D"l data">Male</TD>
    <TD class=3D"r data">.</TD>
    <TD class=3D"l data">Married/Living together</TD>
    <TD class=3D"r data">6</TD>
    <TD class=3D"r data">.</TD>
    <TD class=3D"l data">4</TD>
    <TD class=3D"l data">1</TD>
    <TD class=3D"l data">0</TD>
    <TD class=3D"l data">Yes, current</TD>
    <TD class=3D"l data">Yes</TD>
    <TD class=3D"l data">Yes</TD>
    <TD class=3D"r data">4</TD>
    <TD class=3D"l data">&nbsp;</TD>
    <TD class=3D"l data">No</TD>
    <TD class=3D"l data">&nbsp;</TD>
    <TD class=3D"r data">57.0</TD>
    <TD class=3D"l data">3+</TD>
    <TD class=3D"r data">6</TD></TR>
  <TR>
    <TH class=3D"r rowheader" scope=3Drow>425</TH>
    <TD class=3D"l data">Male</TD>
    <TD class=3D"r data">.</TD>
    <TD class=3D"l data">Married/Living together</TD>
    <TD class=3D"r data">8</TD>
    <TD class=3D"r data">.</TD>
    <TD class=3D"l data">0</TD>
    <TD class=3D"l data">&nbsp;</TD>
    <TD class=3D"l data">&nbsp;</TD>
    <TD class=3D"l data">Yes, former</TD>
    <TD class=3D"l data">Yes</TD>
    <TD class=3D"l data">Yes</TD>
    <TD class=3D"r data">3</TD>
    <TD class=3D"l data">&nbsp;</TD>
    <TD class=3D"l data">No</TD>
    <TD class=3D"l data">&nbsp;</TD>
    <TD class=3D"r data">48.4</TD>
    <TD class=3D"l data">1+</TD>
    <TD class=3D"r data">8</TD></TR>
  <TR>
    <TH class=3D"r rowheader" scope=3Drow>426</TH>
    <TD class=3D"l data">Male</TD>
    <TD class=3D"r data">.</TD>
    <TD class=3D"l data">Never married</TD>
    <TD class=3D"r data">10</TD>
    <TD class=3D"r data">.</TD>
    <TD class=3D"l data">0</TD>
    <TD class=3D"l data">&nbsp;</TD>
    <TD class=3D"l data">&nbsp;</TD>
    <TD class=3D"l data">No, never</TD>
    <TD class=3D"l data">No</TD>
    <TD class=3D"l data">Yes</TD>
    <TD class=3D"r data">2</TD>
    <TD class=3D"l data">&nbsp;</TD>
    <TD class=3D"l data">No</TD>
    <TD class=3D"l data">&nbsp;</TD>
    <TD class=3D"r data">49.7</TD>
    <TD class=3D"l data">2+</TD>
    <TD class=3D"r data">6</TD></TR>
  <TR>
    <TH class=3D"r rowheader" scope=3Drow>427</TH>
    <TD class=3D"l data">Male</TD>
    <TD class=3D"r data">47</TD>
    <TD class=3D"l data">Married/Living together</TD>
    <TD class=3D"r data">5</TD>
    <TD class=3D"r data">.</TD>
    <TD class=3D"l data">0</TD>
    <TD class=3D"l data">&nbsp;</TD>
    <TD class=3D"l data">&nbsp;</TD>
    <TD class=3D"l data">No, never</TD>
    <TD class=3D"l data">No</TD>
    <TD class=3D"l data">Yes</TD>
    <TD class=3D"r data">2</TD>
    <TD class=3D"l data">&nbsp;</TD>
    <TD class=3D"l data">No</TD>
    <TD class=3D"l data">&nbsp;</TD>
    <TD class=3D"r data">45.5</TD>
    <TD class=3D"l data">1+</TD>
    <TD class=3D"r data">17</TD></TR>
  <TR>
    <TH class=3D"r rowheader" scope=3Drow>428</TH>
    <TD class=3D"l data">Male</TD>
    <TD class=3D"r data">.</TD>
    <TD class=3D"l data">Married/Living together</TD>
    <TD class=3D"r data">10</TD>
    <TD class=3D"r data">.</TD>
    <TD class=3D"l data">0</TD>
    <TD class=3D"l data">&nbsp;</TD>
    <TD class=3D"l data">&nbsp;</TD>
    <TD class=3D"l data">No, never</TD>
    <TD class=3D"l data">Yes</TD>
    <TD class=3D"l data">Yes</TD>
    <TD class=3D"r data">4</TD>
    <TD class=3D"l data">&nbsp;</TD>
    <TD class=3D"l data">No</TD>
    <TD class=3D"l data">&nbsp;</TD>
    <TD class=3D"r data">47.8</TD>
    <TD class=3D"l data">2+</TD>
    <TD class=3D"r data">13</TD></TR>
  <TR>
    <TH class=3D"r rowheader" scope=3Drow>429</TH>
    <TD class=3D"l data">Male</TD>
    <TD class=3D"r data">.</TD>
    <TD class=3D"l data">Never married</TD>
    <TD class=3D"r data">15</TD>
    <TD class=3D"r data">.</TD>
    <TD class=3D"l data">0</TD>
    <TD class=3D"l data">&nbsp;</TD>
    <TD class=3D"l data">&nbsp;</TD>
    <TD class=3D"l data">No, never</TD>
    <TD class=3D"l data">Yes</TD>
    <TD class=3D"l data">Yes</TD>
    <TD class=3D"r data">4</TD>
    <TD class=3D"l data">&nbsp;</TD>
    <TD class=3D"l data">No</TD>
    <TD class=3D"l data">&nbsp;</TD>
    <TD class=3D"r data">60.8</TD>
    <TD class=3D"l data">3+</TD>
    <TD class=3D"r data">5</TD></TR>
  <TR>
    <TH class=3D"r rowheader" scope=3Drow>430</TH>
    <TD class=3D"l data">Male</TD>
    <TD class=3D"r data">.</TD>
    <TD class=3D"l data">Married/Living together</TD>
    <TD class=3D"r data">6</TD>
    <TD class=3D"r data">.</TD>
    <TD class=3D"l data">3</TD>
    <TD class=3D"l data">0</TD>
    <TD class=3D"l data">0</TD>
    <TD class=3D"l data">Yes, current</TD>
    <TD class=3D"l data">No</TD>
    <TD class=3D"l data">Yes</TD>
    <TD class=3D"r data">4</TD>
    <TD class=3D"l data">&nbsp;</TD>
    <TD class=3D"l data">Yes</TD>
    <TD class=3D"l data">&nbsp;</TD>
    <TD class=3D"r data">44.2</TD>
    <TD class=3D"l data">3+</TD>
    <TD class=3D"r data">8</TD></TR>
  <TR>
    <TH class=3D"r rowheader" scope=3Drow>431</TH>
    <TD class=3D"l data">Male</TD>
    <TD class=3D"r data">.</TD>
    <TD class=3D"l data">Married/Living together</TD>
    <TD class=3D"r data">10</TD>
    <TD class=3D"r data">.</TD>
    <TD class=3D"l data">4</TD>
    <TD class=3D"l data">0</TD>
    <TD class=3D"l data">3</TD>
    <TD class=3D"l data">No, never</TD>
    <TD class=3D"l data">Yes</TD>
    <TD class=3D"l data">Yes</TD>
    <TD class=3D"r data">4</TD>
    <TD class=3D"l data">&nbsp;</TD>
    <TD class=3D"l data">No</TD>
    <TD class=3D"l data">&nbsp;</TD>
    <TD class=3D"r data">48.1</TD>
    <TD class=3D"l data">1+</TD>
    <TD class=3D"r data">6</TD></TR>
  <TR>
    <TH class=3D"r rowheader" scope=3Drow>432</TH>
    <TD class=3D"l data">Female</TD>
    <TD class=3D"r data">70</TD>
    <TD class=3D"l data">Widowed</TD>
    <TD class=3D"r data">0</TD>
    <TD class=3D"r data">.</TD>
    <TD class=3D"l data">0</TD>
    <TD class=3D"l data">&nbsp;</TD>
    <TD class=3D"l data">&nbsp;</TD>
    <TD class=3D"l data">No, never</TD>
    <TD class=3D"l data">No</TD>
    <TD class=3D"l data">Yes</TD>
    <TD class=3D"r data">2</TD>
    <TD class=3D"l data">&nbsp;</TD>
    <TD class=3D"l data">No</TD>
    <TD class=3D"l data">&nbsp;</TD>
    <TD class=3D"r data">56.7</TD>
    <TD class=3D"l data">1+</TD>
    <TD class=3D"r data">17</TD></TR>
  <TR>
    <TH class=3D"r rowheader" scope=3Drow>433</TH>
    <TD class=3D"l data">Male</TD>
    <TD class=3D"r data">.</TD>
    <TD class=3D"l data">Married/Living together</TD>
    <TD class=3D"r data">10</TD>
    <TD class=3D"r data">.</TD>
    <TD class=3D"l data">4</TD>
    <TD class=3D"l data">0</TD>
    <TD class=3D"l data">0</TD>
    <TD class=3D"l data">No, never</TD>
    <TD class=3D"l data">No</TD>
    <TD class=3D"l data">Yes</TD>
    <TD class=3D"r data">4</TD>
    <TD class=3D"l data">&nbsp;</TD>
    <TD class=3D"l data">Yes</TD>
    <TD class=3D"l data">&nbsp;</TD>
    <TD class=3D"r data">46.8</TD>
    <TD class=3D"l data">3+</TD>
    <TD class=3D"r data">2</TD></TR>
  <TR>
    <TH class=3D"r rowheader" scope=3Drow>434</TH>
    <TD class=3D"l data">Female</TD>
    <TD class=3D"r data">.</TD>
    <TD class=3D"l data">Widowed</TD>
    <TD class=3D"r data">10</TD>
    <TD class=3D"r data">.</TD>
    <TD class=3D"l data">0</TD>
    <TD class=3D"l data">&nbsp;</TD>
    <TD class=3D"l data">&nbsp;</TD>
    <TD class=3D"l data">No, never</TD>
    <TD class=3D"l data">No</TD>
    <TD class=3D"l data">Yes</TD>
    <TD class=3D"r data">2</TD>
    <TD class=3D"l data">&nbsp;</TD>
    <TD class=3D"l data">No</TD>
    <TD class=3D"l data">&nbsp;</TD>
    <TD class=3D"r data">50.5</TD>
    <TD class=3D"l data">1+</TD>
    <TD class=3D"r data">7</TD></TR>
  <TR>
    <TH class=3D"r rowheader" scope=3Drow>435</TH>
    <TD class=3D"l data">Female</TD>
    <TD class=3D"r data">58</TD>
    <TD class=3D"l data">Widowed</TD>
    <TD class=3D"r data">3</TD>
    <TD class=3D"r data">.</TD>
    <TD class=3D"l data">0</TD>
    <TD class=3D"l data">&nbsp;</TD>
    <TD class=3D"l data">&nbsp;</TD>
    <TD class=3D"l data">No, never</TD>
    <TD class=3D"l data">Yes</TD>
    <TD class=3D"l data">Yes</TD>
    <TD class=3D"r data">4</TD>
    <TD class=3D"l data">&nbsp;</TD>
    <TD class=3D"l data">No</TD>
    <TD class=3D"l data">&nbsp;</TD>
    <TD class=3D"r data">45.0</TD>
    <TD class=3D"l data">3+</TD>
    <TD class=3D"r data">6</TD></TR>
  <TR>
    <TH class=3D"r rowheader" scope=3Drow>436</TH>
    <TD class=3D"l data">Male</TD>
    <TD class=3D"r data">.</TD>
    <TD class=3D"l data">Married/Living together</TD>
    <TD class=3D"r data">8</TD>
    <TD class=3D"r data">.</TD>
    <TD class=3D"l data">3</TD>
    <TD class=3D"l data">0</TD>
    <TD class=3D"l data">0</TD>
    <TD class=3D"l data">No, never</TD>
    <TD class=3D"l data">Yes</TD>
    <TD class=3D"l data">Yes</TD>
    <TD class=3D"r data">2</TD>
    <TD class=3D"l data">&nbsp;</TD>
    <TD class=3D"l data">Yes</TD>
    <TD class=3D"l data">&nbsp;</TD>
    <TD class=3D"r data">86.5</TD>
    <TD class=3D"l data">1+</TD>
    <TD class=3D"r data">10</TD></TR>
  <TR>
    <TH class=3D"r rowheader" scope=3Drow>437</TH>
    <TD class=3D"l data">Female</TD>
    <TD class=3D"r data">.</TD>
    <TD class=3D"l data">Married/Living together</TD>
    <TD class=3D"r data">5</TD>
    <TD class=3D"r data">.</TD>
    <TD class=3D"l data">0</TD>
    <TD class=3D"l data">&nbsp;</TD>
    <TD class=3D"l data">&nbsp;</TD>
    <TD class=3D"l data">No, never</TD>
    <TD class=3D"l data">No</TD>
    <TD class=3D"l data">Yes</TD>
    <TD class=3D"r data">4</TD>
    <TD class=3D"l data">&nbsp;</TD>
    <TD class=3D"l data">No</TD>
    <TD class=3D"l data">&nbsp;</TD>
    <TD class=3D"r data">63.2</TD>
    <TD class=3D"l data">1+</TD>
    <TD class=3D"r data">13</TD></TR>
  <TR>
    <TH class=3D"r rowheader" scope=3Drow>438</TH>
    <TD class=3D"l data">Male</TD>
    <TD class=3D"r data">.</TD>
    <TD class=3D"l data">Never married</TD>
    <TD class=3D"r data">15</TD>
    <TD class=3D"r data">.</TD>
    <TD class=3D"l data">0</TD>
    <TD class=3D"l data">&nbsp;</TD>
    <TD class=3D"l data">&nbsp;</TD>
    <TD class=3D"l data">No, never</TD>
    <TD class=3D"l data">No</TD>
    <TD class=3D"l data">Yes</TD>
    <TD class=3D"r data">4</TD>
    <TD class=3D"l data">&nbsp;</TD>
    <TD class=3D"l data">No</TD>
    <TD class=3D"l data">&nbsp;</TD>
    <TD class=3D"r data">46.3</TD>
    <TD class=3D"l data">1+</TD>
    <TD class=3D"r data">6</TD></TR>
  <TR>
    <TH class=3D"r rowheader" scope=3Drow>439</TH>
    <TD class=3D"l data">Male</TD>
    <TD class=3D"r data">53</TD>
    <TD class=3D"l data">Married/Living together</TD>
    <TD class=3D"r data">5</TD>
    <TD class=3D"r data">.</TD>
    <TD class=3D"l data">3</TD>
    <TD class=3D"l data">1</TD>
    <TD class=3D"l data">1</TD>
    <TD class=3D"l data">No, never</TD>
    <TD class=3D"l data">No</TD>
    <TD class=3D"l data">Yes</TD>
    <TD class=3D"r data">4</TD>
    <TD class=3D"l data">&nbsp;</TD>
    <TD class=3D"l data">No</TD>
    <TD class=3D"l data">&nbsp;</TD>
    <TD class=3D"r data">44.3</TD>
    <TD class=3D"l data">3+</TD>
    <TD class=3D"r data">6</TD></TR>
  <TR>
    <TH class=3D"r rowheader" scope=3Drow>440</TH>
    <TD class=3D"l data">Female</TD>
    <TD class=3D"r data">.</TD>
    <TD class=3D"l data">Never married</TD>
    <TD class=3D"r data">16</TD>
    <TD class=3D"r data">.</TD>
    <TD class=3D"l data">0</TD>
    <TD class=3D"l data">&nbsp;</TD>
    <TD class=3D"l data">&nbsp;</TD>
    <TD class=3D"l data">No, never</TD>
    <TD class=3D"l data">No</TD>
    <TD class=3D"l data">Yes</TD>
    <TD class=3D"r data">4</TD>
    <TD class=3D"l data">&nbsp;</TD>
    <TD class=3D"l data">No</TD>
    <TD class=3D"l data">&nbsp;</TD>
    <TD class=3D"r data">32.0</TD>
    <TD class=3D"l data">1+</TD>
    <TD class=3D"r data">6</TD></TR>
  <TR>
    <TH class=3D"r rowheader" scope=3Drow>441</TH>
    <TD class=3D"l data">Male</TD>
    <TD class=3D"r data">.</TD>
    <TD class=3D"l data">Married/Living together</TD>
    <TD class=3D"r data">15</TD>
    <TD class=3D"r data">.</TD>
    <TD class=3D"l data">3</TD>
    <TD class=3D"l data">0</TD>
    <TD class=3D"l data">2</TD>
    <TD class=3D"l data">No, never</TD>
    <TD class=3D"l data">Yes</TD>
    <TD class=3D"l data">Yes</TD>
    <TD class=3D"r data">4</TD>
    <TD class=3D"l data">&nbsp;</TD>
    <TD class=3D"l data">Yes</TD>
    <TD class=3D"l data">&nbsp;</TD>
    <TD class=3D"r data">72.6</TD>
    <TD class=3D"l data">1+</TD>
    <TD class=3D"r data">12</TD></TR>
  <TR>
    <TH class=3D"r rowheader" scope=3Drow>442</TH>
    <TD class=3D"l data">Female</TD>
    <TD class=3D"r data">15</TD>
    <TD class=3D"l data">Never married</TD>
    <TD class=3D"r data">10</TD>
    <TD class=3D"r data">.</TD>
    <TD class=3D"l data">0</TD>
    <TD class=3D"l data">&nbsp;</TD>
    <TD class=3D"l data">&nbsp;</TD>
    <TD class=3D"l data">No, never</TD>
    <TD class=3D"l data">No</TD>
    <TD class=3D"l data">Yes</TD>
    <TD class=3D"r data">4</TD>
    <TD class=3D"l data">&nbsp;</TD>
    <TD class=3D"l data">Yes</TD>
    <TD class=3D"l data">&nbsp;</TD>
    <TD class=3D"r data">30.4</TD>
    <TD class=3D"l data">3+</TD>
    <TD class=3D"r data">11</TD></TR>
  <TR>
    <TH class=3D"r rowheader" scope=3Drow>443</TH>
    <TD class=3D"l data">Male</TD>
    <TD class=3D"r data">.</TD>
    <TD class=3D"l data">Married/Living together</TD>
    <TD class=3D"r data">5</TD>
    <TD class=3D"r data">.</TD>
    <TD class=3D"l data">4</TD>
    <TD class=3D"l data">0</TD>
    <TD class=3D"l data">0</TD>
    <TD class=3D"l data">No, never</TD>
    <TD class=3D"l data">Yes</TD>
    <TD class=3D"l data">Yes</TD>
    <TD class=3D"r data">4</TD>
    <TD class=3D"l data">&nbsp;</TD>
    <TD class=3D"l data">No</TD>
    <TD class=3D"l data">&nbsp;</TD>
    <TD class=3D"r data">50.1</TD>
    <TD class=3D"l data">1+</TD>
    <TD class=3D"r data">7</TD></TR>
  <TR>
    <TH class=3D"r rowheader" scope=3Drow>444</TH>
    <TD class=3D"l data">Female</TD>
    <TD class=3D"r data">25</TD>
    <TD class=3D"l data">Married/Living together</TD>
    <TD class=3D"r data">6</TD>
    <TD class=3D"r data">.</TD>
    <TD class=3D"l data">0</TD>
    <TD class=3D"l data">&nbsp;</TD>
    <TD class=3D"l data">&nbsp;</TD>
    <TD class=3D"l data">No, never</TD>
    <TD class=3D"l data">No</TD>
    <TD class=3D"l data">Yes</TD>
    <TD class=3D"r data">4</TD>
    <TD class=3D"l data">&nbsp;</TD>
    <TD class=3D"l data">Yes</TD>
    <TD class=3D"l data">&nbsp;</TD>
    <TD class=3D"r data">53.6</TD>
    <TD class=3D"l data">2+</TD>
    <TD class=3D"r data">10</TD></TR>
  <TR>
    <TH class=3D"r rowheader" scope=3Drow>445</TH>
    <TD class=3D"l data">Male</TD>
    <TD class=3D"r data">49</TD>
    <TD class=3D"l data">Married/Living together</TD>
    <TD class=3D"r data">0</TD>
    <TD class=3D"r data">.</TD>
    <TD class=3D"l data">0</TD>
    <TD class=3D"l data">&nbsp;</TD>
    <TD class=3D"l data">&nbsp;</TD>
    <TD class=3D"l data">No, never</TD>
    <TD class=3D"l data">Yes</TD>
    <TD class=3D"l data">Yes</TD>
    <TD class=3D"r data">4</TD>
    <TD class=3D"l data">&nbsp;</TD>
    <TD class=3D"l data">No</TD>
    <TD class=3D"l data">&nbsp;</TD>
    <TD class=3D"r data">49.1</TD>
    <TD class=3D"l data">1+</TD>
    <TD class=3D"r data">8</TD></TR>
  <TR>
    <TH class=3D"r rowheader" scope=3Drow>446</TH>
    <TD class=3D"l data">Male</TD>
    <TD class=3D"r data">60</TD>
    <TD class=3D"l data">Married/Living together</TD>
    <TD class=3D"r data">0</TD>
    <TD class=3D"r data">.</TD>
    <TD class=3D"l data">4</TD>
    <TD class=3D"l data">0</TD>
    <TD class=3D"l data">0</TD>
    <TD class=3D"l data">Yes, former</TD>
    <TD class=3D"l data">No</TD>
    <TD class=3D"l data">Yes</TD>
    <TD class=3D"r data">4</TD>
    <TD class=3D"l data">&nbsp;</TD>
    <TD class=3D"l data">Yes</TD>
    <TD class=3D"l data">&nbsp;</TD>
    <TD class=3D"r data">49.3</TD>
    <TD class=3D"l data">3+</TD>
    <TD class=3D"r data">9</TD></TR>
  <TR>
    <TH class=3D"r rowheader" scope=3Drow>447</TH>
    <TD class=3D"l data">Male</TD>
    <TD class=3D"r data">.</TD>
    <TD class=3D"l data">Married/Living together</TD>
    <TD class=3D"r data">5</TD>
    <TD class=3D"r data">.</TD>
    <TD class=3D"l data">0</TD>
    <TD class=3D"l data">&nbsp;</TD>
    <TD class=3D"l data">&nbsp;</TD>
    <TD class=3D"l data">Yes, current</TD>
    <TD class=3D"l data">Yes</TD>
    <TD class=3D"l data">Yes</TD>
    <TD class=3D"r data">2</TD>
    <TD class=3D"l data">&nbsp;</TD>
    <TD class=3D"l data">No</TD>
    <TD class=3D"l data">&nbsp;</TD>
    <TD class=3D"r data">52.9</TD>
    <TD class=3D"l data">3+</TD>
    <TD class=3D"r data">7</TD></TR>
  <TR>
    <TH class=3D"r rowheader" scope=3Drow>448</TH>
    <TD class=3D"l data">Female</TD>
    <TD class=3D"r data">.</TD>
    <TD class=3D"l data">Married/Living together</TD>
    <TD class=3D"r data">12</TD>
    <TD class=3D"r data">.</TD>
    <TD class=3D"l data">0</TD>
    <TD class=3D"l data">&nbsp;</TD>
    <TD class=3D"l data">&nbsp;</TD>
    <TD class=3D"l data">No, never</TD>
    <TD class=3D"l data">Yes</TD>
    <TD class=3D"l data">Yes</TD>
    <TD class=3D"r data">4</TD>
    <TD class=3D"l data">&nbsp;</TD>
    <TD class=3D"l data">No</TD>
    <TD class=3D"l data">&nbsp;</TD>
    <TD class=3D"r data">44.3</TD>
    <TD class=3D"l data">3+</TD>
    <TD class=3D"r data">11</TD></TR>
  <TR>
    <TH class=3D"r rowheader" scope=3Drow>449</TH>
    <TD class=3D"l data">Male</TD>
    <TD class=3D"r data">60</TD>
    <TD class=3D"l data">Married/Living together</TD>
    <TD class=3D"r data">3</TD>
    <TD class=3D"r data">.</TD>
    <TD class=3D"l data">4</TD>
    <TD class=3D"l data">0</TD>
    <TD class=3D"l data">0</TD>
    <TD class=3D"l data">Yes, former</TD>
    <TD class=3D"l data">Yes</TD>
    <TD class=3D"l data">Yes</TD>
    <TD class=3D"r data">4</TD>
    <TD class=3D"l data">&nbsp;</TD>
    <TD class=3D"l data">No</TD>
    <TD class=3D"l data">&nbsp;</TD>
    <TD class=3D"r data">43.6</TD>
    <TD class=3D"l data">3+</TD>
    <TD class=3D"r data">8</TD></TR>
  <TR>
    <TH class=3D"r rowheader" scope=3Drow>450</TH>
    <TD class=3D"l data">Female</TD>
    <TD class=3D"r data">.</TD>
    <TD class=3D"l data">Never married</TD>
    <TD class=3D"r data">14</TD>
    <TD class=3D"r data">.</TD>
    <TD class=3D"l data">0</TD>
    <TD class=3D"l data">&nbsp;</TD>
    <TD class=3D"l data">&nbsp;</TD>
    <TD class=3D"l data">No, never</TD>
    <TD class=3D"l data">No</TD>
    <TD class=3D"l data">Yes</TD>
    <TD class=3D"r data">4</TD>
    <TD class=3D"l data">&nbsp;</TD>
    <TD class=3D"l data">No</TD>
    <TD class=3D"l data">&nbsp;</TD>
    <TD class=3D"r data">38.2</TD>
    <TD class=3D"l data">1+</TD>
    <TD class=3D"r data">6</TD></TR>
  <TR>
    <TH class=3D"r rowheader" scope=3Drow>451</TH>
    <TD class=3D"l data">Male</TD>
    <TD class=3D"r data">36</TD>
    <TD class=3D"l data">Married/Living together</TD>
    <TD class=3D"r data">4</TD>
    <TD class=3D"r data">.</TD>
    <TD class=3D"l data">4</TD>
    <TD class=3D"l data">0</TD>
    <TD class=3D"l data">0</TD>
    <TD class=3D"l data">Yes, former</TD>
    <TD class=3D"l data">No</TD>
    <TD class=3D"l data">Yes</TD>
    <TD class=3D"r data">2</TD>
    <TD class=3D"l data">&nbsp;</TD>
    <TD class=3D"l data">No</TD>
    <TD class=3D"l data">&nbsp;</TD>
    <TD class=3D"r data">43.4</TD>
    <TD class=3D"l data">Negative</TD>
    <TD class=3D"r data">15</TD></TR>
  <TR>
    <TH class=3D"r rowheader" scope=3Drow>452</TH>
    <TD class=3D"l data">Male</TD>
    <TD class=3D"r data">.</TD>
    <TD class=3D"l data">Married/Living together</TD>
    <TD class=3D"r data">12</TD>
    <TD class=3D"r data">.</TD>
    <TD class=3D"l data">1</TD>
    <TD class=3D"l data">0</TD>
    <TD class=3D"l data">0</TD>
    <TD class=3D"l data">Yes, former</TD>
    <TD class=3D"l data">No</TD>
    <TD class=3D"l data">Yes</TD>
    <TD class=3D"r data">4</TD>
    <TD class=3D"l data">&nbsp;</TD>
    <TD class=3D"l data">No</TD>
    <TD class=3D"l data">&nbsp;</TD>
    <TD class=3D"r data">50.4</TD>
    <TD class=3D"l data">2+</TD>
    <TD class=3D"r data">7</TD></TR>
  <TR>
    <TH class=3D"r rowheader" scope=3Drow>453</TH>
    <TD class=3D"l data">Male</TD>
    <TD class=3D"r data">.</TD>
    <TD class=3D"l data">Married/Living together</TD>
    <TD class=3D"r data">15</TD>
    <TD class=3D"r data">.</TD>
    <TD class=3D"l data">0</TD>
    <TD class=3D"l data">&nbsp;</TD>
    <TD class=3D"l data">&nbsp;</TD>
    <TD class=3D"l data">No, never</TD>
    <TD class=3D"l data">No</TD>
    <TD class=3D"l data">Yes</TD>
    <TD class=3D"r data">4</TD>
    <TD class=3D"l data">&nbsp;</TD>
    <TD class=3D"l data">No</TD>
    <TD class=3D"l data">&nbsp;</TD>
    <TD class=3D"r data">51.2</TD>
    <TD class=3D"l data">2+</TD>
    <TD class=3D"r data">13</TD></TR>
  <TR>
    <TH class=3D"r rowheader" scope=3Drow>454</TH>
    <TD class=3D"l data">Female</TD>
    <TD class=3D"r data">.</TD>
    <TD class=3D"l data">Never married</TD>
    <TD class=3D"r data">12</TD>
    <TD class=3D"r data">.</TD>
    <TD class=3D"l data">0</TD>
    <TD class=3D"l data">&nbsp;</TD>
    <TD class=3D"l data">&nbsp;</TD>
    <TD class=3D"l data">No, never</TD>
    <TD class=3D"l data">No</TD>
    <TD class=3D"l data">Yes</TD>
    <TD class=3D"r data">4</TD>
    <TD class=3D"l data">&nbsp;</TD>
    <TD class=3D"l data">Yes</TD>
    <TD class=3D"l data">&nbsp;</TD>
    <TD class=3D"r data">33.1</TD>
    <TD class=3D"l data">2+</TD>
    <TD class=3D"r data">4</TD></TR>
  <TR>
    <TH class=3D"r rowheader" scope=3Drow>455</TH>
    <TD class=3D"l data">Female</TD>
    <TD class=3D"r data">.</TD>
    <TD class=3D"l data">Never married</TD>
    <TD class=3D"r data">10</TD>
    <TD class=3D"r data">.</TD>
    <TD class=3D"l data">0</TD>
    <TD class=3D"l data">&nbsp;</TD>
    <TD class=3D"l data">&nbsp;</TD>
    <TD class=3D"l data">No, never</TD>
    <TD class=3D"l data">No</TD>
    <TD class=3D"l data">Yes</TD>
    <TD class=3D"r data">4</TD>
    <TD class=3D"l data">&nbsp;</TD>
    <TD class=3D"l data">Yes</TD>
    <TD class=3D"l data">&nbsp;</TD>
    <TD class=3D"r data">45.9</TD>
    <TD class=3D"l data">1+</TD>
    <TD class=3D"r data">8</TD></TR>
  <TR>
    <TH class=3D"r rowheader" scope=3Drow>456</TH>
    <TD class=3D"l data">Male</TD>
    <TD class=3D"r data">40</TD>
    <TD class=3D"l data">Married/Living together</TD>
    <TD class=3D"r data">2</TD>
    <TD class=3D"r data">.</TD>
    <TD class=3D"l data">4</TD>
    <TD class=3D"l data">1</TD>
    <TD class=3D"l data">1</TD>
    <TD class=3D"l data">Yes, current</TD>
    <TD class=3D"l data">No</TD>
    <TD class=3D"l data">Yes</TD>
    <TD class=3D"r data">4</TD>
    <TD class=3D"l data">&nbsp;</TD>
    <TD class=3D"l data">No</TD>
    <TD class=3D"l data">&nbsp;</TD>
    <TD class=3D"r data">34.3</TD>
    <TD class=3D"l data">2+</TD>
    <TD class=3D"r data">7</TD></TR>
  <TR>
    <TH class=3D"r rowheader" scope=3Drow>457</TH>
    <TD class=3D"l data">Female</TD>
    <TD class=3D"r data">.</TD>
    <TD class=3D"l data">Married/Living together</TD>
    <TD class=3D"r data">10</TD>
    <TD class=3D"r data">.</TD>
    <TD class=3D"l data">0</TD>
    <TD class=3D"l data">&nbsp;</TD>
    <TD class=3D"l data">&nbsp;</TD>
    <TD class=3D"l data">No, never</TD>
    <TD class=3D"l data">No</TD>
    <TD class=3D"l data">Yes</TD>
    <TD class=3D"r data">3</TD>
    <TD class=3D"l data">&nbsp;</TD>
    <TD class=3D"l data">Yes</TD>
    <TD class=3D"l data">&nbsp;</TD>
    <TD class=3D"r data">42.4</TD>
    <TD class=3D"l data">1+</TD>
    <TD class=3D"r data">15</TD></TR>
  <TR>
    <TH class=3D"r rowheader" scope=3Drow>458</TH>
    <TD class=3D"l data">Male</TD>
    <TD class=3D"r data">.</TD>
    <TD class=3D"l data">Married/Living together</TD>
    <TD class=3D"r data">3</TD>
    <TD class=3D"r data">.</TD>
    <TD class=3D"l data">4</TD>
    <TD class=3D"l data">0</TD>
    <TD class=3D"l data">1</TD>
    <TD class=3D"l data">Yes, current</TD>
    <TD class=3D"l data">No</TD>
    <TD class=3D"l data">Yes</TD>
    <TD class=3D"r data">4</TD>
    <TD class=3D"l data">&nbsp;</TD>
    <TD class=3D"l data">No</TD>
    <TD class=3D"l data">&nbsp;</TD>
    <TD class=3D"r data">35.3</TD>
    <TD class=3D"l data">2+</TD>
    <TD class=3D"r data">5</TD></TR>
  <TR>
    <TH class=3D"r rowheader" scope=3Drow>459</TH>
    <TD class=3D"l data">Male</TD>
    <TD class=3D"r data">.</TD>
    <TD class=3D"l data">Married/Living together</TD>
    <TD class=3D"r data">0</TD>
    <TD class=3D"r data">.</TD>
    <TD class=3D"l data">3</TD>
    <TD class=3D"l data">0</TD>
    <TD class=3D"l data">0</TD>
    <TD class=3D"l data">Yes, former</TD>
    <TD class=3D"l data">No</TD>
    <TD class=3D"l data">Yes</TD>
    <TD class=3D"r data">3</TD>
    <TD class=3D"l data">&nbsp;</TD>
    <TD class=3D"l data">No</TD>
    <TD class=3D"l data">&nbsp;</TD>
    <TD class=3D"r data">49.4</TD>
    <TD class=3D"l data">2+</TD>
    <TD class=3D"r data">6</TD></TR>
  <TR>
    <TH class=3D"r rowheader" scope=3Drow>460</TH>
    <TD class=3D"l data">Male</TD>
    <TD class=3D"r data">55</TD>
    <TD class=3D"l data">Married/Living together</TD>
    <TD class=3D"r data">8</TD>
    <TD class=3D"r data">.</TD>
    <TD class=3D"l data">2</TD>
    <TD class=3D"l data">1</TD>
    <TD class=3D"l data">0</TD>
    <TD class=3D"l data">Yes, former</TD>
    <TD class=3D"l data">No</TD>
    <TD class=3D"l data">Yes</TD>
    <TD class=3D"r data">4</TD>
    <TD class=3D"l data">&nbsp;</TD>
    <TD class=3D"l data">No</TD>
    <TD class=3D"l data">&nbsp;</TD>
    <TD class=3D"r data">35.7</TD>
    <TD class=3D"l data">2+</TD>
    <TD class=3D"r data">5</TD></TR>
  <TR>
    <TH class=3D"r rowheader" scope=3Drow>461</TH>
    <TD class=3D"l data">Male</TD>
    <TD class=3D"r data">.</TD>
    <TD class=3D"l data">Married/Living together</TD>
    <TD class=3D"r data">12</TD>
    <TD class=3D"r data">.</TD>
    <TD class=3D"l data">1</TD>
    <TD class=3D"l data">0</TD>
    <TD class=3D"l data">0</TD>
    <TD class=3D"l data">No, never</TD>
    <TD class=3D"l data">Yes</TD>
    <TD class=3D"l data">Yes</TD>
    <TD class=3D"r data">1</TD>
    <TD class=3D"l data">&nbsp;</TD>
    <TD class=3D"l data">No</TD>
    <TD class=3D"l data">&nbsp;</TD>
    <TD class=3D"r data">65.0</TD>
    <TD class=3D"l data">3+</TD>
    <TD class=3D"r data">6</TD></TR>
  <TR>
    <TH class=3D"r rowheader" scope=3Drow>462</TH>
    <TD class=3D"l data">Female</TD>
    <TD class=3D"r data">75</TD>
    <TD class=3D"l data">Married/Living together</TD>
    <TD class=3D"r data">0</TD>
    <TD class=3D"r data">.</TD>
    <TD class=3D"l data">0</TD>
    <TD class=3D"l data">&nbsp;</TD>
    <TD class=3D"l data">&nbsp;</TD>
    <TD class=3D"l data">No, never</TD>
    <TD class=3D"l data">No</TD>
    <TD class=3D"l data">Yes</TD>
    <TD class=3D"r data">2</TD>
    <TD class=3D"l data">&nbsp;</TD>
    <TD class=3D"l data">No</TD>
    <TD class=3D"l data">&nbsp;</TD>
    <TD class=3D"r data">38.8</TD>
    <TD class=3D"l data">Scanty</TD>
    <TD class=3D"r data">6</TD></TR>
  <TR>
    <TH class=3D"r rowheader" scope=3Drow>463</TH>
    <TD class=3D"l data">Male</TD>
    <TD class=3D"r data">.</TD>
    <TD class=3D"l data">Married/Living together</TD>
    <TD class=3D"r data">10</TD>
    <TD class=3D"r data">.</TD>
    <TD class=3D"l data">4</TD>
    <TD class=3D"l data">1</TD>
    <TD class=3D"l data">1</TD>
    <TD class=3D"l data">Yes, current</TD>
    <TD class=3D"l data">No</TD>
    <TD class=3D"l data">Yes</TD>
    <TD class=3D"r data">4</TD>
    <TD class=3D"l data">&nbsp;</TD>
    <TD class=3D"l data">No</TD>
    <TD class=3D"l data">&nbsp;</TD>
    <TD class=3D"r data">48.2</TD>
    <TD class=3D"l data">3+</TD>
    <TD class=3D"r data">5</TD></TR>
  <TR>
    <TH class=3D"r rowheader" scope=3Drow>464</TH>
    <TD class=3D"l data">Female</TD>
    <TD class=3D"r data">.</TD>
    <TD class=3D"l data">Never married</TD>
    <TD class=3D"r data">12</TD>
    <TD class=3D"r data">.</TD>
    <TD class=3D"l data">0</TD>
    <TD class=3D"l data">&nbsp;</TD>
    <TD class=3D"l data">&nbsp;</TD>
    <TD class=3D"l data">No, never</TD>
    <TD class=3D"l data">No</TD>
    <TD class=3D"l data">Yes</TD>
    <TD class=3D"r data">4</TD>
    <TD class=3D"l data">&nbsp;</TD>
    <TD class=3D"l data">No</TD>
    <TD class=3D"l data">&nbsp;</TD>
    <TD class=3D"r data">44.6</TD>
    <TD class=3D"l data">1+</TD>
    <TD class=3D"r data">.</TD></TR>
  <TR>
    <TH class=3D"r rowheader" scope=3Drow>465</TH>
    <TD class=3D"l data">Male</TD>
    <TD class=3D"r data">.</TD>
    <TD class=3D"l data">Married/Living together</TD>
    <TD class=3D"r data">10</TD>
    <TD class=3D"r data">.</TD>
    <TD class=3D"l data">4</TD>
    <TD class=3D"l data">0</TD>
    <TD class=3D"l data">0</TD>
    <TD class=3D"l data">Yes, former</TD>
    <TD class=3D"l data">Yes</TD>
    <TD class=3D"l data">Yes</TD>
    <TD class=3D"r data">4</TD>
    <TD class=3D"l data">&nbsp;</TD>
    <TD class=3D"l data">No</TD>
    <TD class=3D"l data">&nbsp;</TD>
    <TD class=3D"r data">53.7</TD>
    <TD class=3D"l data">3+</TD>
    <TD class=3D"r data">8</TD></TR>
  <TR>
    <TH class=3D"r rowheader" scope=3Drow>466</TH>
    <TD class=3D"l data">Male</TD>
    <TD class=3D"r data">45</TD>
    <TD class=3D"l data">Widowed</TD>
    <TD class=3D"r data">4</TD>
    <TD class=3D"r data">.</TD>
    <TD class=3D"l data">3</TD>
    <TD class=3D"l data">0</TD>
    <TD class=3D"l data">1</TD>
    <TD class=3D"l data">Yes, former</TD>
    <TD class=3D"l data">No</TD>
    <TD class=3D"l data">Yes</TD>
    <TD class=3D"r data">4</TD>
    <TD class=3D"l data">&nbsp;</TD>
    <TD class=3D"l data">No</TD>
    <TD class=3D"l data">&nbsp;</TD>
    <TD class=3D"r data">40.2</TD>
    <TD class=3D"l data">2+</TD>
    <TD class=3D"r data">.</TD></TR>
  <TR>
    <TH class=3D"r rowheader" scope=3Drow>467</TH>
    <TD class=3D"l data">Male</TD>
    <TD class=3D"r data">.</TD>
    <TD class=3D"l data">Married/Living together</TD>
    <TD class=3D"r data">12</TD>
    <TD class=3D"r data">.</TD>
    <TD class=3D"l data">1</TD>
    <TD class=3D"l data">0</TD>
    <TD class=3D"l data">0</TD>
    <TD class=3D"l data">No, never</TD>
    <TD class=3D"l data">Yes</TD>
    <TD class=3D"l data">Yes</TD>
    <TD class=3D"r data">4</TD>
    <TD class=3D"l data">&nbsp;</TD>
    <TD class=3D"l data">No</TD>
    <TD class=3D"l data">&nbsp;</TD>
    <TD class=3D"r data">52.5</TD>
    <TD class=3D"l data">1+</TD>
    <TD class=3D"r data">8</TD></TR>
  <TR>
    <TH class=3D"r rowheader" scope=3Drow>468</TH>
    <TD class=3D"l data">Female</TD>
    <TD class=3D"r data">55</TD>
    <TD class=3D"l data">Married/Living together</TD>
    <TD class=3D"r data">0</TD>
    <TD class=3D"r data">.</TD>
    <TD class=3D"l data">0</TD>
    <TD class=3D"l data">&nbsp;</TD>
    <TD class=3D"l data">&nbsp;</TD>
    <TD class=3D"l data">No, never</TD>
    <TD class=3D"l data">Yes</TD>
    <TD class=3D"l data">Yes</TD>
    <TD class=3D"r data">4</TD>
    <TD class=3D"l data">&nbsp;</TD>
    <TD class=3D"l data">No</TD>
    <TD class=3D"l data">&nbsp;</TD>
    <TD class=3D"r data">49.8</TD>
    <TD class=3D"l data">1+</TD>
    <TD class=3D"r data">.</TD></TR>
  <TR>
    <TH class=3D"r rowheader" scope=3Drow>469</TH>
    <TD class=3D"l data">Male</TD>
    <TD class=3D"r data">.</TD>
    <TD class=3D"l data">Married/Living together</TD>
    <TD class=3D"r data">15</TD>
    <TD class=3D"r data">.</TD>
    <TD class=3D"l data">4</TD>
    <TD class=3D"l data">1</TD>
    <TD class=3D"l data">1</TD>
    <TD class=3D"l data">Yes, former</TD>
    <TD class=3D"l data">Yes</TD>
    <TD class=3D"l data">Yes</TD>
    <TD class=3D"r data">4</TD>
    <TD class=3D"l data">&nbsp;</TD>
    <TD class=3D"l data">No</TD>
    <TD class=3D"l data">&nbsp;</TD>
    <TD class=3D"r data">46.3</TD>
    <TD class=3D"l data">2+</TD>
    <TD class=3D"r data">20</TD></TR>
  <TR>
    <TH class=3D"r rowheader" scope=3Drow>470</TH>
    <TD class=3D"l data">Male</TD>
    <TD class=3D"r data">43</TD>
    <TD class=3D"l data">Married/Living together</TD>
    <TD class=3D"r data">4</TD>
    <TD class=3D"r data">.</TD>
    <TD class=3D"l data">0</TD>
    <TD class=3D"l data">&nbsp;</TD>
    <TD class=3D"l data">&nbsp;</TD>
    <TD class=3D"l data">No, never</TD>
    <TD class=3D"l data">No</TD>
    <TD class=3D"l data">Yes</TD>
    <TD class=3D"r data">4</TD>
    <TD class=3D"l data">&nbsp;</TD>
    <TD class=3D"l data">No</TD>
    <TD class=3D"l data">&nbsp;</TD>
    <TD class=3D"r data">52.4</TD>
    <TD class=3D"l data">1+</TD>
    <TD class=3D"r data">9</TD></TR>
  <TR>
    <TH class=3D"r rowheader" scope=3Drow>471</TH>
    <TD class=3D"l data">Male</TD>
    <TD class=3D"r data">67</TD>
    <TD class=3D"l data">Married/Living together</TD>
    <TD class=3D"r data">0</TD>
    <TD class=3D"r data">.</TD>
    <TD class=3D"l data">4</TD>
    <TD class=3D"l data">0</TD>
    <TD class=3D"l data">0</TD>
    <TD class=3D"l data">No, never</TD>
    <TD class=3D"l data">No</TD>
    <TD class=3D"l data">Yes</TD>
    <TD class=3D"r data">3</TD>
    <TD class=3D"l data">&nbsp;</TD>
    <TD class=3D"l data">No</TD>
    <TD class=3D"l data">&nbsp;</TD>
    <TD class=3D"r data">36.4</TD>
    <TD class=3D"l data">1+</TD>
    <TD class=3D"r data">13</TD></TR>
  <TR>
    <TH class=3D"r rowheader" scope=3Drow>472</TH>
    <TD class=3D"l data">Male</TD>
    <TD class=3D"r data">.</TD>
    <TD class=3D"l data">Married/Living together</TD>
    <TD class=3D"r data">4</TD>
    <TD class=3D"r data">.</TD>
    <TD class=3D"l data">4</TD>
    <TD class=3D"l data">1</TD>
    <TD class=3D"l data">1</TD>
    <TD class=3D"l data">Yes, current</TD>
    <TD class=3D"l data">Yes</TD>
    <TD class=3D"l data">Yes</TD>
    <TD class=3D"r data">4</TD>
    <TD class=3D"l data">&nbsp;</TD>
    <TD class=3D"l data">Yes</TD>
    <TD class=3D"l data">&nbsp;</TD>
    <TD class=3D"r data">60.8</TD>
    <TD class=3D"l data">2+</TD>
    <TD class=3D"r data">5</TD></TR>
  <TR>
    <TH class=3D"r rowheader" scope=3Drow>473</TH>
    <TD class=3D"l data">Male</TD>
    <TD class=3D"r data">.</TD>
    <TD class=3D"l data">Married/Living together</TD>
    <TD class=3D"r data">12</TD>
    <TD class=3D"r data">.</TD>
    <TD class=3D"l data">2</TD>
    <TD class=3D"l data">0</TD>
    <TD class=3D"l data">1</TD>
    <TD class=3D"l data">Yes, former</TD>
    <TD class=3D"l data">Yes</TD>
    <TD class=3D"l data">Yes</TD>
    <TD class=3D"r data">2</TD>
    <TD class=3D"l data">&nbsp;</TD>
    <TD class=3D"l data">Yes</TD>
    <TD class=3D"l data">&nbsp;</TD>
    <TD class=3D"r data">70.4</TD>
    <TD class=3D"l data">3+</TD>
    <TD class=3D"r data">4</TD></TR>
  <TR>
    <TH class=3D"r rowheader" scope=3Drow>474</TH>
    <TD class=3D"l data">Male</TD>
    <TD class=3D"r data">58</TD>
    <TD class=3D"l data">Married/Living together</TD>
    <TD class=3D"r data">8</TD>
    <TD class=3D"r data">.</TD>
    <TD class=3D"l data">4</TD>
    <TD class=3D"l data">0</TD>
    <TD class=3D"l data">0</TD>
    <TD class=3D"l data">Yes, former</TD>
    <TD class=3D"l data">No</TD>
    <TD class=3D"l data">Yes</TD>
    <TD class=3D"r data">4</TD>
    <TD class=3D"l data">&nbsp;</TD>
    <TD class=3D"l data">No</TD>
    <TD class=3D"l data">&nbsp;</TD>
    <TD class=3D"r data">35.7</TD>
    <TD class=3D"l data">2+</TD>
    <TD class=3D"r data">14</TD></TR>
  <TR>
    <TH class=3D"r rowheader" scope=3Drow>475</TH>
    <TD class=3D"l data">Male</TD>
    <TD class=3D"r data">.</TD>
    <TD class=3D"l data">Separated/divorced</TD>
    <TD class=3D"r data">5</TD>
    <TD class=3D"r data">.</TD>
    <TD class=3D"l data">4</TD>
    <TD class=3D"l data">0</TD>
    <TD class=3D"l data">0</TD>
    <TD class=3D"l data">Yes, current</TD>
    <TD class=3D"l data">No</TD>
    <TD class=3D"l data">Yes</TD>
    <TD class=3D"r data">4</TD>
    <TD class=3D"l data">&nbsp;</TD>
    <TD class=3D"l data">No</TD>
    <TD class=3D"l data">&nbsp;</TD>
    <TD class=3D"r data">40.0</TD>
    <TD class=3D"l data">3+</TD>
    <TD class=3D"r data">4</TD></TR>
  <TR>
    <TH class=3D"r rowheader" scope=3Drow>476</TH>
    <TD class=3D"l data">Male</TD>
    <TD class=3D"r data">.</TD>
    <TD class=3D"l data">Married/Living together</TD>
    <TD class=3D"r data">6</TD>
    <TD class=3D"r data">.</TD>
    <TD class=3D"l data">4</TD>
    <TD class=3D"l data">1</TD>
    <TD class=3D"l data">1</TD>
    <TD class=3D"l data">No, never</TD>
    <TD class=3D"l data">No</TD>
    <TD class=3D"l data">Yes</TD>
    <TD class=3D"r data">4</TD>
    <TD class=3D"l data">&nbsp;</TD>
    <TD class=3D"l data">No</TD>
    <TD class=3D"l data">&nbsp;</TD>
    <TD class=3D"r data">38.6</TD>
    <TD class=3D"l data">2+</TD>
    <TD class=3D"r data">14</TD></TR>
  <TR>
    <TH class=3D"r rowheader" scope=3Drow>477</TH>
    <TD class=3D"l data">Male</TD>
    <TD class=3D"r data">.</TD>
    <TD class=3D"l data">Married/Living together</TD>
    <TD class=3D"r data">7</TD>
    <TD class=3D"r data">.</TD>
    <TD class=3D"l data">0</TD>
    <TD class=3D"l data">&nbsp;</TD>
    <TD class=3D"l data">&nbsp;</TD>
    <TD class=3D"l data">No, never</TD>
    <TD class=3D"l data">Yes</TD>
    <TD class=3D"l data">Yes</TD>
    <TD class=3D"r data">4</TD>
    <TD class=3D"l data">&nbsp;</TD>
    <TD class=3D"l data">&nbsp;</TD>
    <TD class=3D"l data">&nbsp;</TD>
    <TD class=3D"r data">39.8</TD>
    <TD class=3D"l data">1+</TD>
    <TD class=3D"r data">10</TD></TR>
  <TR>
    <TH class=3D"r rowheader" scope=3Drow>478</TH>
    <TD class=3D"l data">Male</TD>
    <TD class=3D"r data">.</TD>
    <TD class=3D"l data">Never married</TD>
    <TD class=3D"r data">9</TD>
    <TD class=3D"r data">.</TD>
    <TD class=3D"l data">3</TD>
    <TD class=3D"l data">2</TD>
    <TD class=3D"l data">0</TD>
    <TD class=3D"l data">Yes, current</TD>
    <TD class=3D"l data">No</TD>
    <TD class=3D"l data">Yes</TD>
    <TD class=3D"r data">4</TD>
    <TD class=3D"l data">&nbsp;</TD>
    <TD class=3D"l data">Yes</TD>
    <TD class=3D"l data">&nbsp;</TD>
    <TD class=3D"r data">40.1</TD>
    <TD class=3D"l data">2+</TD>
    <TD class=3D"r data">12</TD></TR>
  <TR>
    <TH class=3D"r rowheader" scope=3Drow>479</TH>
    <TD class=3D"l data">Male</TD>
    <TD class=3D"r data">.</TD>
    <TD class=3D"l data">Married/Living together</TD>
    <TD class=3D"r data">8</TD>
    <TD class=3D"r data">.</TD>
    <TD class=3D"l data">4</TD>
    <TD class=3D"l data">1</TD>
    <TD class=3D"l data">3</TD>
    <TD class=3D"l data">Yes, current</TD>
    <TD class=3D"l data">No</TD>
    <TD class=3D"l data">Yes</TD>
    <TD class=3D"r data">4</TD>
    <TD class=3D"l data">&nbsp;</TD>
    <TD class=3D"l data">No</TD>
    <TD class=3D"l data">&nbsp;</TD>
    <TD class=3D"r data">44.9</TD>
    <TD class=3D"l data">1+</TD>
    <TD class=3D"r data">6</TD></TR>
  <TR>
    <TH class=3D"r rowheader" scope=3Drow>480</TH>
    <TD class=3D"l data">Male</TD>
    <TD class=3D"r data">68</TD>
    <TD class=3D"l data">Married/Living together</TD>
    <TD class=3D"r data">0</TD>
    <TD class=3D"r data">.</TD>
    <TD class=3D"l data">4</TD>
    <TD class=3D"l data">2</TD>
    <TD class=3D"l data">4</TD>
    <TD class=3D"l data">Yes, former</TD>
    <TD class=3D"l data">No</TD>
    <TD class=3D"l data">Yes</TD>
    <TD class=3D"r data">4</TD>
    <TD class=3D"l data">&nbsp;</TD>
    <TD class=3D"l data">No</TD>
    <TD class=3D"l data">&nbsp;</TD>
    <TD class=3D"r data">44.5</TD>
    <TD class=3D"l data">3+</TD>
    <TD class=3D"r data">5</TD></TR>
  <TR>
    <TH class=3D"r rowheader" scope=3Drow>481</TH>
    <TD class=3D"l data">Male</TD>
    <TD class=3D"r data">.</TD>
    <TD class=3D"l data">Married/Living together</TD>
    <TD class=3D"r data">8</TD>
    <TD class=3D"r data">.</TD>
    <TD class=3D"l data">0</TD>
    <TD class=3D"l data">&nbsp;</TD>
    <TD class=3D"l data">&nbsp;</TD>
    <TD class=3D"l data">Yes, former</TD>
    <TD class=3D"l data">No</TD>
    <TD class=3D"l data">Yes</TD>
    <TD class=3D"r data">4</TD>
    <TD class=3D"l data">&nbsp;</TD>
    <TD class=3D"l data">&nbsp;</TD>
    <TD class=3D"l data">&nbsp;</TD>
    <TD class=3D"r data">43.0</TD>
    <TD class=3D"l data">1+</TD>
    <TD class=3D"r data">4</TD></TR>
  <TR>
    <TH class=3D"r rowheader" scope=3Drow>482</TH>
    <TD class=3D"l data">Male</TD>
    <TD class=3D"r data">.</TD>
    <TD class=3D"l data">Never married</TD>
    <TD class=3D"r data">12</TD>
    <TD class=3D"r data">.</TD>
    <TD class=3D"l data">0</TD>
    <TD class=3D"l data">&nbsp;</TD>
    <TD class=3D"l data">&nbsp;</TD>
    <TD class=3D"l data">No, never</TD>
    <TD class=3D"l data">No</TD>
    <TD class=3D"l data">Yes</TD>
    <TD class=3D"r data">4</TD>
    <TD class=3D"l data">&nbsp;</TD>
    <TD class=3D"l data">No</TD>
    <TD class=3D"l data">&nbsp;</TD>
    <TD class=3D"r data">54.3</TD>
    <TD class=3D"l data">1+</TD>
    <TD class=3D"r data">13</TD></TR>
  <TR>
    <TH class=3D"r rowheader" scope=3Drow>483</TH>
    <TD class=3D"l data">Male</TD>
    <TD class=3D"r data">.</TD>
    <TD class=3D"l data">Married/Living together</TD>
    <TD class=3D"r data">3</TD>
    <TD class=3D"r data">.</TD>
    <TD class=3D"l data">4</TD>
    <TD class=3D"l data">1</TD>
    <TD class=3D"l data">3</TD>
    <TD class=3D"l data">No, never</TD>
    <TD class=3D"l data">No</TD>
    <TD class=3D"l data">Yes</TD>
    <TD class=3D"r data">4</TD>
    <TD class=3D"l data">&nbsp;</TD>
    <TD class=3D"l data">No</TD>
    <TD class=3D"l data">&nbsp;</TD>
    <TD class=3D"r data">32.1</TD>
    <TD class=3D"l data">3+</TD>
    <TD class=3D"r data">9</TD></TR>
  <TR>
    <TH class=3D"r rowheader" scope=3Drow>484</TH>
    <TD class=3D"l data">Male</TD>
    <TD class=3D"r data">.</TD>
    <TD class=3D"l data">Never married</TD>
    <TD class=3D"r data">13</TD>
    <TD class=3D"r data">.</TD>
    <TD class=3D"l data">0</TD>
    <TD class=3D"l data">&nbsp;</TD>
    <TD class=3D"l data">&nbsp;</TD>
    <TD class=3D"l data">No, never</TD>
    <TD class=3D"l data">No</TD>
    <TD class=3D"l data">Yes</TD>
    <TD class=3D"r data">4</TD>
    <TD class=3D"l data">&nbsp;</TD>
    <TD class=3D"l data">Yes</TD>
    <TD class=3D"l data">&nbsp;</TD>
    <TD class=3D"r data">44.9</TD>
    <TD class=3D"l data">3+</TD>
    <TD class=3D"r data">11</TD></TR>
  <TR>
    <TH class=3D"r rowheader" scope=3Drow>485</TH>
    <TD class=3D"l data">Male</TD>
    <TD class=3D"r data">.</TD>
    <TD class=3D"l data">Married/Living together</TD>
    <TD class=3D"r data">10</TD>
    <TD class=3D"r data">.</TD>
    <TD class=3D"l data">4</TD>
    <TD class=3D"l data">0</TD>
    <TD class=3D"l data">0</TD>
    <TD class=3D"l data">No, never</TD>
    <TD class=3D"l data">No</TD>
    <TD class=3D"l data">Yes</TD>
    <TD class=3D"r data">4</TD>
    <TD class=3D"l data">&nbsp;</TD>
    <TD class=3D"l data">No</TD>
    <TD class=3D"l data">&nbsp;</TD>
    <TD class=3D"r data">37.0</TD>
    <TD class=3D"l data">3+</TD>
    <TD class=3D"r data">10</TD></TR>
  <TR>
    <TH class=3D"r rowheader" scope=3Drow>486</TH>
    <TD class=3D"l data">Male</TD>
    <TD class=3D"r data">.</TD>
    <TD class=3D"l data">Married/Living together</TD>
    <TD class=3D"r data">8</TD>
    <TD class=3D"r data">.</TD>
    <TD class=3D"l data">2</TD>
    <TD class=3D"l data">0</TD>
    <TD class=3D"l data">0</TD>
    <TD class=3D"l data">No, never</TD>
    <TD class=3D"l data">No</TD>
    <TD class=3D"l data">Yes</TD>
    <TD class=3D"r data">4</TD>
    <TD class=3D"l data">&nbsp;</TD>
    <TD class=3D"l data">No</TD>
    <TD class=3D"l data">&nbsp;</TD>
    <TD class=3D"r data">61.6</TD>
    <TD class=3D"l data">2+</TD>
    <TD class=3D"r data">4</TD></TR>
  <TR>
    <TH class=3D"r rowheader" scope=3Drow>487</TH>
    <TD class=3D"l data">Male</TD>
    <TD class=3D"r data">70</TD>
    <TD class=3D"l data">Married/Living together</TD>
    <TD class=3D"r data">7</TD>
    <TD class=3D"r data">.</TD>
    <TD class=3D"l data">4</TD>
    <TD class=3D"l data">2</TD>
    <TD class=3D"l data">4</TD>
    <TD class=3D"l data">Yes, current</TD>
    <TD class=3D"l data">No</TD>
    <TD class=3D"l data">Yes</TD>
    <TD class=3D"r data">4</TD>
    <TD class=3D"l data">&nbsp;</TD>
    <TD class=3D"l data">No</TD>
    <TD class=3D"l data">&nbsp;</TD>
    <TD class=3D"r data">36.6</TD>
    <TD class=3D"l data">2+</TD>
    <TD class=3D"r data">.</TD></TR>
  <TR>
    <TH class=3D"r rowheader" scope=3Drow>488</TH>
    <TD class=3D"l data">Male</TD>
    <TD class=3D"r data">42</TD>
    <TD class=3D"l data">Married/Living together</TD>
    <TD class=3D"r data">0</TD>
    <TD class=3D"r data">.</TD>
    <TD class=3D"l data">4</TD>
    <TD class=3D"l data">1</TD>
    <TD class=3D"l data">0</TD>
    <TD class=3D"l data">Yes, current</TD>
    <TD class=3D"l data">No</TD>
    <TD class=3D"l data">Yes</TD>
    <TD class=3D"r data">4</TD>
    <TD class=3D"l data">&nbsp;</TD>
    <TD class=3D"l data">No</TD>
    <TD class=3D"l data">&nbsp;</TD>
    <TD class=3D"r data">49.0</TD>
    <TD class=3D"l data">2+</TD>
    <TD class=3D"r data">5</TD></TR>
  <TR>
    <TH class=3D"r rowheader" scope=3Drow>489</TH>
    <TD class=3D"l data">Male</TD>
    <TD class=3D"r data">57</TD>
    <TD class=3D"l data">Married/Living together</TD>
    <TD class=3D"r data">3</TD>
    <TD class=3D"r data">.</TD>
    <TD class=3D"l data">4</TD>
    <TD class=3D"l data">2</TD>
    <TD class=3D"l data">1</TD>
    <TD class=3D"l data">Yes, current</TD>
    <TD class=3D"l data">No</TD>
    <TD class=3D"l data">Yes</TD>
    <TD class=3D"r data">4</TD>
    <TD class=3D"l data">&nbsp;</TD>
    <TD class=3D"l data">No</TD>
    <TD class=3D"l data">&nbsp;</TD>
    <TD class=3D"r data">44.5</TD>
    <TD class=3D"l data">2+</TD>
    <TD class=3D"r data">7</TD></TR>
  <TR>
    <TH class=3D"r rowheader" scope=3Drow>490</TH>
    <TD class=3D"l data">Male</TD>
    <TD class=3D"r data">.</TD>
    <TD class=3D"l data">Married/Living together</TD>
    <TD class=3D"r data">10</TD>
    <TD class=3D"r data">.</TD>
    <TD class=3D"l data">4</TD>
    <TD class=3D"l data">1</TD>
    <TD class=3D"l data">0</TD>
    <TD class=3D"l data">No, never</TD>
    <TD class=3D"l data">Yes</TD>
    <TD class=3D"l data">Yes</TD>
    <TD class=3D"r data">4</TD>
    <TD class=3D"l data">&nbsp;</TD>
    <TD class=3D"l data">No</TD>
    <TD class=3D"l data">&nbsp;</TD>
    <TD class=3D"r data">59.6</TD>
    <TD class=3D"l data">1+</TD>
    <TD class=3D"r data">8</TD></TR>
  <TR>
    <TH class=3D"r rowheader" scope=3Drow>491</TH>
    <TD class=3D"l data">Female</TD>
    <TD class=3D"r data">.</TD>
    <TD class=3D"l data">Separated/divorced</TD>
    <TD class=3D"r data">15</TD>
    <TD class=3D"r data">.</TD>
    <TD class=3D"l data">0</TD>
    <TD class=3D"l data">&nbsp;</TD>
    <TD class=3D"l data">&nbsp;</TD>
    <TD class=3D"l data">No, never</TD>
    <TD class=3D"l data">Yes</TD>
    <TD class=3D"l data">Yes</TD>
    <TD class=3D"r data">4</TD>
    <TD class=3D"l data">&nbsp;</TD>
    <TD class=3D"l data">Yes</TD>
    <TD class=3D"l data">&nbsp;</TD>
    <TD class=3D"r data">62.2</TD>
    <TD class=3D"l data">3+</TD>
    <TD class=3D"r data">8</TD></TR>
  <TR>
    <TH class=3D"r rowheader" scope=3Drow>492</TH>
    <TD class=3D"l data">Male</TD>
    <TD class=3D"r data">45</TD>
    <TD class=3D"l data">Married/Living together</TD>
    <TD class=3D"r data">2</TD>
    <TD class=3D"r data">.</TD>
    <TD class=3D"l data">4</TD>
    <TD class=3D"l data">0</TD>
    <TD class=3D"l data">0</TD>
    <TD class=3D"l data">No, never</TD>
    <TD class=3D"l data">No</TD>
    <TD class=3D"l data">Yes</TD>
    <TD class=3D"r data">4</TD>
    <TD class=3D"l data">&nbsp;</TD>
    <TD class=3D"l data">No</TD>
    <TD class=3D"l data">&nbsp;</TD>
    <TD class=3D"r data">46.5</TD>
    <TD class=3D"l data">1+</TD>
    <TD class=3D"r data">11</TD></TR>
  <TR>
    <TH class=3D"r rowheader" scope=3Drow>493</TH>
    <TD class=3D"l data">Female</TD>
    <TD class=3D"r data">.</TD>
    <TD class=3D"l data">Married/Living together</TD>
    <TD class=3D"r data">7</TD>
    <TD class=3D"r data">.</TD>
    <TD class=3D"l data">0</TD>
    <TD class=3D"l data">&nbsp;</TD>
    <TD class=3D"l data">&nbsp;</TD>
    <TD class=3D"l data">No, never</TD>
    <TD class=3D"l data">Yes</TD>
    <TD class=3D"l data">Yes</TD>
    <TD class=3D"r data">1</TD>
    <TD class=3D"l data">&nbsp;</TD>
    <TD class=3D"l data">No</TD>
    <TD class=3D"l data">&nbsp;</TD>
    <TD class=3D"r data">43.6</TD>
    <TD class=3D"l data">1+</TD>
    <TD class=3D"r data">24</TD></TR>
  <TR>
    <TH class=3D"r rowheader" scope=3Drow>494</TH>
    <TD class=3D"l data">Female</TD>
    <TD class=3D"r data">.</TD>
    <TD class=3D"l data">Married/Living together</TD>
    <TD class=3D"r data">10</TD>
    <TD class=3D"r data">.</TD>
    <TD class=3D"l data">0</TD>
    <TD class=3D"l data">&nbsp;</TD>
    <TD class=3D"l data">&nbsp;</TD>
    <TD class=3D"l data">No, never</TD>
    <TD class=3D"l data">No</TD>
    <TD class=3D"l data">Yes</TD>
    <TD class=3D"r data">4</TD>
    <TD class=3D"l data">&nbsp;</TD>
    <TD class=3D"l data">No</TD>
    <TD class=3D"l data">&nbsp;</TD>
    <TD class=3D"r data">38.1</TD>
    <TD class=3D"l data">3+</TD>
    <TD class=3D"r data">2</TD></TR>
  <TR>
    <TH class=3D"r rowheader" scope=3Drow>495</TH>
    <TD class=3D"l data">Male</TD>
    <TD class=3D"r data">64</TD>
    <TD class=3D"l data">Married/Living together</TD>
    <TD class=3D"r data">6</TD>
    <TD class=3D"r data">.</TD>
    <TD class=3D"l data">4</TD>
    <TD class=3D"l data">0</TD>
    <TD class=3D"l data">0</TD>
    <TD class=3D"l data">Yes, current</TD>
    <TD class=3D"l data">No</TD>
    <TD class=3D"l data">Yes</TD>
    <TD class=3D"r data">4</TD>
    <TD class=3D"l data">&nbsp;</TD>
    <TD class=3D"l data">No</TD>
    <TD class=3D"l data">&nbsp;</TD>
    <TD class=3D"r data">36.9</TD>
    <TD class=3D"l data">2+</TD>
    <TD class=3D"r data">7</TD></TR>
  <TR>
    <TH class=3D"r rowheader" scope=3Drow>496</TH>
    <TD class=3D"l data">Male</TD>
    <TD class=3D"r data">.</TD>
    <TD class=3D"l data">Married/Living together</TD>
    <TD class=3D"r data">6</TD>
    <TD class=3D"r data">.</TD>
    <TD class=3D"l data">3</TD>
    <TD class=3D"l data">0</TD>
    <TD class=3D"l data">1</TD>
    <TD class=3D"l data">Yes, former</TD>
    <TD class=3D"l data">No</TD>
    <TD class=3D"l data">Yes</TD>
    <TD class=3D"r data">3</TD>
    <TD class=3D"l data">&nbsp;</TD>
    <TD class=3D"l data">No</TD>
    <TD class=3D"l data">&nbsp;</TD>
    <TD class=3D"r data">48.9</TD>
    <TD class=3D"l data">3+</TD>
    <TD class=3D"r data">6</TD></TR>
  <TR>
    <TH class=3D"r rowheader" scope=3Drow>497</TH>
    <TD class=3D"l data">Male</TD>
    <TD class=3D"r data">.</TD>
    <TD class=3D"l data">Separated/divorced</TD>
    <TD class=3D"r data">8</TD>
    <TD class=3D"r data">.</TD>
    <TD class=3D"l data">3</TD>
    <TD class=3D"l data">0</TD>
    <TD class=3D"l data">0</TD>
    <TD class=3D"l data">Yes, current</TD>
    <TD class=3D"l data">No</TD>
    <TD class=3D"l data">Yes</TD>
    <TD class=3D"r data">4</TD>
    <TD class=3D"l data">&nbsp;</TD>
    <TD class=3D"l data">No</TD>
    <TD class=3D"l data">&nbsp;</TD>
    <TD class=3D"r data">60.7</TD>
    <TD class=3D"l data">3+</TD>
    <TD class=3D"r data">9</TD></TR>
  <TR>
    <TH class=3D"r rowheader" scope=3Drow>498</TH>
    <TD class=3D"l data">Female</TD>
    <TD class=3D"r data">.</TD>
    <TD class=3D"l data">Never married</TD>
    <TD class=3D"r data">17</TD>
    <TD class=3D"r data">.</TD>
    <TD class=3D"l data">0</TD>
    <TD class=3D"l data">&nbsp;</TD>
    <TD class=3D"l data">&nbsp;</TD>
    <TD class=3D"l data">No, never</TD>
    <TD class=3D"l data">No</TD>
    <TD class=3D"l data">Yes</TD>
    <TD class=3D"r data">4</TD>
    <TD class=3D"l data">&nbsp;</TD>
    <TD class=3D"l data">No</TD>
    <TD class=3D"l data">&nbsp;</TD>
    <TD class=3D"r data">46.7</TD>
    <TD class=3D"l data">1+</TD>
    <TD class=3D"r data">11</TD></TR>
  <TR>
    <TH class=3D"r rowheader" scope=3Drow>499</TH>
    <TD class=3D"l data">Male</TD>
    <TD class=3D"r data">.</TD>
    <TD class=3D"l data">Married/Living together</TD>
    <TD class=3D"r data">10</TD>
    <TD class=3D"r data">.</TD>
    <TD class=3D"l data">4</TD>
    <TD class=3D"l data">1</TD>
    <TD class=3D"l data">2</TD>
    <TD class=3D"l data">No, never</TD>
    <TD class=3D"l data">No</TD>
    <TD class=3D"l data">Yes</TD>
    <TD class=3D"r data">1</TD>
    <TD class=3D"l data">&nbsp;</TD>
    <TD class=3D"l data">No</TD>
    <TD class=3D"l data">&nbsp;</TD>
    <TD class=3D"r data">44.4</TD>
    <TD class=3D"l data">2+</TD>
    <TD class=3D"r data">8</TD></TR>
  <TR>
    <TH class=3D"r rowheader" scope=3Drow>500</TH>
    <TD class=3D"l data">Male</TD>
    <TD class=3D"r data">.</TD>
    <TD class=3D"l data">Married/Living together</TD>
    <TD class=3D"r data">3</TD>
    <TD class=3D"r data">.</TD>
    <TD class=3D"l data">3</TD>
    <TD class=3D"l data">0</TD>
    <TD class=3D"l data">0</TD>
    <TD class=3D"l data">Yes, former</TD>
    <TD class=3D"l data">No</TD>
    <TD class=3D"l data">Yes</TD>
    <TD class=3D"r data">4</TD>
    <TD class=3D"l data">&nbsp;</TD>
    <TD class=3D"l data">No</TD>
    <TD class=3D"l data">&nbsp;</TD>
    <TD class=3D"r data">45.9</TD>
    <TD class=3D"l data">2+</TD>
    <TD class=3D"r data">5</TD></TR>
  <TR>
    <TH class=3D"r rowheader" scope=3Drow>501</TH>
    <TD class=3D"l data">Male</TD>
    <TD class=3D"r data">.</TD>
    <TD class=3D"l data">Married/Living together</TD>
    <TD class=3D"r data">8</TD>
    <TD class=3D"r data">.</TD>
    <TD class=3D"l data">4</TD>
    <TD class=3D"l data">0</TD>
    <TD class=3D"l data">0</TD>
    <TD class=3D"l data">Yes, former</TD>
    <TD class=3D"l data">No</TD>
    <TD class=3D"l data">Yes</TD>
    <TD class=3D"r data">4</TD>
    <TD class=3D"l data">&nbsp;</TD>
    <TD class=3D"l data">Yes</TD>
    <TD class=3D"l data">&nbsp;</TD>
    <TD class=3D"r data">42.3</TD>
    <TD class=3D"l data">1+</TD>
    <TD class=3D"r data">9</TD></TR>
  <TR>
    <TH class=3D"r rowheader" scope=3Drow>502</TH>
    <TD class=3D"l data">Male</TD>
    <TD class=3D"r data">45</TD>
    <TD class=3D"l data">Married/Living together</TD>
    <TD class=3D"r data">5</TD>
    <TD class=3D"r data">.</TD>
    <TD class=3D"l data">4</TD>
    <TD class=3D"l data">1</TD>
    <TD class=3D"l data">1</TD>
    <TD class=3D"l data">Yes, current</TD>
    <TD class=3D"l data">No</TD>
    <TD class=3D"l data">Yes</TD>
    <TD class=3D"r data">4</TD>
    <TD class=3D"l data">&nbsp;</TD>
    <TD class=3D"l data">Yes</TD>
    <TD class=3D"l data">&nbsp;</TD>
    <TD class=3D"r data">38.2</TD>
    <TD class=3D"l data">3+</TD>
    <TD class=3D"r data">7</TD></TR>
  <TR>
    <TH class=3D"r rowheader" scope=3Drow>503</TH>
    <TD class=3D"l data">Female</TD>
    <TD class=3D"r data">.</TD>
    <TD class=3D"l data">Never married</TD>
    <TD class=3D"r data">10</TD>
    <TD class=3D"r data">.</TD>
    <TD class=3D"l data">0</TD>
    <TD class=3D"l data">&nbsp;</TD>
    <TD class=3D"l data">&nbsp;</TD>
    <TD class=3D"l data">No, never</TD>
    <TD class=3D"l data">No</TD>
    <TD class=3D"l data">Yes</TD>
    <TD class=3D"r data">3</TD>
    <TD class=3D"l data">&nbsp;</TD>
    <TD class=3D"l data">No</TD>
    <TD class=3D"l data">&nbsp;</TD>
    <TD class=3D"r data">40.4</TD>
    <TD class=3D"l data">3+</TD>
    <TD class=3D"r data">5</TD></TR>
  <TR>
    <TH class=3D"r rowheader" scope=3Drow>504</TH>
    <TD class=3D"l data">Male</TD>
    <TD class=3D"r data">.</TD>
    <TD class=3D"l data">Never married</TD>
    <TD class=3D"r data">12</TD>
    <TD class=3D"r data">.</TD>
    <TD class=3D"l data">2</TD>
    <TD class=3D"l data">0</TD>
    <TD class=3D"l data">0</TD>
    <TD class=3D"l data">No, never</TD>
    <TD class=3D"l data">No</TD>
    <TD class=3D"l data">Yes</TD>
    <TD class=3D"r data">2</TD>
    <TD class=3D"l data">&nbsp;</TD>
    <TD class=3D"l data">No</TD>
    <TD class=3D"l data">&nbsp;</TD>
    <TD class=3D"r data">67.5</TD>
    <TD class=3D"l data">2+</TD>
    <TD class=3D"r data">5</TD></TR>
  <TR>
    <TH class=3D"r rowheader" scope=3Drow>505</TH>
    <TD class=3D"l data">Male</TD>
    <TD class=3D"r data">.</TD>
    <TD class=3D"l data">Married/Living together</TD>
    <TD class=3D"r data">0</TD>
    <TD class=3D"r data">.</TD>
    <TD class=3D"l data">4</TD>
    <TD class=3D"l data">1</TD>
    <TD class=3D"l data">1</TD>
    <TD class=3D"l data">Yes, current</TD>
    <TD class=3D"l data">No</TD>
    <TD class=3D"l data">Yes</TD>
    <TD class=3D"r data">4</TD>
    <TD class=3D"l data">&nbsp;</TD>
    <TD class=3D"l data">No</TD>
    <TD class=3D"l data">&nbsp;</TD>
    <TD class=3D"r data">36.9</TD>
    <TD class=3D"l data">3+</TD>
    <TD class=3D"r data">5</TD></TR>
  <TR>
    <TH class=3D"r rowheader" scope=3Drow>506</TH>
    <TD class=3D"l data">Male</TD>
    <TD class=3D"r data">.</TD>
    <TD class=3D"l data">Married/Living together</TD>
    <TD class=3D"r data">4</TD>
    <TD class=3D"r data">.</TD>
    <TD class=3D"l data">4</TD>
    <TD class=3D"l data">1</TD>
    <TD class=3D"l data">2</TD>
    <TD class=3D"l data">Yes, current</TD>
    <TD class=3D"l data">No</TD>
    <TD class=3D"l data">Yes</TD>
    <TD class=3D"r data">3</TD>
    <TD class=3D"l data">&nbsp;</TD>
    <TD class=3D"l data">No</TD>
    <TD class=3D"l data">&nbsp;</TD>
    <TD class=3D"r data">48.1</TD>
    <TD class=3D"l data">1+</TD>
    <TD class=3D"r data">19</TD></TR>
  <TR>
    <TH class=3D"r rowheader" scope=3Drow>507</TH>
    <TD class=3D"l data">Male</TD>
    <TD class=3D"r data">.</TD>
    <TD class=3D"l data">Separated/divorced</TD>
    <TD class=3D"r data">.</TD>
    <TD class=3D"r data">.</TD>
    <TD class=3D"l data">4</TD>
    <TD class=3D"l data">1</TD>
    <TD class=3D"l data">2</TD>
    <TD class=3D"l data">Yes, former</TD>
    <TD class=3D"l data">No</TD>
    <TD class=3D"l data">Yes</TD>
    <TD class=3D"r data">4</TD>
    <TD class=3D"l data">&nbsp;</TD>
    <TD class=3D"l data">No</TD>
    <TD class=3D"l data">&nbsp;</TD>
    <TD class=3D"r data">29.0</TD>
    <TD class=3D"l data">1+</TD>
    <TD class=3D"r data">6</TD></TR>
  <TR>
    <TH class=3D"r rowheader" scope=3Drow>508</TH>
    <TD class=3D"l data">Male</TD>
    <TD class=3D"r data">.</TD>
    <TD class=3D"l data">Married/Living together</TD>
    <TD class=3D"r data">10</TD>
    <TD class=3D"r data">.</TD>
    <TD class=3D"l data">4</TD>
    <TD class=3D"l data">1</TD>
    <TD class=3D"l data">2</TD>
    <TD class=3D"l data">Yes, current</TD>
    <TD class=3D"l data">Yes</TD>
    <TD class=3D"l data">Yes</TD>
    <TD class=3D"r data">4</TD>
    <TD class=3D"l data">&nbsp;</TD>
    <TD class=3D"l data">No</TD>
    <TD class=3D"l data">&nbsp;</TD>
    <TD class=3D"r data">62.2</TD>
    <TD class=3D"l data">1+</TD>
    <TD class=3D"r data">9</TD></TR>
  <TR>
    <TH class=3D"r rowheader" scope=3Drow>509</TH>
    <TD class=3D"l data">Male</TD>
    <TD class=3D"r data">.</TD>
    <TD class=3D"l data">Never married</TD>
    <TD class=3D"r data">13</TD>
    <TD class=3D"r data">.</TD>
    <TD class=3D"l data">2</TD>
    <TD class=3D"l data">1</TD>
    <TD class=3D"l data">0</TD>
    <TD class=3D"l data">Yes, current</TD>
    <TD class=3D"l data">Yes</TD>
    <TD class=3D"l data">Yes</TD>
    <TD class=3D"r data">4</TD>
    <TD class=3D"l data">&nbsp;</TD>
    <TD class=3D"l data">Yes</TD>
    <TD class=3D"l data">&nbsp;</TD>
    <TD class=3D"r data">72.8</TD>
    <TD class=3D"l data">&nbsp;</TD>
    <TD class=3D"r data">.</TD></TR>
  <TR>
    <TH class=3D"r rowheader" scope=3Drow>510</TH>
    <TD class=3D"l data">Male</TD>
    <TD class=3D"r data">33</TD>
    <TD class=3D"l data">Never married</TD>
    <TD class=3D"r data">4</TD>
    <TD class=3D"r data">.</TD>
    <TD class=3D"l data">4</TD>
    <TD class=3D"l data">0</TD>
    <TD class=3D"l data">1</TD>
    <TD class=3D"l data">Yes, former</TD>
    <TD class=3D"l data">No</TD>
    <TD class=3D"l data">Yes</TD>
    <TD class=3D"r data">4</TD>
    <TD class=3D"l data">&nbsp;</TD>
    <TD class=3D"l data">No</TD>
    <TD class=3D"l data">&nbsp;</TD>
    <TD class=3D"r data">36.3</TD>
    <TD class=3D"l data">3+</TD>
    <TD class=3D"r data">10</TD></TR>
  <TR>
    <TH class=3D"r rowheader" scope=3Drow>511</TH>
    <TD class=3D"l data">Male</TD>
    <TD class=3D"r data">38</TD>
    <TD class=3D"l data">Never married</TD>
    <TD class=3D"r data">0</TD>
    <TD class=3D"r data">.</TD>
    <TD class=3D"l data">4</TD>
    <TD class=3D"l data">2</TD>
    <TD class=3D"l data">3</TD>
    <TD class=3D"l data">Yes, former</TD>
    <TD class=3D"l data">No</TD>
    <TD class=3D"l data">Yes</TD>
    <TD class=3D"r data">10</TD>
    <TD class=3D"l data">&nbsp;</TD>
    <TD class=3D"l data">No</TD>
    <TD class=3D"l data">&nbsp;</TD>
    <TD class=3D"r data">39.7</TD>
    <TD class=3D"l data">2+</TD>
    <TD class=3D"r data">7</TD></TR>
  <TR>
    <TH class=3D"r rowheader" scope=3Drow>512</TH>
    <TD class=3D"l data">Female</TD>
    <TD class=3D"r data">19</TD>
    <TD class=3D"l data">Never married</TD>
    <TD class=3D"r data">10</TD>
    <TD class=3D"r data">.</TD>
    <TD class=3D"l data">0</TD>
    <TD class=3D"l data">&nbsp;</TD>
    <TD class=3D"l data">&nbsp;</TD>
    <TD class=3D"l data">No, never</TD>
    <TD class=3D"l data">No</TD>
    <TD class=3D"l data">Yes</TD>
    <TD class=3D"r data">4</TD>
    <TD class=3D"l data">&nbsp;</TD>
    <TD class=3D"l data">Yes</TD>
    <TD class=3D"l data">&nbsp;</TD>
    <TD class=3D"r data">40.1</TD>
    <TD class=3D"l data">1+</TD>
    <TD class=3D"r data">.</TD></TR>
  <TR>
    <TH class=3D"r rowheader" scope=3Drow>513</TH>
    <TD class=3D"l data">Male</TD>
    <TD class=3D"r data">.</TD>
    <TD class=3D"l data">Never married</TD>
    <TD class=3D"r data">15</TD>
    <TD class=3D"r data">.</TD>
    <TD class=3D"l data">1</TD>
    <TD class=3D"l data">0</TD>
    <TD class=3D"l data">0</TD>
    <TD class=3D"l data">No, never</TD>
    <TD class=3D"l data">No</TD>
    <TD class=3D"l data">Yes</TD>
    <TD class=3D"r data">8</TD>
    <TD class=3D"l data">&nbsp;</TD>
    <TD class=3D"l data">Yes</TD>
    <TD class=3D"l data">&nbsp;</TD>
    <TD class=3D"r data">55.7</TD>
    <TD class=3D"l data">1+</TD>
    <TD class=3D"r data">15</TD></TR>
  <TR>
    <TH class=3D"r rowheader" scope=3Drow>514</TH>
    <TD class=3D"l data">Male</TD>
    <TD class=3D"r data">.</TD>
    <TD class=3D"l data">Married/Living together</TD>
    <TD class=3D"r data">10</TD>
    <TD class=3D"r data">.</TD>
    <TD class=3D"l data">4</TD>
    <TD class=3D"l data">1</TD>
    <TD class=3D"l data">1</TD>
    <TD class=3D"l data">No, never</TD>
    <TD class=3D"l data">Yes</TD>
    <TD class=3D"l data">Yes</TD>
    <TD class=3D"r data">4</TD>
    <TD class=3D"l data">&nbsp;</TD>
    <TD class=3D"l data">No</TD>
    <TD class=3D"l data">&nbsp;</TD>
    <TD class=3D"r data">51.4</TD>
    <TD class=3D"l data">1+</TD>
    <TD class=3D"r data">6</TD></TR>
  <TR>
    <TH class=3D"r rowheader" scope=3Drow>515</TH>
    <TD class=3D"l data">Male</TD>
    <TD class=3D"r data">.</TD>
    <TD class=3D"l data">Married/Living together</TD>
    <TD class=3D"r data">8</TD>
    <TD class=3D"r data">.</TD>
    <TD class=3D"l data">4</TD>
    <TD class=3D"l data">1</TD>
    <TD class=3D"l data">1</TD>
    <TD class=3D"l data">Yes, current</TD>
    <TD class=3D"l data">No</TD>
    <TD class=3D"l data">Yes</TD>
    <TD class=3D"r data">8</TD>
    <TD class=3D"l data">&nbsp;</TD>
    <TD class=3D"l data">No</TD>
    <TD class=3D"l data">&nbsp;</TD>
    <TD class=3D"r data">43.6</TD>
    <TD class=3D"l data">2+</TD>
    <TD class=3D"r data">8</TD></TR>
  <TR>
    <TH class=3D"r rowheader" scope=3Drow>516</TH>
    <TD class=3D"l data">Male</TD>
    <TD class=3D"r data">.</TD>
    <TD class=3D"l data">Widowed</TD>
    <TD class=3D"r data">8</TD>
    <TD class=3D"r data">.</TD>
    <TD class=3D"l data">4</TD>
    <TD class=3D"l data">2</TD>
    <TD class=3D"l data">2</TD>
    <TD class=3D"l data">Yes, current</TD>
    <TD class=3D"l data">No</TD>
    <TD class=3D"l data">Yes</TD>
    <TD class=3D"r data">3</TD>
    <TD class=3D"l data">&nbsp;</TD>
    <TD class=3D"l data">No</TD>
    <TD class=3D"l data">&nbsp;</TD>
    <TD class=3D"r data">58.4</TD>
    <TD class=3D"l data">2+</TD>
    <TD class=3D"r data">5</TD></TR>
  <TR>
    <TH class=3D"r rowheader" scope=3Drow>517</TH>
    <TD class=3D"l data">Female</TD>
    <TD class=3D"r data">.</TD>
    <TD class=3D"l data">Never married</TD>
    <TD class=3D"r data">12</TD>
    <TD class=3D"r data">.</TD>
    <TD class=3D"l data">0</TD>
    <TD class=3D"l data">&nbsp;</TD>
    <TD class=3D"l data">&nbsp;</TD>
    <TD class=3D"l data">No, never</TD>
    <TD class=3D"l data">No</TD>
    <TD class=3D"l data">Yes</TD>
    <TD class=3D"r data">12</TD>
    <TD class=3D"l data">&nbsp;</TD>
    <TD class=3D"l data">No</TD>
    <TD class=3D"l data">&nbsp;</TD>
    <TD class=3D"r data">48.6</TD>
    <TD class=3D"l data">3+</TD>
    <TD class=3D"r data">12</TD></TR>
  <TR>
    <TH class=3D"r rowheader" scope=3Drow>518</TH>
    <TD class=3D"l data">Male</TD>
    <TD class=3D"r data">.</TD>
    <TD class=3D"l data">Married/Living together</TD>
    <TD class=3D"r data">7</TD>
    <TD class=3D"r data">.</TD>
    <TD class=3D"l data">0</TD>
    <TD class=3D"l data">&nbsp;</TD>
    <TD class=3D"l data">&nbsp;</TD>
    <TD class=3D"l data">No, never</TD>
    <TD class=3D"l data">Yes</TD>
    <TD class=3D"l data">Yes</TD>
    <TD class=3D"r data">12</TD>
    <TD class=3D"l data">&nbsp;</TD>
    <TD class=3D"l data">No</TD>
    <TD class=3D"l data">&nbsp;</TD>
    <TD class=3D"r data">44.8</TD>
    <TD class=3D"l data">3+</TD>
    <TD class=3D"r data">17</TD></TR>
  <TR>
    <TH class=3D"r rowheader" scope=3Drow>519</TH>
    <TD class=3D"l data">Male</TD>
    <TD class=3D"r data">52</TD>
    <TD class=3D"l data">Married/Living together</TD>
    <TD class=3D"r data">5</TD>
    <TD class=3D"r data">.</TD>
    <TD class=3D"l data">4</TD>
    <TD class=3D"l data">0</TD>
    <TD class=3D"l data">3</TD>
    <TD class=3D"l data">Yes, current</TD>
    <TD class=3D"l data">No</TD>
    <TD class=3D"l data">Yes</TD>
    <TD class=3D"r data">4</TD>
    <TD class=3D"l data">&nbsp;</TD>
    <TD class=3D"l data">No</TD>
    <TD class=3D"l data">&nbsp;</TD>
    <TD class=3D"r data">42.5</TD>
    <TD class=3D"l data">2+</TD>
    <TD class=3D"r data">8</TD></TR>
  <TR>
    <TH class=3D"r rowheader" scope=3Drow>520</TH>
    <TD class=3D"l data">Female</TD>
    <TD class=3D"r data">.</TD>
    <TD class=3D"l data">Separated/divorced</TD>
    <TD class=3D"r data">12</TD>
    <TD class=3D"r data">.</TD>
    <TD class=3D"l data">0</TD>
    <TD class=3D"l data">&nbsp;</TD>
    <TD class=3D"l data">&nbsp;</TD>
    <TD class=3D"l data">No, never</TD>
    <TD class=3D"l data">No</TD>
    <TD class=3D"l data">Yes</TD>
    <TD class=3D"r data">8</TD>
    <TD class=3D"l data">&nbsp;</TD>
    <TD class=3D"l data">No</TD>
    <TD class=3D"l data">&nbsp;</TD>
    <TD class=3D"r data">39.9</TD>
    <TD class=3D"l data">1+</TD>
    <TD class=3D"r data">5</TD></TR>
  <TR>
    <TH class=3D"r rowheader" scope=3Drow>521</TH>
    <TD class=3D"l data">Male</TD>
    <TD class=3D"r data">50</TD>
    <TD class=3D"l data">Separated/divorced</TD>
    <TD class=3D"r data">5</TD>
    <TD class=3D"r data">.</TD>
    <TD class=3D"l data">4</TD>
    <TD class=3D"l data">0</TD>
    <TD class=3D"l data">3</TD>
    <TD class=3D"l data">Yes, current</TD>
    <TD class=3D"l data">No</TD>
    <TD class=3D"l data">Yes</TD>
    <TD class=3D"r data">12</TD>
    <TD class=3D"l data">&nbsp;</TD>
    <TD class=3D"l data">No</TD>
    <TD class=3D"l data">&nbsp;</TD>
    <TD class=3D"r data">47.3</TD>
    <TD class=3D"l data">3+</TD>
    <TD class=3D"r data">5</TD></TR>
  <TR>
    <TH class=3D"r rowheader" scope=3Drow>522</TH>
    <TD class=3D"l data">Male</TD>
    <TD class=3D"r data">.</TD>
    <TD class=3D"l data">Separated/divorced</TD>
    <TD class=3D"r data">3</TD>
    <TD class=3D"r data">.</TD>
    <TD class=3D"l data">4</TD>
    <TD class=3D"l data">1</TD>
    <TD class=3D"l data">3</TD>
    <TD class=3D"l data">Yes, current</TD>
    <TD class=3D"l data">No</TD>
    <TD class=3D"l data">Yes</TD>
    <TD class=3D"r data">2</TD>
    <TD class=3D"l data">&nbsp;</TD>
    <TD class=3D"l data">No</TD>
    <TD class=3D"l data">&nbsp;</TD>
    <TD class=3D"r data">35.2</TD>
    <TD class=3D"l data">3+</TD>
    <TD class=3D"r data">15</TD></TR>
  <TR>
    <TH class=3D"r rowheader" scope=3Drow>523</TH>
    <TD class=3D"l data">Female</TD>
    <TD class=3D"r data">37</TD>
    <TD class=3D"l data">Married/Living together</TD>
    <TD class=3D"r data">0</TD>
    <TD class=3D"r data">.</TD>
    <TD class=3D"l data">0</TD>
    <TD class=3D"l data">&nbsp;</TD>
    <TD class=3D"l data">&nbsp;</TD>
    <TD class=3D"l data">No, never</TD>
    <TD class=3D"l data">Don't know</TD>
    <TD class=3D"l data">Yes</TD>
    <TD class=3D"r data">4</TD>
    <TD class=3D"l data">&nbsp;</TD>
    <TD class=3D"l data">No</TD>
    <TD class=3D"l data">&nbsp;</TD>
    <TD class=3D"r data">46.7</TD>
    <TD class=3D"l data">Scanty</TD>
    <TD class=3D"r data">9</TD></TR>
  <TR>
    <TH class=3D"r rowheader" scope=3Drow>524</TH>
    <TD class=3D"l data">Male</TD>
    <TD class=3D"r data">33</TD>
    <TD class=3D"l data">Married/Living together</TD>
    <TD class=3D"r data">6</TD>
    <TD class=3D"r data">.</TD>
    <TD class=3D"l data">3</TD>
    <TD class=3D"l data">0</TD>
    <TD class=3D"l data">1</TD>
    <TD class=3D"l data">Yes, former</TD>
    <TD class=3D"l data">No</TD>
    <TD class=3D"l data">Yes</TD>
    <TD class=3D"r data">4</TD>
    <TD class=3D"l data">&nbsp;</TD>
    <TD class=3D"l data">No</TD>
    <TD class=3D"l data">&nbsp;</TD>
    <TD class=3D"r data">45.2</TD>
    <TD class=3D"l data">1+</TD>
    <TD class=3D"r data">12</TD></TR>
  <TR>
    <TH class=3D"r rowheader" scope=3Drow>525</TH>
    <TD class=3D"l data">Male</TD>
    <TD class=3D"r data">53</TD>
    <TD class=3D"l data">Married/Living together</TD>
    <TD class=3D"r data">7</TD>
    <TD class=3D"r data">.</TD>
    <TD class=3D"l data">4</TD>
    <TD class=3D"l data">0</TD>
    <TD class=3D"l data">0</TD>
    <TD class=3D"l data">Yes, former</TD>
    <TD class=3D"l data">No</TD>
    <TD class=3D"l data">Yes</TD>
    <TD class=3D"r data">4</TD>
    <TD class=3D"l data">&nbsp;</TD>
    <TD class=3D"l data">No</TD>
    <TD class=3D"l data">&nbsp;</TD>
    <TD class=3D"r data">42.4</TD>
    <TD class=3D"l data">2+</TD>
[truncated: 523,847 more chars]
